# Supplementary material for: Kinetics of mRNA nuclear export regulate innate immune response gene expression
Source: Nat Commun. 2022 Nov 23;13:7197. doi: 10.1038/s41467-022-34635-5 (PMC9691726; doi:10.1038/s41467-022-34635-5)
Supplement: Supplementary file 4 — Supplementary Data 1 [file 41467_2022_34635_MOESM4_ESM.xls]

## Sheet: Naive summary
						Induced	Bleeding from other genes	Other (Chromatin)	Cyto too Low to identify TES	Other (Cytoplasmic)	Uncertain	Potential Unannotated Isoforms (Different exons or junctions)	Multiple Isoforms – Manual	Multiple Isoform – Cufflinks	Number of isoforms	Last 5kb to short ( < 500)		Selected – Naive	Potential List	Small Model	Complex Model	Main Isoforms	Transcript type	Tags	Manual	Cufflinks	Disagree with Cufflinks Strongly	Annotations		Observed		Distance to annotated		Used		Last 5kb region		Last 5kb – Max size	Last 5kb – exonic size					Notes for manual removing
	Geneid	Name	Chr	Strand	Nb Exons (Max)	Naive	Naive	Naive	Naive	Naive	Naive	Naive	Naive	Naive	Naive	Naive		Naive	Naive	Naive	Naive	Naive						TSS	TES	TSS	TES	TSS	TES	TSS	TES	Start	End				Description	Gene_type		Reason – Chromatin	Reason – Cytoplasmic		Cufflinks – 1 isoform >= 90% in all samples (>= 1 FPKM total)	Cufflinks – 1 isoform >= 75% in all samples (>= 1 FPKM total)	Cufflinks – 2nd isoform < 10% of 1st in all samples (1st >= 1 FPKM total)
1	ENSMUSG00000078453.3	Abracl	10	-	3	TRUE							TRUE	TRUE	2	TRUE		TRUE	TRUE	FALSE	FALSE	ENSMUST00000020002.8	PC		TRUE	TRUE		18023288	18011259	18023230	18011265	58	6	18023230	18011265	18016264	18011688	4577	129		ABRA C-terminal like [Source:MGI Symbol;Acc:MGI:1920362]	protein_coding					FALSE	TRUE	FALSE
																						ENSMUST00000220433.1	PC	CDS 3’ incomplete	TRUE	TRUE		18023090	18011704	18023137	18011688	47	16	18023137	18011688
2	ENSMUSG00000032724.5	Abtb2	2	+	17	TRUE									1	FALSE		TRUE	TRUE	TRUE	TRUE	ENSMUST00000076212.3	PC		TRUE	TRUE		103566309	103718423	103566328	103718427	19	4	103566328	103718427	103713428	103718427	5000	1451		ankyrin repeat and BTB (POZ) domain containing 2 [Source:MGI Symbol;Acc:MGI:2139365]	protein_coding					TRUE	TRUE	TRUE
3	ENSMUSG00000022126.6	Acod1	14	+	5	TRUE							TRUE		2	FALSE		TRUE	TRUE	TRUE	FALSE	ENSMUST00000022722.6	PC		TRUE	TRUE		103046976	103056573	103047022	103056095	46	478	103047022	103056095	103053526	103056095	2570	1584		aconitate decarboxylase 1 [Source:MGI Symbol;Acc:MGI:103206]	protein_coding					TRUE	TRUE	TRUE
																						Longer Isoform			TRUE	FALSE				103047022	103058525			103047022	103058525
4	ENSMUSG00000001348.15	Acp5	9	-	6	TRUE							TRUE	TRUE	2	FALSE		TRUE	TRUE	TRUE	FALSE	ENSMUST00000115315.2	PC		TRUE	TRUE		22130598	22126730	22130605	22126730	7	0	22130605	22126730	22130605	22126730	3876	1274		acid phosphatase 5, tartrate resistant [Source:MGI Symbol;Acc:MGI:87883]	protein_coding			Multiple Isoforms – Same End		FALSE	FALSE	FALSE
																						ENSMUST00000069330.13	PC		TRUE	TRUE		22131815	22126726	22131865	22126730	50	4	22131865	22126730
5	ENSMUSG00000025911.14	Adhfe1	1	+	15	TRUE	TRUE		TRUE									FALSE	FALSE	FALSE	FALSE																				alcohol dehydrogenase, iron containing, 1 [Source:MGI Symbol;Acc:MGI:1923437]	protein_coding		Bleeding from Rrs1	Low		FALSE	FALSE	FALSE
6	ENSMUSG00000020178.6	Adora2a	10	+	3	TRUE								TRUE	1	FALSE		TRUE	TRUE	TRUE	TRUE	ENSMUST00000105420.2	PC		TRUE	TRUE		75316876	75334784	75316912	75334773	36	11	75316912	75334773	75329774	75334773	5000	1747		adenosine A2a receptor [Source:MGI Symbol;Acc:MGI:99402]	protein_coding					FALSE	FALSE	FALSE
																						ENSMUST00000219044.1	PC	CDS 3’ incomplete	FALSE	TRUE	TRUE	75317101	75326280	75317095	?	6	?	75317095	?
7	ENSMUSG00000018500.2	Adora2b	11	+	2	TRUE							TRUE		2	FALSE		TRUE	TRUE	TRUE	FALSE	ENSMUST00000018644.2	PC		TRUE	TRUE		62248983	62266453	62248983	62266456	0	3	62248983	62266456	62261457	62266101	4645	1040		adenosine A2b receptor [Source:MGI Symbol;Acc:MGI:99403]	protein_coding			TES Tail (Multiple Isoforms?)		TRUE	TRUE	TRUE
																						Shorter Isoform			TRUE	FALSE				62248983	62266101			62248983	62266101
8	ENSMUSG00000005686.17	Ampd3	7	+	15	TRUE						TRUE	TRUE	TRUE	4	TRUE		TRUE	FALSE	FALSE	FALSE	ENSMUST00000005829.12	PC		TRUE	TRUE		110772603	110812405	110772788	110812400	185	5	110772788	110812400	110807401	110812400	5000			adenosine monophosphate deaminase 3 [Source:MGI Symbol;Acc:MGI:1096344]	protein_coding			Different Isoform induced (basal: unannotated, induced: ENSMUST00000005829.12) – Same End		FALSE	FALSE	FALSE
																						ENSMUST00000213373.1	PC		TRUE	TRUE		110768910	110811919	110768498	110812400	412	481	110768498	110812400
																						ENSMUST00000143786.1	PC	CDS 3’ incomplete	FALSE	TRUE	TRUE	110773671	110788799	110773818	?	147	?	110773818	?
																						Unannotated – different start			TRUE	FALSE				110773401	110812400			110773401	110812400
																						Unannotated – different start (1 exon more)			TRUE	FALSE				110772788	110812400			110772788	110812400
9	ENSMUSG00000066510.5	Ankdd1a	9	-	15	TRUE	TRUE		TRUE									FALSE	FALSE	FALSE	FALSE																				ankyrin repeat and death domain containing 1A [Source:MGI Symbol;Acc:MGI:2686319]	protein_coding		Bleeding from Plekoh2	Low		FALSE	FALSE	FALSE
10	ENSMUSG00000022237.16	Ankrd33b	15	-	5	TRUE							1	1	4	TRUE		TRUE	TRUE	FALSE	FALSE	ENSMUST00000123325.7	PC		TRUE	TRUE		31367726	31291479	31367569	31291504	157	25	31367569	31291504	31295618	31324000	0	0		ankyrin repeat domain 33B [Source:MGI Symbol;Acc:MGI:1917904]	protein_coding			Multiple Isoforms – Different End, unannotated isoform		FALSE	FALSE	FALSE
																						ENSMUST00000076942.4	PC		TRUE	TRUE		31367568	31323945	31367569	31324000	1	55	31367569	31324000
																						ENSMUST00000044324.8	NSMD		FALSE	TRUE		31367726	31294094	31367569	31291504	157	2590	31367569	31291504
																						Longer Isoform – Merged with Gm43814			TRUE	FALSE				31367569	31290619			31367569	31290619
11	ENSMUSG00000027712.13	Anxa5	3	-	13	TRUE									1	FALSE		TRUE	TRUE	TRUE	TRUE	ENSMUST00000029266.13	PC		TRUE	TRUE		36475894	36448922	36475655	36448929	239	7	36475655	36448929	36453928	36448929	5000	850		annexin A5 [Source:MGI Symbol;Acc:MGI:106008]	protein_coding			Different TSS – No Tail		TRUE	TRUE	TRUE
12	ENSMUSG00000064145.12	Arih2	9	-	16	TRUE						TRUE	TRUE	TRUE	3	FALSE		TRUE	FALSE	FALSE	FALSE	ENSMUST00000013338.13	PC		TRUE	TRUE		108649380	108602941	108649373	108603006	7	65	108649373	108603006	108608005	108616809	0	0		ariadne RBR E3 ubiquitin protein ligase 2 [Source:MGI Symbol;Acc:MGI:1344361]	protein_coding			Multiple Isoforms – Same End? – TES Tail		FALSE	FALSE	FALSE
																						ENSMUST00000193190.5	NSMD		FALSE	TRUE	TRUE	108649385	108604685	108649373	108604686	12	1	108649373	108604686
																						ENSMUST00000193643.1	NSMD		TRUE	TRUE		108649342	108616784	108649373	108616809	31	25	108649373	108616809
																						Unannotated – Same as ENSMUST00000193190.5 but with exon 11 of ENSMUST00000013338.13			TRUE	FALSE				108649373	108603006			108649373	108603006
13	ENSMUSG00000017418.13	Arl5b	2	+	6	TRUE								TRUE	2	FALSE		TRUE	TRUE	TRUE	FALSE	ENSMUST00000069870.9	PC		TRUE	TRUE		15055239	15082456	15055294	15082417	55	39	15055294	15082417	15077418	15082417	5000	5000		ADP-ribosylation factor-like 5B [Source:MGI Symbol;Acc:MGI:1923119]	protein_coding					FALSE	FALSE	FALSE
																						ENSMUST00000128682.7	NSMD		FALSE	TRUE		15055286	15076595	15055294	15082417	8	5822	15055294	15082417
14	ENSMUSG00000038352.15	Arl5c	11	-	8	TRUE								TRUE	1	FALSE		TRUE	TRUE	TRUE	TRUE	ENSMUST00000042971.15	PC		TRUE	TRUE		97996181	97989577	97995901	97989623	280	46	97995901	97989623	97994622	97989623	5000	1101		ADP-ribosylation factor-like 5C [Source:MGI Symbol;Acc:MGI:3028577]	protein_coding			Multiple Isoforms – Different End, unannotated isoform		FALSE	FALSE	FALSE
																						ENSMUST00000107563.1	PC		FALSE	TRUE	TRUE	97995929	97993835	97995901	97993340	28	495	97995901	97993340
15	ENSMUSG00000050468.12	Astl	2	+	9	TRUE	TRUE		TRUE									FALSE	FALSE	FALSE	FALSE																				astacin-like metalloendopeptidase (M12 family) [Source:MGI Symbol;Acc:MGI:3046414]	protein_coding		Bleeding from Dusp2	Low		FALSE	FALSE	FALSE
16	ENSMUSG00000102037.1	Bcl2a1a	9	+	2	TRUE									1	TRUE		TRUE	TRUE	FALSE	FALSE	ENSMUST00000098485.3	PC		TRUE	TRUE		88956899	88962419	88956997	88962370	98	49	88956997	88962370	88957371	88962370	5000	299		B cell leukemia/lymphoma 2 related protein A1a [Source:MGI Symbol;Acc:MGI:102687]	protein_coding					TRUE	TRUE	TRUE
17	ENSMUSG00000099974.1	Bcl2a1d	9	-	2	TRUE									1	TRUE		TRUE	TRUE	FALSE	FALSE	ENSMUST00000098486.3	PC		TRUE	TRUE		88731914	88723284	88731764	88723337	150	53	88731764	88723337	88728336	88723337	5000	196		B cell leukemia/lymphoma 2 related protein A1d [Source:MGI Symbol;Acc:MGI:1278325]	protein_coding		Combined with Mthfsl? → Induced differently on cyto			TRUE	TRUE	TRUE
18	ENSMUSG00000027381.16	Bcl2l11	2	+	5	TRUE							TRUE	TRUE	2	FALSE		TRUE	TRUE	TRUE	FALSE	ENSMUST00000110341.8	PC		TRUE	TRUE		128126038	128162547	128126052	128162540	14	7	128126052	128162540	128157541	128162540	5000	4310		BCL2-like 11 (apoptosis facilitator) [Source:MGI Symbol;Acc:MGI:1197519]	protein_coding			Multiple Isoforms – Same End		FALSE	FALSE	FALSE
																						ENSMUST00000103210.1	PC		TRUE	TRUE		128126049	128161228	128126052	128162540	3	1312	128126052	128162540
19	ENSMUSG00000027358.6	Bmp2	2	+	2	TRUE									1	FALSE		TRUE	TRUE	TRUE	TRUE	ENSMUST00000028836.6	PC		TRUE	TRUE		133552158	133562885	133552240	133562864	82	21	133552240	133562864	133557865	133562864	5000	1991		bone morphogenetic protein 2 [Source:MGI Symbol;Acc:MGI:88177]	protein_coding					TRUE	TRUE	TRUE
20	ENSMUSG00000036478.8	Btg1	10	+	2	TRUE									1	FALSE		TRUE	TRUE	TRUE	TRUE	ENSMUST00000038377.8	PC		TRUE	TRUE		96617005	96622809	96617019	96619620	14	3189	96617019	96619620	96617019	96619620	2602	1799		B cell translocation gene 1, anti-proliferative [Source:MGI Symbol;Acc:MGI:88215]	protein_coding			Different TES – No Tail		FALSE	TRUE	FALSE
21	ENSMUSG00000020423.6	Btg2	1	-	2	TRUE									1	FALSE		TRUE	TRUE	TRUE	TRUE	ENSMUST00000020692.6	PC		TRUE	TRUE		134079120	134075169	134079105	134075332	15	163	134079105	134075332	134079105	134075332	3774	2566		B cell translocation gene 2, anti-proliferative [Source:MGI Symbol;Acc:MGI:108384]	protein_coding					TRUE	TRUE	TRUE
22	ENSMUSG00000024164.15	C3	17	-	41	TRUE									1	FALSE		TRUE	TRUE	TRUE	TRUE	ENSMUST00000024988.14	PC		TRUE	TRUE		57228136	57203969	57228083	57203973	53	4	57228083	57203973	57208972	57203973	5000	860		complement component 3 [Source:MGI Symbol;Acc:MGI:88227]	protein_coding					FALSE	TRUE	FALSE
23	ENSMUSG00000049130.6	C5ar1	7	-	3	TRUE							TRUE	TRUE	2	FALSE		TRUE	TRUE	TRUE	FALSE	ENSMUST00000050770.5	PC		FALSE	TRUE	TRUE	16259540	16246742	16259510	16246744	30	2	16259510	16246744	16252286	16247287	5000	1804		complement component 5a receptor 1 [Source:MGI Symbol;Acc:MGI:88232]	protein_coding			TSS and TES Tail (Multiple Isoforms?), unannotated isoform		FALSE	FALSE	FALSE
																						ENSMUST00000168818.1	PC		TRUE	TRUE		16259338	16246744	16259510	16246744	172	0	16259510	16246744
																						ENSMUST00000209442.1	PC	CDS 3’ incomplete	FALSE	TRUE	TRUE	16259540	16248549	16259510	?	30	?	16259510	?
																						Shorter Isoform			TRUE	FALSE				?	16247287			?	16247287
24	ENSMUSG00000003352.13	Cacnb3	15	+	13	TRUE						TRUE	TRUE	TRUE	3	TRUE		TRUE	FALSE	FALSE	FALSE	ENSMUST00000003442.7	PC		TRUE	TRUE		98634763	98644530	98634779	98644530	16	0	98634779	98644530	98639531	98644530	5000			calcium channel, voltage-dependent, beta 3 subunit [Source:MGI Symbol;Acc:MGI:103307]	protein_coding			Multiple Isoforms – Same End, unannotated isoform		FALSE	FALSE	FALSE
																						ENSMUST00000109150.7	PC		TRUE	TRUE		98632219	98644530	98632380	98644530	161	0	98632380	98644530
																						Unannotated – different start and/or exon 6 skipping			TRUE	FALSE				98631267	98644530			98631267	98644530
25	ENSMUSG00000033538.13	Casp4	9	+	9	TRUE									1	TRUE		TRUE	TRUE	FALSE	FALSE	ENSMUST00000027012.13	PC		TRUE	TRUE		5308848	5336783	5308870	5336711	22	72	5308870	5336711	5331712	5336711	5000	281		caspase 4, apoptosis-related cysteine peptidase [Source:MGI Symbol;Acc:MGI:107700]	protein_coding					FALSE	FALSE	FALSE
26	ENSMUSG00000007655.16	Cav1	6	+	4	TRUE							TRUE	TRUE	2	FALSE		TRUE	TRUE	TRUE	FALSE	ENSMUST00000115453.1	PC		TRUE	TRUE		17307639	17341452	17307731	17341412	92	40	17307731	17341412	17336413	17341412	5000	2300		caveolin 1, caveolae protein [Source:MGI Symbol;Acc:MGI:102709]	protein_coding			Multiple Isoforms – Same End		FALSE	FALSE	FALSE
																						ENSMUST00000007799.12	PC		TRUE	TRUE		17306334	17341324	17306410	17341412	76	88	17306410	17341412
																						ENSMUST00000133065.1	PT		FALSE	TRUE	TRUE	17307722	17327259	17307731	17327438	9	179	17307731	17327438
27	ENSMUSG00000035352.3	Ccl12	11	+	3	TRUE									1	FALSE		TRUE	TRUE	TRUE	TRUE	ENSMUST00000000194.3	PC		TRUE	TRUE		82101844	82103400	82101852	82103394	8	6	82101852	82103394	82101852	82103394	1543	524		chemokine (C-C motif) ligand 12 [Source:MGI Symbol;Acc:MGI:108224]	protein_coding					TRUE	TRUE	TRUE
28	ENSMUSG00000035385.5	Ccl2	11	+	3	TRUE									1	FALSE		TRUE	TRUE	TRUE	TRUE	ENSMUST00000000193.5	PC		TRUE	TRUE		82035570	82037453	82035588	82037451	18	2	82035588	82037451	82035588	82037451	1864	794		chemokine (C-C motif) ligand 2 [Source:MGI Symbol;Acc:MGI:98259]	protein_coding					FALSE	TRUE	FALSE
29	ENSMUSG00000018930.3	Ccl4	11	+	3	TRUE									1	FALSE		TRUE	TRUE	TRUE	TRUE	ENSMUST00000019074.3	PC		TRUE	TRUE		83662583	83664683	83662599	83664638	16	45	83662599	83664638	83662599	83664638	2040	600		chemokine (C-C motif) ligand 4 [Source:MGI Symbol;Acc:MGI:98261]	protein_coding					TRUE	TRUE	TRUE
30	ENSMUSG00000035042.2	Ccl5	11	-	3	TRUE									1	FALSE		TRUE	TRUE	TRUE	TRUE	ENSMUST00000035938.2	PC		TRUE	TRUE		83530518	83525777	83530508	83525780	10	3	83530508	83525780	83530508	83525780	4729	520		chemokine (C-C motif) ligand 5 [Source:MGI Symbol;Acc:MGI:98262]	protein_coding					FALSE	TRUE	FALSE
31	ENSMUSG00000035373.2	Ccl7	11	+	3	TRUE									1	FALSE		TRUE	TRUE	TRUE	TRUE	ENSMUST00000021011.2	PC		TRUE	TRUE		82045711	82047525	82045724	82047418	13	107	82045724	82047418	82045724	82047418	1695	682		chemokine (C-C motif) ligand 7 [Source:MGI Symbol;Acc:MGI:99512]	protein_coding					TRUE	TRUE	TRUE
32	ENSMUSG00000019122.8	Ccl9	11	-	3	TRUE							TRUE		2	FALSE		TRUE	TRUE	TRUE	FALSE	ENSMUST00000019266.5	PC		TRUE	TRUE		83578636	83572918	83578496	83572921	140	3	83578496	83572921	83577920	83574660	3261	1017		chemokine (C-C motif) ligand 9 [Source:MGI Symbol;Acc:MGI:104533]	protein_coding			Different TES – No Tail		TRUE	TRUE	TRUE
																						Shorter Isoform			TRUE	FALSE				83578496	83574660			83578496	83574660
33	ENSMUSG00000025804.5	Ccr1	9	-	2	TRUE					TRUE				1	FALSE		TRUE	FALSE	FALSE	FALSE	ENSMUST00000026911.5	PC		TRUE	TRUE		123968692	123962123	123968953	?	261	?	123968953	?	?	?	?	?		chemokine (C-C motif) receptor 1 [Source:MGI Symbol;Acc:MGI:104618]	protein_coding			Different TES – No Tail		TRUE	TRUE	TRUE
34	ENSMUSG00000035448.9	Ccr3	9	+	2	TRUE									1	FALSE		TRUE	TRUE	TRUE	TRUE	ENSMUST00000039171.8	PC		TRUE	TRUE		124021971	124031689	124021990	124031664	19	25	124021990	124031664	124026665	124031664	5000	3046		chemokine (C-C motif) receptor 3 [Source:MGI Symbol;Acc:MGI:104616]	protein_coding					TRUE	TRUE	TRUE
35	ENSMUSG00000043953.12	Ccrl2	9	-	3	TRUE							1	1	4	FALSE		TRUE	TRUE	TRUE	FALSE	ENSMUST00000199839.4	PC		TRUE	TRUE		111057519	111054831	111057426	111054831	93	0	111057426	111054831	111057230	111054831	2400	1726		chemokine (C-C motif) receptor-like 2 [Source:MGI Symbol;Acc:MGI:1920904]	protein_coding			Mulltiple Isoforms – Same End		FALSE	FALSE	FALSE
																						ENSMUST00000111888.2	PC		TRUE	TRUE		111057270	111054485	111057268	111054831	2	346	111057268	111054831
																						ENSMUST00000195968.1	PC	CDS 3’ incomplete	TRUE	TRUE		111057246	111056029	111057230	111054831	16	1198	111057230	111054831
																						Longer Isoform			TRUE	FALSE				111057502	111052786			111057502	111052786
36	ENSMUSG00000051439.6	Cd14	18	-	2	TRUE									1	FALSE		TRUE	TRUE	TRUE	TRUE	ENSMUST00000061829.6	PC		TRUE	TRUE		36726736	36725073	36726587	36725089	149	16	36726587	36725089	36726587	36725089	1499	1408		CD14 antigen [Source:MGI Symbol;Acc:MGI:88318]	protein_coding					TRUE	TRUE	TRUE
37	ENSMUSG00000017652.16	Cd40	2	+	9	TRUE								TRUE	2	FALSE		TRUE	TRUE	TRUE	FALSE	ENSMUST00000017799.11	PC		TRUE	TRUE		165055626	165072948	165055691	165071627	65	1321	165055691	165071627	165066628	165071627	5000	1025		CD40 antigen [Source:MGI Symbol;Acc:MGI:88336]	protein_coding			Different TES – No Tail		FALSE	FALSE	FALSE
																						ENSMUST00000073707.8	PC		FALSE	TRUE	TRUE	165055635	165071654	165055691	165071627	56	27	165055691	165071627
																						ENSMUST00000081310.10	PC		FALSE	TRUE		165055679	165070745	165055691	165071627	12	882	165055691	165071627
																						ENSMUST00000184221.1	NSMD		FALSE	TRUE	TRUE	165055703	165071000	165055691	165071627	12	627	165055691	165071627
38	ENSMUSG00000005087.17	Cd44	2	-	19	TRUE								TRUE	1	FALSE		TRUE	TRUE	TRUE	TRUE	ENSMUST00000099673.8	PC		TRUE	TRUE		102901510	102812546	102901453	102811144	57	1402	102901453	102811144	102816143	102811144	5000	3194		CD44 antigen [Source:MGI Symbol;Acc:MGI:88338]	protein_coding			Different TES – No Tail		FALSE	FALSE	FALSE
																						ENSMUST00000111194.7	PC		FALSE	TRUE	TRUE	102901665	102811140	102901453	102811144	212	4	102901453	102811144
39	ENSMUSG00000030156.5	Cd69	6	-	5	TRUE									1	FALSE		TRUE	TRUE	TRUE	TRUE	ENSMUST00000032259.5	PC		TRUE	TRUE		129275436	129267324	129275362	129267379	74	55	129275362	129267379	129272378	129267379	5000	1418		CD69 antigen [Source:MGI Symbol;Acc:MGI:88343]	protein_coding					FALSE	FALSE	FALSE
40	ENSMUSG00000024610.14	Cd74	18	+	10	TRUE							TRUE	TRUE	2	FALSE		TRUE	TRUE	TRUE	FALSE	ENSMUST00000050487.14	PC		TRUE	TRUE		60803847	60812646	60803854	60812649	7	3	60803854	60812649	60807650	60812649	5000	1058		CD74 antigen (invariant polypeptide of major histocompatibility complex, class II antigen-associated) [Source:MGI Symbol;Acc:MGI:96534]	protein_coding			Multiple Isoforms		FALSE	FALSE	FALSE
																						ENSMUST00000097563.8	PC		TRUE	TRUE		60803847	60812646	60803854	60812649	7	3	60803854	60812649
41	ENSMUSG00000015396.4	Cd83	13	+	5	TRUE								TRUE	2	FALSE		TRUE	TRUE	TRUE	FALSE	ENSMUST00000015540.3	PC		TRUE	TRUE		43784774	43803132	43785192	43803131	418	1	43785192	43803131	43798132	43803131	5000	1682		CD83 antigen [Source:MGI Symbol;Acc:MGI:1328316]	protein_coding			Different TSS – No Tail		FALSE	FALSE	FALSE
																						ENSMUST00000221359.1	RI		FALSE	TRUE		43785184	43803128	43785192	43803131	8	3	43785192	43803131
42	ENSMUSG00000045664.4	Cdc42ep2	19	-	2	TRUE									1	FALSE		TRUE	TRUE	TRUE	TRUE	ENSMUST00000055458.4	PC		TRUE	TRUE		5924816	5917555	5924795	5917561	21	6	5924795	5917561	5922560	5917561	5000	1433		CDC42 effector protein (Rho GTPase binding) 2 [Source:MGI Symbol;Acc:MGI:1929744]	protein_coding					TRUE	TRUE	TRUE
43	ENSMUSG00000041598.7	Cdc42ep4	11	-	2	TRUE							TRUE	TRUE	2	FALSE		TRUE	TRUE	TRUE	FALSE	ENSMUST00000053536.4	PC		TRUE	TRUE		113751881	113726851	113751793	113726860	88	9	113751793	113726860	113731859	113726860	5000	2806		CDC42 effector protein (Rho GTPase binding) 4 [Source:MGI Symbol;Acc:MGI:1929760]	protein_coding			Multiple Isoforms – Same End		FALSE	FALSE	FALSE
																						ENSMUST00000106616.1	PC		TRUE	TRUE		113751318	113726849	113751311	113726860	7	11	113751311	113726860
44	ENSMUSG00000023067.13	Cdkn1a	17	+	3	TRUE									1	FALSE		TRUE	TRUE	TRUE	TRUE	ENSMUST00000023829.6	PC		TRUE	TRUE		29093771	29100722	29093784	29100718	13	4	29093784	29100718	29095719	29100718	5000	1816		cyclin-dependent kinase inhibitor 1A (P21) [Source:MGI Symbol;Acc:MGI:104556]	protein_coding					FALSE	TRUE	TRUE
45	ENSMUSG00000026031.15	Cflar	1	+	11	TRUE						TRUE	TRUE	TRUE	4	TRUE		TRUE	FALSE	FALSE	FALSE	ENSMUST00000097722.8	PC		TRUE	FALSE		58711550	58753976	58711509	58758856	41	4880	58711509	58758856	58753857	58758856	5000			CASP8 and FADD-like apoptosis regulator [Source:MGI Symbol;Acc:MGI:1336166]	protein_coding			Different isoform induced (basal:, induced: unannotated) – Same End		FALSE	FALSE	FALSE
																						ENSMUST00000069333.7	PC		TRUE	FALSE		58713316	58755165	58713297	58758856	19	3691	58713297	58758856
																						ENSMUST00000140940.7	PT		TRUE	FALSE		58711507	58754341	58711509	58758856	2	4515	58711509	58758856
																						ENSMUST00000149874.7	PT		FALSE	TRUE	TRUE	58711507	58713886	58711509	?	2	?	58711509	?
																						ENSMUST00000114313.7	PC		FALSE	TRUE	TRUE	58711559	58758884	58711509	58758856	50	28	58711509	58758856
																						Unannotated – Same as ENSMUST00000097722.8 but with different starting exon			TRUE	FALSE				58726126	58758856			58726126	58758856
46	ENSMUSG00000024843.15	Chka	19	+	13	TRUE								TRUE	2	FALSE		TRUE	TRUE	TRUE	FALSE	ENSMUST00000072055.12	PC		FALSE	TRUE		3851796	3894369	3851840	3894369	44	0	3851840	3894369	3889370	3894369	5000	1320		choline kinase alpha [Source:MGI Symbol;Acc:MGI:107760]	protein_coding			Different TSS – No Tail		FALSE	FALSE	FALSE
																						ENSMUST00000025760.12	PC		TRUE	TRUE		3852075	3894364	3851840	3894369	235	5	3851840	3894369
																						ENSMUST00000154467.7	RI		FALSE	TRUE	TRUE	3851831	3867670	3851840	3867737	9	67	3851840	3867737
47	ENSMUSG00000032578.7	Cish	9	+	3	TRUE								TRUE	2	FALSE		TRUE	TRUE	TRUE	FALSE	ENSMUST00000085102.5	PC		TRUE	TRUE		107296025	107301987	107296711	107301959	686	28	107296711	107301959	107296960	107301959	5000	1667		cytokine inducible SH2-containing protein [Source:MGI Symbol;Acc:MGI:103159]	protein_coding			Different TSS – No Tail		FALSE	FALSE	FALSE
																						ENSMUST00000168260.1	PC		FALSE	TRUE		107296709	107302784	107296711	107301959	2	825	107296711	107301959
																						ENSMUST00000165664.1	PT		FALSE	TRUE	TRUE	107296906	107301943	107296711	107301959	195	16	107296711	107301959
48	ENSMUSG00000048327.6	Ckap2l	2	-	9	TRUE	TRUE											FALSE	FALSE	FALSE	FALSE																				cytoskeleton associated protein 2-like [Source:MGI Symbol;Acc:MGI:1917716]	protein_coding		Bleeding from Il1a			TRUE	TRUE	TRUE
49	ENSMUSG00000040663.8	Clcf1	19	+	4	TRUE									1	FALSE		TRUE	TRUE	TRUE	TRUE	ENSMUST00000046506.6	PC		TRUE	FALSE		4214237	4223490	4214231	4223493	6	3	4214231	4223493	4218494	4223493	5000	1587		cardiotrophin-like cytokine factor 1 [Source:MGI Symbol;Acc:MGI:1930088]	protein_coding			Different TSS – No Tail		FALSE	FALSE	FALSE
																						ENSMUST00000132305.1	RI		FALSE	TRUE	TRUE	4214263	4223490	4214231	4223493	32	3	4214231	4223493
50	ENSMUSG00000030144.4	Clec4d	6	+	6	TRUE							TRUE	TRUE	4	TRUE		TRUE	TRUE	FALSE	FALSE	ENSMUST00000032240.3	PC		TRUE	TRUE		123262116	123275265	123262188	123275270	72	5	123262188	123275270	123273512	123274925	1414	268		C-type lectin domain family 4, member d [Source:MGI Symbol;Acc:MGI:1298389]	protein_coding			TES Tail (Multiple Isoforms?)		FALSE	FALSE	FALSE
																						ENSMUST00000204826.2	NSMD		FALSE	TRUE		123262110	123274923	123262188	123274925	78	2	123262188	123274925
																						Shorter Isoform			TRUE	FALSE				123262188	123274925			123262188	123274925
																						Longer Isoform			TRUE	FALSE				123262188	123278511			123262188	123278511
51	ENSMUSG00000030142.10	Clec4e	6	-	6	TRUE							TRUE	TRUE	2	FALSE		TRUE	TRUE	TRUE	FALSE	ENSMUST00000032239.10	PC		TRUE	TRUE		123289870	123281788	123289859	123281814	11	26	123289859	123281814	123286813	123282720	4094	1332		C-type lectin domain family 4, member e [Source:MGI Symbol;Acc:MGI:1861232]	protein_coding			TES Tail (Multiple Isoforms?)		FALSE	FALSE	FALSE
																						ENSMUST00000175995.7	RI		FALSE	TRUE	TRUE	123289870	123282144	123289859	123281814	11	330	123289859	123281814
																						ENSMUST00000176831.7	RI		FALSE	TRUE	TRUE	123289870	123282667	123289859	123282720	11	53	123289859	123282720
																						Shorter Isoform			TRUE	FALSE				123289859	123282720			123289859	123282720
52	ENSMUSG00000029915.14	Clec5a	6	-	7	TRUE							TRUE	TRUE	4	FALSE		TRUE	TRUE	TRUE	FALSE	ENSMUST00000101491.10	PC		TRUE	TRUE		40585803	40574893	40585795	40576951	8	2058	40585795	40576951	40579301	40576951	2351	1130		C-type lectin domain family 5, member a [Source:MGI Symbol;Acc:MGI:1345151]	protein_coding			Different TES – No Tail, Multiple Isoforms – Same End		FALSE	FALSE	FALSE
																						ENSMUST00000129948.8	PC		TRUE	TRUE		40585795	40577849	40585795	40576951	0	898	40585795	40576951
																						ENSMUST00000031975.6	PT		TRUE	TRUE		40585821	40576716	40585795	40576951	26	235	40585795	40576951
																						Longer Isoform			TRUE	FALSE				40585795	40574302			40585795	40574302
53	ENSMUSG00000037242.8	Clic4	4	-	6	TRUE									1	FALSE		TRUE	TRUE	TRUE	TRUE	ENSMUST00000037099.8	PC		TRUE	TRUE		135272814	135213968	135272753	135213976	61	8	135272753	135213976	135218975	135213976	5000	3472		chloride intracellular channel 4 (mitochondrial) [Source:MGI Symbol;Acc:MGI:1352754]	protein_coding					TRUE	TRUE	TRUE
54	ENSMUSG00000045672.15	Col27a1	4	+	61	TRUE			TRUE									TRUE	FALSE	FALSE	FALSE																				collagen, type XXVII, alpha 1 [Source:MGI Symbol;Acc:MGI:2672118]	protein_coding			Low		FALSE	FALSE	FALSE
55	ENSMUSG00000020841.5	Cpd	11	-	21	TRUE									1	FALSE		TRUE	TRUE	TRUE	TRUE	ENSMUST00000021201.5	PC		TRUE	TRUE		76847018	76778423	76847021	76778486	3	63	76847021	76778486	76783485	76778486	5000	3925		carboxypeptidase D [Source:MGI Symbol;Acc:MGI:107265]	protein_coding					TRUE	TRUE	TRUE
56	ENSMUSG00000014599.10	Csf1	3	-	9	TRUE						TRUE	TRUE	TRUE	3	FALSE		TRUE	FALSE	FALSE	FALSE	ENSMUST00000014743.9	PC		TRUE	TRUE		107760469	107741047	107760229	107741056	240	9	107760229	107741056	?	?	?	?		colony stimulating factor 1 (macrophage) [Source:MGI Symbol;Acc:MGI:1339753]	protein_coding			Different isoform induced (unannotated)		FALSE	FALSE	FALSE
																						ENSMUST00000153114.1	PC	CDS 3’ incomplete	FALSE	TRUE		107760221	107750379	107760229	?	8	?	107760229	?
																						Unannotated – Additional exon between 1 and 2 (same as ENSMUST00000153114.1 exon 2)			TRUE	FALSE				107760229	107741056			107760229	107741056
57	ENSMUSG00000018916.5	Csf2	11	-	4	TRUE									1	FALSE		TRUE	TRUE	TRUE	TRUE	ENSMUST00000019060.5	PC		TRUE	TRUE		54249667	54247270	54249631	54247386	36	116	54249631	54247386	54249631	54247386	2246	649		colony stimulating factor 2 (granulocyte-macrophage) [Source:MGI Symbol;Acc:MGI:1339752]	protein_coding					TRUE	TRUE	TRUE
58	ENSMUSG00000068129.5	Cst7	2	+	4	TRUE									1	FALSE		TRUE	TRUE	TRUE	TRUE	ENSMUST00000089200.2	PC		TRUE	TRUE		150570414	150578944	150570442	150578937	28	7	150570442	150578937	150573938	150578937	5000	808		cystatin F (leukocystatin) [Source:MGI Symbol;Acc:MGI:1298217]	protein_coding					TRUE	TRUE	TRUE
59	ENSMUSG00000030560.17	Ctsc	7	+	7	TRUE							TRUE	TRUE	2	TRUE		TRUE	TRUE	FALSE	FALSE	ENSMUST00000131108.8	PC		TRUE	TRUE		88278133	88291397	88278144	88291359	11	38	88278144	88291359	88305863	88291359	0	0		cathepsin C [Source:MGI Symbol;Acc:MGI:109553]	protein_coding			Different isoform induced (basal: ENSMUST00000032779.11, induced: ENSMUST00000131108.8) – Different End		FALSE	FALSE	FALSE
																						ENSMUST00000032779.11	PC		TRUE	TRUE		88278084	88310888	88278144	88310862	60	26	88278144	88310862
60	ENSMUSG00000029380.11	Cxcl1	5	+	4	TRUE									1	FALSE		TRUE	TRUE	TRUE	TRUE	ENSMUST00000031327.8	PC		TRUE	TRUE		90891240	90893115	90891254	90893095	14	20	90891254	90893095	90891254	90893095	1842	920		chemokine (C-X-C motif) ligand 1 [Source:MGI Symbol;Acc:MGI:108068]	protein_coding					FALSE	FALSE	FALSE
61	ENSMUSG00000034855.13	Cxcl10	5	-	4	TRUE									1	FALSE		TRUE	TRUE	TRUE	TRUE	ENSMUST00000038816.12	PC		TRUE	TRUE		92348882	92346637	92348868	92346644	14	7	92348868	92346644	92348868	92346644	2225	1074		chemokine (C-X-C motif) ligand 10 [Source:MGI Symbol;Acc:MGI:1352450]	protein_coding					TRUE	TRUE	TRUE
62	ENSMUSG00000018920.11	Cxcl16	11	-	5	TRUE							TRUE	TRUE	3	FALSE		TRUE	TRUE	TRUE	FALSE	ENSMUST00000019064.8	PC		TRUE	TRUE		70459984	70453982	70459895	70454000	89	18	70459895	70454000	70458999	70455191	3809	745		chemokine (C-X-C motif) ligand 16 [Source:MGI Symbol;Acc:MGI:1932682]	protein_coding			TES Tail (Multiple Isoforms?), Multiple Isoforms – Different End		FALSE	FALSE	FALSE
																						ENSMUST00000126391.1	NSMD	CDS 5’ incomplete	TRUE	TRUE		70459408	70454237	70459895	70454253	487	16	70459895	70454253
																						ENSMUST00000154475.1	RI		TRUE	FALSE		70459832	70455189	70459895	70455191	63	2	70459895	70455191
63	ENSMUSG00000058427.10	Cxcl2	5	+	4	TRUE									1	FALSE		TRUE	TRUE	TRUE	TRUE	ENSMUST00000075433.7	PC		TRUE	TRUE		90903872	90905938	90903886	90905937	14	1	90903886	90905937	90903886	90905937	2052	1095		chemokine (C-X-C motif) ligand 2 [Source:MGI Symbol;Acc:MGI:1340094]	protein_coding					FALSE	FALSE	FALSE
64	ENSMUSG00000029417.9	Cxcl9	5	-	4	TRUE							1	1	2	FALSE		TRUE	TRUE	TRUE	FALSE	ENSMUST00000113093.4	PC		TRUE	TRUE		92328079	92321346	92328072	92321390	7	44	92328072	92321390	92326389	92323048	3342	944		chemokine (C-X-C motif) ligand 9 [Source:MGI Symbol;Acc:MGI:1352449]	protein_coding			Different TES – No Tail		FALSE	TRUE	FALSE
																						ENSMUST00000202404.1	RI		FALSE	TRUE	TRUE	92328078	92326622	92328072	?	6	?	92328072	?
																						Shorter Isoform			TRUE	FALSE				92328072	92323048			92328072	92323048
65	ENSMUSG00000015340.10	Cybb	X	-	13	TRUE							TRUE		2	FALSE		TRUE	TRUE	TRUE	FALSE	ENSMUST00000015484.9	PC		TRUE	TRUE		9469324	9435251	9469304	9435259	20	8	9469304	9435259	9440258	9435540	4719	2929		cytochrome b-245, beta polypeptide [Source:MGI Symbol;Acc:MGI:88574]	protein_coding			Different TES – No Tail		TRUE	TRUE	TRUE
																						Shorter Isoform			TRUE	FALSE				9469304	9435540			9469304	9435540
66	ENSMUSG00000035107.13	Dcbld2	16	+	16	TRUE								TRUE	2	FALSE		TRUE	TRUE	TRUE	FALSE	ENSMUST00000046663.7	PC		TRUE	TRUE		58408442	58469727	58408794	58469013	352	714	58408794	58469013	58464014	58469013	5000	3825		discoidin, CUB and LCCL domain containing 2 [Source:MGI Symbol;Acc:MGI:1920629]	protein_coding			Different TSS and TES – No Tails		FALSE	FALSE	FALSE
																						ENSMUST00000142830.7	PT		FALSE	TRUE		58455190	58465378	58455203	58469013	13	3635	58455203	58469013
67	ENSMUSG00000053641.9	Dennd4a	9	+	34	TRUE									1	FALSE		TRUE	TRUE	TRUE	TRUE	ENSMUST00000038890.5	PC		TRUE	TRUE		64811339	64919667	64811334	64919644	5	23	64811334	64919644	64914645	64919644	5000	2686		DENN/MADD domain containing 4A [Source:MGI Symbol;Acc:MGI:2142979]	protein_coding					FALSE	FALSE	FALSE
68	ENSMUSG00000018425.18	Dhx40	11	-	18	TRUE	TRUE											FALSE	FALSE	FALSE	FALSE																				DEAH (Asp-Glu-Ala-His) box polypeptide 40 [Source:MGI Symbol;Acc:MGI:1914737]	protein_coding		Bleeding from unannotated region			TRUE	TRUE	TRUE
69	ENSMUSG00000031898.9	Dpep3	8	-	10	TRUE	TRUE		TRUE									FALSE	FALSE	FALSE	FALSE																				dipeptidase 3 [Source:MGI Symbol;Acc:MGI:1919104]	protein_coding		Bleeding from Dpep2	Low		FALSE	FALSE	FALSE
70	ENSMUSG00000024190.6	Dusp1	17	-	4	TRUE									1	FALSE		TRUE	TRUE	TRUE	TRUE	ENSMUST00000025025.6	PC		TRUE	TRUE		26508519	26505589	26508563	26505602	44	13	26508563	26505602	26508563	26505602	2962	2022		dual specificity phosphatase 1 [Source:MGI Symbol;Acc:MGI:105120]	protein_coding					FALSE	FALSE	FALSE
71	ENSMUSG00000018648.15	Dusp14	11	-	4	TRUE							TRUE	TRUE	4	FALSE		TRUE	TRUE	TRUE	FALSE	ENSMUST00000108101.7	PC		TRUE	TRUE		84067080	84048413	84067063	84048051	17	362	84067063	84048051	84053050	84048051	5000	1349		dual specificity phosphatase 14 [Source:MGI Symbol;Acc:MGI:1927168]	protein_coding			Low, Multiple Isoforms – Same End		FALSE	FALSE	FALSE
																						ENSMUST00000100705.10	PC		TRUE	TRUE		84068357	84048040	84068358	84048051	1	11	84068358	84048051
																						ENSMUST00000138208.1	PC	CDS 3’ incomplete	TRUE	FALSE		84069261	84048979	84069185	84048051	76	928	84069185	84048051
																						ENSMUST00000164891.7	PC		FALSE	TRUE		84068579	84048044	84068581	84048051	2	7	84068581	84048051
72	ENSMUSG00000030203.17	Dusp16	6	-	7	TRUE								TRUE	2	FALSE		TRUE	TRUE	TRUE	FALSE	ENSMUST00000100857.9	PC		TRUE	TRUE		134792625	134715472	134792613	134715486	12	14	134792613	134715486	134720485	134715486	5000	2600		dual specificity phosphatase 16 [Source:MGI Symbol;Acc:MGI:1917936]	protein_coding					FALSE	FALSE	FALSE
																						ENSMUST00000129433.3	PC		FALSE	TRUE		134792475	134715467	134792613	134715486	138	19	134792613	134715486
73	ENSMUSG00000027368.6	Dusp2	2	+	4	TRUE									1	FALSE		TRUE	TRUE	TRUE	TRUE	ENSMUST00000028846.6	PC		TRUE	TRUE		127336158	127338376	127336169	127338373	11	3	127336169	127338373	127336169	127338373	2205	1604		dual specificity phosphatase 2 [Source:MGI Symbol;Acc:MGI:101911]	protein_coding					FALSE	FALSE	FALSE
74	ENSMUSG00000031530.6	Dusp4	8	+	4	TRUE									1	FALSE		TRUE	TRUE	TRUE	TRUE	ENSMUST00000033930.4	PC		TRUE	TRUE		34807296	34819894	34807326	34821959	30	2065	34807326	34821959	34816960	34821959	5000	3782		dual specificity phosphatase 4 [Source:MGI Symbol;Acc:MGI:2442191]	protein_coding			Different TES – No Tail		TRUE	TRUE	TRUE
75	ENSMUSG00000034765.6	Dusp5	19	+	4	TRUE									1	FALSE		TRUE	TRUE	TRUE	TRUE	ENSMUST00000038287.6	PC		TRUE	TRUE		53529108	53542431	53529159	53542390	51	41	53529159	53542390	53537391	53542390	5000	1695		dual specificity phosphatase 5 [Source:MGI Symbol;Acc:MGI:2685183]	protein_coding					TRUE	TRUE	TRUE
76	ENSMUSG00000037887.11	Dusp8	7	-	7	TRUE								TRUE	1	FALSE		TRUE	TRUE	TRUE	TRUE	ENSMUST00000039926.9	PC		TRUE	TRUE		142095272	142079489	142095080	142079503	192	14	142095080	142079503	142084502	142079503	5000	3962		dual specificity phosphatase 8 [Source:MGI Symbol;Acc:MGI:106626]	protein_coding			Different TSS – No Tail		FALSE	FALSE	FALSE
																						ENSMUST00000143661.1	PC	CDS 3’ incomplete	FALSE	TRUE	TRUE	142095843	142083593	?	?	?	?	?	?
77	ENSMUSG00000046179.17	E2f8	7	-	13	TRUE							TRUE	TRUE	2	FALSE		TRUE	TRUE	TRUE	FALSE	ENSMUST00000119223.1	PC		TRUE	TRUE		48881596	48866428	48881695	48866498	99	70	48881695	48866498	48871497	48866498	5000	1777		E2F transcription factor 8 [Source:MGI Symbol;Acc:MGI:1922038]	protein_coding			Multiple Isoforms – Same End		FALSE	FALSE	FALSE
																						ENSMUST00000058745.14	PC		TRUE	TRUE		48881041	48866428	48880995	48866498	46	70	48880995	48866498
78	ENSMUSG00000003206.6	Ebi3	17	+	5	TRUE									1	FALSE		TRUE	TRUE	TRUE	TRUE	ENSMUST00000003274.6	PC		TRUE	TRUE		55952622	55957021	55952664	55957015	42	6	55952664	55957015	55952664	55957015	4352	1123		Epstein-Barr virus induced gene 3 [Source:MGI Symbol;Acc:MGI:1354171]	protein_coding					TRUE	TRUE	TRUE
79	ENSMUSG00000021367.8	Edn1	13	+	5	TRUE									1	FALSE		TRUE	TRUE	TRUE	TRUE	ENSMUST00000021796.8	PC		TRUE	TRUE		42301475	42307990	42301629	42307989	154	1	42301629	42307989	42302990	42307989	5000	1655		endothelin 1 [Source:MGI Symbol;Acc:MGI:95283]	protein_coding					TRUE	TRUE	TRUE
80	ENSMUSG00000022122.14	Ednrb	14	-	8	TRUE							TRUE	TRUE	2	FALSE		TRUE	TRUE	TRUE	FALSE	ENSMUST00000172237.1	PC		TRUE	TRUE		103843696	103814625	103843684	103814729	12	104	103843684	103814729	103819728	103814729	5000	2472		endothelin receptor type B [Source:MGI Symbol;Acc:MGI:102720]	protein_coding			Multiple Isoforms – Same End		FALSE	FALSE	FALSE
																						ENSMUST00000022718.9	PC		TRUE	TRUE		103844173	103814624	103844449	103814729	276	105	103844449	103814729
81	ENSMUSG00000038418.7	Egr1	18	+	3	TRUE								TRUE	2	FALSE		TRUE	TRUE	TRUE	FALSE	ENSMUST00000064795.5	PC		TRUE	TRUE		34859822	34864984	34861217	34864975	1395	9	34861217	34864975	34861217	34864975	3759	3045		early growth response 1 [Source:MGI Symbol;Acc:MGI:95295]	protein_coding			Different TSS – No Tail		FALSE	TRUE	FALSE
																						ENSMUST00000165033.1	PC		FALSE	TRUE		34861206	34864956	34861217	34864975	11	19	34861217	34864975
82	ENSMUSG00000037868.15	Egr2	10	+	4	TRUE								TRUE	2	FALSE		TRUE	TRUE	TRUE	FALSE	ENSMUST00000048289.13	PC		TRUE	TRUE		67537868	67542188	67537879	67542167	11	21	67537879	67542167	67537879	67542167	4289	2834		early growth response 2 [Source:MGI Symbol;Acc:MGI:95296]	protein_coding					FALSE	FALSE	FALSE
																						ENSMUST00000130933.1	PC	CDS 3’ incomplete	FALSE	TRUE	TRUE	67537869	67538380	67537879	?	10	?	67537879	?
																						ENSMUST00000105438.8	PC		FALSE	TRUE		67537869	67542188	67537879	67542167	10	21	67537879	67542167
83	ENSMUSG00000033730.3	Egr3	14	+	2	TRUE						TRUE	TRUE		2	TRUE		TRUE	FALSE	FALSE	FALSE	ENSMUST00000035908.1	PC		TRUE	TRUE		70077444	70080157	70077035	70082617	409	2460	70077035	70082617	70077618	70082617	5000			early growth response 3 [Source:MGI Symbol;Acc:MGI:1306780]	protein_coding			Multiple Isoforms, Unannotated Isoform, Different TSS and TES – No Tail		TRUE	TRUE	TRUE
																						Unannotated – Additional exon between 1 and 2			TRUE	FALSE				70077035	70082617	70077035	70082617	70077035	70082617
84	ENSMUSG00000024772.9	Ehd1	19	+	5	TRUE								TRUE	1	FALSE		TRUE	TRUE	TRUE	TRUE	ENSMUST00000025684.3	PC		TRUE	TRUE		6276724	6300096	6276929	6300091	205	5	6276929	6300091	6295092	6300091	5000	2183		EH-domain containing 1 [Source:MGI Symbol;Acc:MGI:1341878]	protein_coding			TSS Tail (Multiple Isoforms?)		FALSE	FALSE	FALSE
																						ENSMUST00000165797.1	RI		FALSE	TRUE	TRUE	6276924	6281392	6276929	?	5	?	6276929	?
85	ENSMUSG00000001542.7	Ell2	13	+	12	TRUE									1	FALSE		TRUE	TRUE	TRUE	TRUE	ENSMUST00000001583.7	PC		TRUE	TRUE		75706756	75772364	75707550	75772357	794	7	75707550	75772357	75767358	75772357	5000	1895		elongation factor RNA polymerase II 2 [Source:MGI Symbol;Acc:MGI:2183438]	protein_coding			Different TSS – No Tail		FALSE	TRUE	FALSE
86	ENSMUSG00000039055.4	Eme1	11	-	9	TRUE	TRUE		TRUE									FALSE	FALSE	FALSE	FALSE																				essential meiotic structure-specific endonuclease 1 [Source:MGI Symbol;Acc:MGI:3576783]	protein_coding		Bleeding from Xylt2	Low		FALSE	FALSE	FALSE
87	ENSMUSG00000028967.10	Errfi1	4	+	4	TRUE								TRUE	1	FALSE		TRUE	TRUE	TRUE	TRUE	ENSMUST00000030811.1	PC		TRUE	TRUE		150855072	150868887	150855082	150868886	10	1	150855082	150868886	150863887	150868886	5000	2843		ERBB receptor feedback inhibitor 1 [Source:MGI Symbol;Acc:MGI:1921405]	protein_coding					FALSE	FALSE	FALSE
																						ENSMUST00000128640.7	PT		FALSE	TRUE	TRUE	150855072	150855814	150855082	?	10	?	150855082	?
88	ENSMUSG00000022895.14	Ets2	16	+	10	TRUE									1	FALSE		TRUE	TRUE	TRUE	TRUE	ENSMUST00000023612.14	PC		TRUE	TRUE		95702074	95721051	95702449	95721049	375	2	95702449	95721049	95716050	95721049	5000	2494		E26 avian leukemia oncogene 2, 3' domain [Source:MGI Symbol;Acc:MGI:95456]	protein_coding			Different TSS – No Tail		FALSE	FALSE	FALSE
89	ENSMUSG00000027963.14	Extl2	3	+	5	TRUE						TRUE	TRUE	TRUE	3	TRUE		TRUE	FALSE	FALSE	FALSE	ENSMUST00000029575.11	PC		TRUE	TRUE		116007461	116029017	116007486	116029000	25	17	116007486	116029000	116024001	116029000	5000			exostoses (multiple)-like 2 [Source:MGI Symbol;Acc:MGI:1889574]	protein_coding			Multiple Isoforms – Same End		FALSE	FALSE	FALSE
																						ENSMUST00000106502.1	PC		TRUE	TRUE		116008219	116028960	116008329	116029000	110	40	116008329	116029000
																						Unannotated – Additional exon between 2 and 3			TRUE	FALSE				?	116029000			?	116029000
90	ENSMUSG00000052397.8	Ezr	17	-	13	TRUE									1	FALSE		TRUE	TRUE	TRUE	TRUE	ENSMUST00000064234.6	PC		TRUE	TRUE		6782784	6738040	6782741	6738277	43	237	6782741	6738277	6743276	6738277	5000	1992		ezrin [Source:MGI Symbol;Acc:MGI:98931]	protein_coding			Different TES – No Tail		TRUE	TRUE	TRUE
91	ENSMUSG00000031444.16	F10	8	+	9	TRUE							TRUE	TRUE	2	FALSE		TRUE	TRUE	TRUE	FALSE	ENSMUST00000033821.10	PC		TRUE	TRUE		13037321	13055900	13037374	13055903	53	3	13037374	13055903	13051677	13055903	4227	729		coagulation factor X [Source:MGI Symbol;Acc:MGI:103107]	protein_coding			TES Tail (Multiple Isoforms?)		FALSE	FALSE	FALSE
																						ENSMUST00000063820.11	PC		FALSE	TRUE	TRUE	13037307	13056676	13037374	13056676	67	0	13037374	13056676
																						Longer Isoform			TRUE	FALSE				13037374	13056676			13037374	13056676
92	ENSMUSG00000028773.8	Fabp3	4	+	4	TRUE									1	FALSE		TRUE	TRUE	TRUE	TRUE	ENSMUST00000070532.7	PC		TRUE	TRUE		130308594	130315463	130308725	130315459	131	4	130308725	130315459	130310460	130315459	5000	563		fatty acid binding protein 3, muscle and heart [Source:MGI Symbol;Acc:MGI:95476]	protein_coding					TRUE	TRUE	TRUE
93	ENSMUSG00000026483.13	Fam129a	1	+	15	TRUE								TRUE	1	FALSE		TRUE	TRUE	TRUE	TRUE	ENSMUST00000148810.7	PC		TRUE	TRUE		151571372	151721939	151571444	151721937	72	2	151571444	151721937	151716938	151721937	5000	4709		family with sequence similarity 129, member A [Source:MGI Symbol;Acc:MGI:2137237]	protein_coding					FALSE	FALSE	FALSE
																						ENSMUST00000086267.5	PT		FALSE	TRUE	TRUE	151677166	151719342	?	151721937	?	2595	?	151721937
94	ENSMUSG00000025854.15	Fam20c	5	+	11	TRUE								TRUE	2	FALSE		TRUE	TRUE	TRUE	FALSE	ENSMUST00000026972.7	PC		TRUE	TRUE		138754513	138810077	138754525	138810073	12	4	138754525	138810073	138805074	138810073	5000	1399		family with sequence similarity 20, member C [Source:MGI Symbol;Acc:MGI:2136853]	protein_coding			TSS Tail (Multiple Isoforms?)		FALSE	FALSE	FALSE
																						ENSMUST00000160645.7	NSMD		FALSE	TRUE		138755082	138809381	138754525	138810073	557	692	138754525	138810073
																						ENSMUST00000159176.7	PT		FALSE	TRUE	TRUE	138786499	138809159	?	138810073	?	914	?	138810073
95	ENSMUSG00000039735.15	Fnbp1l	3	-	16	TRUE									1	FALSE		TRUE	TRUE	TRUE	TRUE	ENSMUST00000162409.7	PC		TRUE	TRUE		122619715	122538724	122619666	122538731	49	7	122619666	122538731	122543730	122538731	5000	3553		formin binding protein 1-like [Source:MGI Symbol;Acc:MGI:1925642]	protein_coding					FALSE	TRUE	FALSE
96	ENSMUSG00000021250.13	Fos	12	+	4	TRUE									1	FALSE		TRUE	TRUE	TRUE	TRUE	ENSMUST00000021674.6	PC		TRUE	TRUE		85473889	85477273	85473900	85477242	11	31	85473900	85477242	85473900	85477242	3343	2067		FBJ osteosarcoma oncogene [Source:MGI Symbol;Acc:MGI:95574]	protein_coding					TRUE	TRUE	FALSE
97	ENSMUSG00000003545.3	Fosb	7	-	5	TRUE							TRUE	TRUE	3	FALSE		TRUE	TRUE	TRUE	FALSE	ENSMUST00000003640.3	PC		TRUE	TRUE		19310051	19302695	19310035	19302725	16	30	19310035	19302725	19307724	19302725	5000	2759		FBJ osteosarcoma oncogene B [Source:MGI Symbol;Acc:MGI:95575]	protein_coding			Different TSS – No Tail, Multiple Isoforms		FALSE	FALSE	FALSE
																						ENSMUST00000208446.1	PC		TRUE	TRUE		19309600	19304796	19310035	19302725	435	2071	19310035	19302725
																						ENSMUST00000208505.1	PC		FALSE	TRUE		19310046	19302701	19310035	19302725	11	24	19310035	19302725
98	ENSMUSG00000029135.10	Fosl2	5	+	4	TRUE									1	FALSE		TRUE	TRUE	TRUE	TRUE	ENSMUST00000031017.10	PC		TRUE	TRUE		32135800	32157842	32135859	32157837	59	5	32135859	32157837	32152838	32157837	5000	5000		fos-like antigen 2 [Source:MGI Symbol;Acc:MGI:102858]	protein_coding					FALSE	FALSE	FALSE
99	ENSMUSG00000023991.16	Foxp4	17	-	17	TRUE							TRUE	TRUE	3	FALSE		TRUE	TRUE	TRUE	FALSE	ENSMUST00000113265.7	PC		TRUE	TRUE		47924645	47867132	47924472	47867134	173	2	47924472	47867134	47872133	47867779	4355	1384		forkhead box P4 [Source:MGI Symbol;Acc:MGI:1921373]	protein_coding			Multiple isoforms – Different End		FALSE	FALSE	FALSE
																						ENSMUST00000113262.1	PC		TRUE	TRUE		47924476	47867767	47924472	47867779	4	12	47924472	47867779
																						ENSMUST00000097311.8	PC		FALSE	TRUE		47924435	47867763	47924472	47867779	37	16	47924472	47867779
100	ENSMUSG00000048285.9	Frmd6	12	+	14	TRUE									1	FALSE		TRUE	TRUE	TRUE	TRUE	ENSMUST00000057859.8	PC		TRUE	TRUE		70825513	70902234	70825475	70902205	38	29	70825475	70902205	70897206	70902205	5000	2914		FERM domain containing 6 [Source:MGI Symbol;Acc:MGI:2442579]	protein_coding					FALSE	TRUE	FALSE
101	ENSMUSG00000015312.9	Gadd45b	10	+	4	TRUE									1	FALSE		TRUE	TRUE	TRUE	TRUE	ENSMUST00000015456.9	PC		TRUE	TRUE		80930072	80932204	80930083	80932203	11	1	80930083	80932203	80930083	80932203	2121	1273		growth arrest and DNA-damage-inducible 45 beta [Source:MGI Symbol;Acc:MGI:107776]	protein_coding					FALSE	TRUE	TRUE
102	ENSMUSG00000033066.15	Gas7	11	+	15	TRUE									1	FALSE		TRUE	TRUE	TRUE	TRUE	ENSMUST00000108682.8	PC		TRUE	TRUE		67586535	67688990	67586541	67688991	6	1	67586541	67688991	67683992	67688991	5000	5000		growth arrest specific 7 [Source:MGI Symbol;Acc:MGI:1202388]	protein_coding					FALSE	TRUE	TRUE
103	ENSMUSG00000028270.12	Gbp2	3	+	11	TRUE									1	FALSE		TRUE	TRUE	TRUE	TRUE	ENSMUST00000165774.7	PC		TRUE	TRUE		142620601	142638008	142620669	142638004	68	4	142620669	142638004	142633005	142638004	5000	1132		guanylate binding protein 2 [Source:MGI Symbol;Acc:MGI:102772]	protein_coding					TRUE	TRUE	TRUE
104	ENSMUSG00000105504.4	Gbp5	3	+	12	TRUE							TRUE	TRUE	2	FALSE		TRUE	TRUE	TRUE	FALSE	ENSMUST00000090127.6	PC		TRUE	TRUE		142496899	142522344	142496942	142522153	43	191	142496942	142522153	142517154	142522153	5000	1114		guanylate binding protein 5 [Source:MGI Symbol;Acc:MGI:2429943]	protein_coding					FALSE	FALSE	FALSE
																						ENSMUST00000196255.4	NSMD		TRUE	TRUE		142496933	142522139	142496942	142522153	9	14	142496942	142522153
																						ENSMUST00000199578.1	RI		FALSE	TRUE	TRUE	142502795	142507344	?	?	?	?	?	?
105	ENSMUSG00000037580.9	Gch1	14	-	6	TRUE							TRUE		2	TRUE		TRUE	TRUE	FALSE	FALSE	ENSMUST00000089959.6	PC		TRUE	TRUE		47189413	47153894	47189406	47154015	7	121	47189406	47154015	47159014	47155711	3304	331		GTP cyclohydrolase 1 [Source:MGI Symbol;Acc:MGI:95675]	protein_coding			TES Tail (Multiple Isoforms?)		TRUE	TRUE	TRUE
																						Shorter Isoform			TRUE	FALSE				47189406	47155711			47189406	47155711
106	ENSMUSG00000038508.7	Gdf15	8	-	3	TRUE									2	FALSE		TRUE	TRUE	TRUE	FALSE	ENSMUST00000003808.7	PC		TRUE	FALSE		70632095	70629392	70631635	70629404	460	12	70631635	70629404	70631635	70629404	2232	1063		growth differentiation factor 15 [Source:MGI Symbol;Acc:MGI:1346047]	protein_coding			Different TSS – No Tail		TRUE	TRUE	TRUE
																						ENSMUST00000110103.1	PC		FALSE	TRUE		70632456	70629393	70632152	70629404	304	11	70632152	70629404
107	ENSMUSG00000028214.13	Gem	4	+	5	TRUE							TRUE		2	FALSE		TRUE	TRUE	TRUE	FALSE	ENSMUST00000108304.8	PC		TRUE	TRUE		11704456	11714752	11704453	11714644	3	108	11704453	11714644	11710001	11714644	4644	1451		GTP binding protein (gene overexpressed in skeletal muscle) [Source:MGI Symbol;Acc:MGI:99844]	protein_coding			TES Tail (Multiple Isoforms?)		FALSE	FALSE	FALSE
																						Longer Isoform			TRUE	FALSE				11704453	11715000			11704453	11715000
108	ENSMUSG00000002797.9	Ggct	6	-	4	TRUE							TRUE	TRUE	2	FALSE		TRUE	TRUE	TRUE	FALSE	ENSMUST00000131475.1	PC		TRUE	TRUE		54992950	54982579	54992852	54985651	98	3072	54992852	54985651	54990650	54985651	5000	545		gamma-glutamyl cyclotransferase [Source:MGI Symbol;Acc:MGI:95700]	protein_coding			Different TES – No Tail		FALSE	FALSE	FALSE
																						ENSMUST00000204301.2	NSMD		TRUE	TRUE		54992861	54985931	54992852	54985651	9	280	54992852	54985651
																						ENSMUST00000002874.7	PT		FALSE	TRUE	TRUE	54992707	54985647	?	54985651	?	4	?	54985651
109	ENSMUSG00000021303.14	Gng4	13	+	4	TRUE									1	FALSE		TRUE	TRUE	TRUE	TRUE	ENSMUST00000021734.8	PC		TRUE	TRUE		13784328	13827896	13784332	13827886	4	10	13784332	13827886	13822887	13827886	5000	2640		guanine nucleotide binding protein (G protein), gamma 4 [Source:MGI Symbol;Acc:MGI:102703]	protein_coding					FALSE	TRUE	FALSE
110	ENSMUSG00000021298.8	Gpr132	12	-	4	TRUE									1	FALSE		TRUE	TRUE	TRUE	TRUE	ENSMUST00000021729.8	PC		TRUE	TRUE		112860952	112850872	112860952	112850882	0	10	112860952	112850882	112855881	112850882	5000	2362		G protein-coupled receptor 132 [Source:MGI Symbol;Acc:MGI:1890220]	protein_coding					TRUE	TRUE	TRUE
111	ENSMUSG00000048216.13	Gpr85	6	-	4	TRUE							TRUE	TRUE	4	TRUE		TRUE	TRUE	FALSE	FALSE	ENSMUST00000060442.13	PC		TRUE	TRUE		13839942	13834457	13839888	13835129	54	672	13839888	13835129	13838425	13838067	359	0		G protein-coupled receptor 85 [Source:MGI Symbol;Acc:MGI:1927851]	protein_coding			Different TES, TES Tail (Multiple Isoforms?)		FALSE	FALSE	FALSE
																						ENSMUST00000115492.1	PC		FALSE	TRUE		13838454	13835067	13838425	13835127	29	60	13838425	13835127
																						ENSMUST00000115491.1	PC		FALSE	TRUE	TRUE	13837241	13835076	?	13835067	?	9	?	13835067
																						ENSMUST00000127072.1	PT		FALSE	TRUE		13839495	13838073	13839504	13838067	9	6	13839504	13838067
																						Longer Isoform			TRUE	FALSE				13839888	13834595			13839888	13834595
112	ENSMUSG00000016283.13	H2-M2	17	-	5	TRUE								TRUE	2	FALSE		TRUE	TRUE	TRUE	FALSE	ENSMUST00000171139.2	PC		TRUE	TRUE		37483552	37480982	37483559	37480426	7	556	37483559	37480426	37483559	37480426	3134	1862		histocompatibility 2, M region locus 2 [Source:MGI Symbol;Acc:MGI:95914]	protein_coding			Different TES – No Tail		FALSE	FALSE	FALSE
																						ENSMUST00000016427.10	PC		FALSE	TRUE		37483551	37480850	37483559	37480426	8	424	37483559	37480426
113	ENSMUSG00000073409.12	H2-Q6	17	+	6	TRUE						TRUE	TRUE		2	TRUE		TRUE	FALSE	FALSE	FALSE	ENSMUST00000174699.7	PC		TRUE	TRUE		35424849	35430055	35424863	35430026	14	29	35424863	35430026	35425027	35430026	5000			histocompatibility 2, Q region locus 6 [Source:MGI Symbol;Acc:MGI:95935]	protein_coding			Different from annotation (missing exons)		TRUE	TRUE	TRUE
																						Unannotated – Additional exon between 5 and 6			TRUE	FALSE				35424863	35430026			35424863	35430026
114	ENSMUSG00000060550.15	H2-Q7	17	+	8	TRUE							TRUE	TRUE	3	FALSE		TRUE	TRUE	TRUE	FALSE	ENSMUST00000071951.12	PC		TRUE	TRUE		35439154	35443643	35439207	35443621	53	22	35439207	35443621	35439207	35443621	4415	930		histocompatibility 2, Q region locus 7 [Source:MGI Symbol;Acc:MGI:95936]	protein_coding			Multiple Isoforms – Different Start, Different End		FALSE	FALSE	FALSE
																						ENSMUST00000116598.9	PC		TRUE	TRUE		35439154	35443773	35439207	35443756	53	17	35439207	35443756
																						ENSMUST00000173788.1	RI		TRUE	TRUE		35439206	35443769	35439207	35443756	1	13	35439207	35443756
115	ENSMUSG00000024486.5	Hbegf	18	-	6	TRUE									1	FALSE		TRUE	TRUE	TRUE	TRUE	ENSMUST00000025363.5	PC		TRUE	TRUE		36515805	36504928	36515768	36504942	37	14	36515768	36504942	36509941	36504942	5000	1670		heparin-binding EGF-like growth factor [Source:MGI Symbol;Acc:MGI:96070]	protein_coding					TRUE	TRUE	TRUE
116	ENSMUSG00000027580.17	Helz2	2	-	20	TRUE						TRUE	TRUE	TRUE	3	TRUE		TRUE	FALSE	FALSE	FALSE	ENSMUST00000108831.7	PC		TRUE	TRUE		181242027	181227614	181241997	181227647	30	33	181241997	181227647	181232646	181227647	5000			helicase with zinc finger 2, transcriptional coactivator [Source:MGI Symbol;Acc:MGI:2385169]	protein_coding			Multiple Isoforms – one missing one exons		FALSE	FALSE	FALSE
																						ENSMUST00000121484.1	PC		FALSE	TRUE		181241963	181227618	181241951	181227647	12	29	181241951	181227647
																						Unannotated – ENSMUST00000108831.7 with ENSMUST00000121484.1 first exon instead of the one it has			TRUE	FALSE				181241951	181227647			181241951	181227647
117	ENSMUSG00000043421.8	Hilpda	6	+	2	TRUE									1	FALSE		TRUE	TRUE	TRUE	TRUE	ENSMUST00000054445.8	PC		TRUE	TRUE		29272625	29275446	29272718	29275433	93	13	29272718	29275433	29272718	29275433	2716	877		hypoxia inducible lipid droplet associated [Source:MGI Symbol;Acc:MGI:1916823]	protein_coding					TRUE	TRUE	TRUE
118	ENSMUSG00000021366.8	Hivep1	13	+	9	TRUE								TRUE	1	FALSE		TRUE	TRUE	TRUE	TRUE	ENSMUST00000060148.5	PC		TRUE	TRUE		42052020	42185026	42052028	42185028	8	2	42052028	42185028	42180029	42185028	5000	2137		human immunodeficiency virus type I enhancer binding protein 1 [Source:MGI Symbol;Acc:MGI:96100]	protein_coding					FALSE	FALSE	FALSE
																						ENSMUST00000220525.1	PC	CDS 3’ incomplete	FALSE	TRUE	TRUE	42052403	42154631	42052295	?	108	?	42052295	?
119	ENSMUSG00000015501.10	Hivep2	10	+	13	TRUE						TRUE	TRUE	TRUE	3	TRUE		TRUE	FALSE	FALSE	FALSE	ENSMUST00000187083.6	PC		FALSE	TRUE	TRUE	13966074	14150589	13966103	14151337	29	748	13966103	14151337	14146338	14151337	5000			human immunodeficiency virus type I enhancer binding protein 2 [Source:MGI Symbol;Acc:MGI:1338076]	protein_coding			Multiple isoforms		FALSE	FALSE	FALSE
																						ENSMUST00000015645.10	PC		TRUE	TRUE		13966378	14151373	13965848	14151337	530	36	13965848	14151337
																						ENSMUST00000191138.6	PC		TRUE	TRUE		13966378	14151374	13965848	14151337	530	37	13965848	14151337
																						ENSMUST00000186989.6	PC	CDS 3’ incomplete	FALSE	TRUE	TRUE	13966645	14128780	13965848	?	797	?	13965848	?
																						Unannotated – Similar to ENSMUST00000191138.6 or ENSMUST00000015645.10 but with the 2nd exon of ENSMUST00000187083.6			TRUE	FALSE				13966109	14151337			13966109	14151337
120	ENSMUSG00000024095.15	Hnrnpll	17	-	14	TRUE							TRUE	TRUE	2	FALSE		TRUE	TRUE	TRUE	FALSE	ENSMUST00000184635.7	PC		TRUE	TRUE		80062227	80029486	80062230	80029519	3	33	80062230	80029519	80034518	80029519	5000	1381		heterogeneous nuclear ribonucleoprotein L-like [Source:MGI Symbol;Acc:MGI:1919942]	protein_coding			TES Tail (Multiple Isoforms?)		FALSE	FALSE	FALSE
																						ENSMUST00000184297.7	NSMD		TRUE	TRUE		80062227	80029836	80062230	80029519	3	317	80062230	80029519
121	ENSMUSG00000034997.4	Htr2a	14	+	3	TRUE									1	FALSE		TRUE	TRUE	TRUE	TRUE	ENSMUST00000036653.3	PC		TRUE	TRUE		74640839	74706859	74641324	74709482	485	2623	74641324	74709482	74704483	74709482	5000	3888		5-hydroxytryptamine (serotonin) receptor 2A [Source:MGI Symbol;Acc:MGI:109521]	protein_coding			Different TSS and TES – No Tails		TRUE	TRUE	TRUE
122	ENSMUSG00000006205.13	Htra1	7	+	9	TRUE							TRUE	TRUE	2	FALSE		TRUE	TRUE	TRUE	FALSE	ENSMUST00000006367.7	PC		TRUE	TRUE		130936202	130985660	130936201	130985653	1	7	130936201	130985653	130980654	130985653	5000	960		HtrA serine peptidase 1 [Source:MGI Symbol;Acc:MGI:1929076]	protein_coding					FALSE	FALSE	FALSE
																						ENSMUST00000153290.7	PT		TRUE	TRUE		130943488	130985660	130943494	130985653	6	7	130943494	130985653
123	ENSMUSG00000037405.8	Icam1	9	+	7	TRUE							1		2	FALSE		TRUE	TRUE	TRUE	FALSE	ENSMUST00000086399.5	PC		TRUE	TRUE		21015984	21028817	21015994	21028811	10	6	21015994	21028811	21023812	21028811	5000	2151		intercellular adhesion molecule 1 [Source:MGI Symbol;Acc:MGI:96392]	protein_coding			TSS Tail (Multiple Isoforms?)		FALSE	TRUE	FALSE
																						Longer Isoform			TRUE	FALSE				21015404	21028811			21015404	21028811
124	ENSMUSG00000001014.6	Icam4	9	+	3	TRUE	TRUE		TRUE									FALSE	FALSE	FALSE	FALSE																				intercellular adhesion molecule 4, Landsteiner-Wiener blood group [Source:MGI Symbol;Acc:MGI:1925619]	protein_coding		Bleeding from Icam1	Low		FALSE	FALSE	FALSE
125	ENSMUSG00000000732.9	Icosl	10	+	7	TRUE									1	FALSE		TRUE	TRUE	TRUE	TRUE	ENSMUST00000105393.2	PC		TRUE	TRUE		78069301	78079525	78069369	78079523	68	2	78069369	78079523	78074524	78079523	5000	1811		icos ligand [Source:MGI Symbol;Acc:MGI:1354701]	protein_coding					FALSE	FALSE	FALSE
																						ENSMUST00000219633.1	RI		FALSE	TRUE	TRUE	78073338	78079525	?	78079523	?	2	?	78079523
126	ENSMUSG00000007872.3	Id3	4	+	3	TRUE								TRUE	1	FALSE		TRUE	TRUE	TRUE	TRUE	ENSMUST00000008016.2	PC		TRUE	TRUE		136143496	136145392	136143836	136145387	340	5	136143836	136145387	136143836	136145387	1552	934		inhibitor of DNA binding 3 [Source:MGI Symbol;Acc:MGI:96398]	protein_coding			Different TSS – No Tail		FALSE	TRUE	FALSE
																						ENSMUST00000151001.1	RI		FALSE	TRUE	TRUE	136143863	136144716	136143836	?	27	?	136143836	?
127	ENSMUSG00000053560.4	Ier2	8	-	1	TRUE									1	FALSE		TRUE	TRUE	TRUE	TRUE	ENSMUST00000060427.4	PC		TRUE	TRUE		84662852	84661330	84662841	84661339	11	9	84662841	84661339	84662841	84661339	1503	1503		immediate early response 2 [Source:MGI Symbol;Acc:MGI:104815]	protein_coding					TRUE	TRUE	TRUE
128	ENSMUSG00000054203.7	Ifi205	1	-	7	TRUE								TRUE	1	TRUE		TRUE	TRUE	FALSE	FALSE	ENSMUST00000059226.6	PC		TRUE	TRUE		174031755	174011997	174031832	174012001	77	4	174031832	174012001	174017000	174012001	5000	477		interferon activated gene 205 [Source:MGI Symbol;Acc:MGI:101847]	protein_coding					FALSE	FALSE	FALSE
																						ENSMUST00000192166.1	RI		FALSE	TRUE	TRUE	174031810	174024889	174031832	174024353	22	536	174031832	174024353
129	ENSMUSG00000048806.4	Ifnb1	4	-	1	TRUE									1	FALSE		TRUE	TRUE	TRUE	TRUE	ENSMUST00000055671.4	PC		TRUE	TRUE		88522774	88522024	88522833	88522047	59	23	88522833	88522047	88522833	88522047	787	728		interferon beta 1, fibroblast [Source:MGI Symbol;Acc:MGI:107657]	protein_coding					TRUE	TRUE	TRUE
130	ENSMUSG00000001627.12	Ifrd1	12	-	12	TRUE								TRUE	2	FALSE		TRUE	TRUE	TRUE	FALSE	ENSMUST00000001672.11	PC		TRUE	TRUE		40223189	40201566	40223168	40203132	21	1566	40223168	40203132	40208131	40203132	5000	680		interferon-related developmental regulator 1 [Source:MGI Symbol;Acc:MGI:1316717]	protein_coding			Different TES – No Tail		FALSE	FALSE	FALSE
																						ENSMUST00000164047.1	PC	CDS 5’ incomplete	FALSE	TRUE	TRUE	40207062	40203130	?	40203132	?	2	?	40203132
																						ENSMUST00000165027.8	PC		FALSE	TRUE		40217513	40203361	?	40203132	?	229	?	40203132
131	ENSMUSG00000035004.3	Igsf6	7	-	6	TRUE							TRUE		2	FALSE		TRUE	TRUE	TRUE	FALSE	ENSMUST00000047194.3	PC		TRUE	TRUE		121074572	121064066	121074538	121064139	34	73	121074538	121064139	121067863	121064139	3725	1505		immunoglobulin superfamily, member 6 [Source:MGI Symbol;Acc:MGI:1891393]	protein_coding					TRUE	TRUE	TRUE
																						Longer Isoform			TRUE	FALSE				121074538	121062864			121074538	121062864
132	ENSMUSG00000016529.5	Il10	1	+	5	TRUE									1	FALSE		TRUE	TRUE	TRUE	TRUE	ENSMUST00000016673.5	PC		TRUE	TRUE		131019844	131024974	131019859	131024961	15	13	131019859	131024961	131019962	131024961	5000	1180		interleukin 10 [Source:MGI Symbol;Acc:MGI:96537]	protein_coding					TRUE	TRUE	TRUE
133	ENSMUSG00000004296.14	Il12b	11	+	8	TRUE									1	FALSE		TRUE	TRUE	TRUE	TRUE	ENSMUST00000102796.9	PC		TRUE	TRUE		44400062	44414033	44400073	44414680	11	647	44400073	44414680	44409681	44414680	5000	1979		interleukin 12b [Source:MGI Symbol;Acc:MGI:96540]	protein_coding			Different TES – No Tail		FALSE	TRUE	FALSE
134	ENSMUSG00000002897.5	Il17ra	6	+	13	TRUE								TRUE	2	FALSE		TRUE	TRUE	TRUE	FALSE	ENSMUST00000002976.4	PC		TRUE	TRUE		120463246	120487559	120463223	120483730	23	3829	120463223	120483730	120478731	120483730	5000	2790		interleukin 17 receptor A [Source:MGI Symbol;Acc:MGI:107399]	protein_coding			Different TES – No Tail		FALSE	FALSE	FALSE
																						ENSMUST00000204239.2	RI		FALSE	TRUE		120463246	120483729	120463223	120483730	23	1	120463223	120483730
																						ENSMUST00000204078.1	PT		FALSE	TRUE	TRUE	120473602	120480038	?	?	?	?	?	?
135	ENSMUSG00000027399.1	Il1a	2	-	7	TRUE									1	FALSE		TRUE	TRUE	TRUE	TRUE	ENSMUST00000028882.1	PC		TRUE	TRUE		129309972	129299609	129309962	129299622	10	13	129309962	129299622	129304621	129299622	5000	1403		interleukin 1 alpha [Source:MGI Symbol;Acc:MGI:96542]	protein_coding					TRUE	TRUE	TRUE
136	ENSMUSG00000027398.13	Il1b	2	-	7	TRUE								TRUE	1	FALSE		TRUE	TRUE	TRUE	TRUE	ENSMUST00000028881.13	PC		TRUE	TRUE		129371139	129364569	129371127	129364623	12	54	129371127	129364623	129369622	129364623	5000	1120		interleukin 1 beta [Source:MGI Symbol;Acc:MGI:96543]	protein_coding					FALSE	FALSE	FALSE
																						ENSMUST00000155994.1	RI		FALSE	TRUE	TRUE	129371139	129369728	129371127	?	12	?	129371127	?
137	ENSMUSG00000026981.15	Il1rn	2	+	5	TRUE							TRUE	TRUE	3	FALSE		TRUE	TRUE	TRUE	FALSE	ENSMUST00000114482.2	PC		TRUE	TRUE		24345309	24350936	24345344	24350938	35	2	24345344	24350938	24346489	24350938	4450	1726		interleukin 1 receptor antagonist [Source:MGI Symbol;Acc:MGI:96547]	protein_coding			TES Tail (Multiple Isoforms?)		FALSE	FALSE	FALSE
																						ENSMUST00000114487.8	PC		FALSE	TRUE		24336852	24351494	24336988	24351488	136	6	24336988	24351488
																						Shorter Isoform			TRUE	FALSE				24345428	24350938			24345428	24350938
138	ENSMUSG00000025383.2	Il23a	10	-	4	TRUE									1	FALSE		TRUE	TRUE	TRUE	TRUE	ENSMUST00000026449.2	PC		TRUE	TRUE		128298084	128296138	128298085	128296142	1	4	128298085	128296142	128298085	128296142	1944	1358		interleukin 23, alpha subunit p19 [Source:MGI Symbol;Acc:MGI:1932410]	protein_coding					TRUE	TRUE	TRUE
139	ENSMUSG00000025746.11	Il6	5	+	5	TRUE							TRUE		2	FALSE		TRUE	TRUE	TRUE	FALSE	ENSMUST00000026845.11	PC		TRUE	TRUE		30013113	30019975	30013155	30019673	42	302	30013155	30019673	30014847	30019673	4827	542		interleukin 6 [Source:MGI Symbol;Acc:MGI:96559]	protein_coding			TES Tail (Multiple Isoforms?)		FALSE	FALSE	FALSE
																						Longer Isoform			TRUE	FALSE				30013155	30019846			30013155	30019846
140	ENSMUSG00000018899.16	Irf1	11	+	10	TRUE									1	FALSE		TRUE	TRUE	TRUE	TRUE	ENSMUST00000108920.8	PC		TRUE	TRUE		53770013	53777323	53770060	53777280	47	43	53770060	53777280	53772281	53777280	5000	1737		interferon regulatory factor 1 [Source:MGI Symbol;Acc:MGI:96590]	protein_coding					FALSE	FALSE	FALSE
141	ENSMUSG00000038894.7	Irs2	8	-	2	TRUE									1	FALSE		TRUE	TRUE	TRUE	TRUE	ENSMUST00000040514.7	PC		TRUE	TRUE		11008458	10984680	11008917	10984721	459	41	11008917	10984721	10989720	10984721	5000	2294		insulin receptor substrate 2 [Source:MGI Symbol;Acc:MGI:109334]	protein_coding			Different TSS – No Tail		TRUE	TRUE	TRUE
142	ENSMUSG00000000555.7	Itga5	15	-	31	TRUE									1	FALSE		TRUE	TRUE	TRUE	TRUE	ENSMUST00000023128.7	PC		TRUE	TRUE		103366763	103344285	?	103344297	?	12	?	103344297	103349296	103344297	5000	1479		integrin alpha 5 (fibronectin receptor alpha) [Source:MGI Symbol;Acc:MGI:96604]	protein_coding			Different TSS – No Tail		TRUE	TRUE	TRUE
143	ENSMUSG00000027087.11	Itgav	2	+	30	TRUE								TRUE	1	FALSE		TRUE	TRUE	TRUE	TRUE	ENSMUST00000028499.10	PC		TRUE	TRUE		83724396	83806916	83724465	83806916	69	0	83724465	83806916	83801917	83806916	5000	3908		integrin alpha V [Source:MGI Symbol;Acc:MGI:96608]	protein_coding					FALSE	FALSE	FALSE
																						ENSMUST00000141725.2	PC	CDS 3’ incomplete	FALSE	TRUE	TRUE	83724451	83747944	83724465	?	14	?	83724465	?
144	ENSMUSG00000027276.7	Jag1	2	-	26	TRUE									1	FALSE		TRUE	TRUE	TRUE	TRUE	ENSMUST00000028735.7	PC		TRUE	TRUE		137116644	137081455	137116616	137081505	28	50	137116616	137081505	137086504	137081505	5000	2718		jagged 1 [Source:MGI Symbol;Acc:MGI:1095416]	protein_coding					TRUE	TRUE	TRUE
145	ENSMUSG00000034271.16	Jdp2	12	+	4	TRUE						TRUE	TRUE	TRUE	4	TRUE		TRUE	FALSE	FALSE	FALSE	ENSMUST00000050687.13	PC		TRUE	TRUE		85599415	85639878	85599491	85639879	76	1	85599491	85639879	85634880	85639565	4686			Jun dimerization protein 2 [Source:MGI Symbol;Acc:MGI:1932093]	protein_coding			TES Tail (Multiple Isoforms?)		FALSE	FALSE	FALSE
																						ENSMUST00000177587.8	PC		FALSE	TRUE		85599026	85639878	85598764	85639879	262	1	85598764	85639879
																						Unannotated – Different first exon			TRUE	FALSE				85598270	85639879			85598270	85639879
																						Shorter Isoform			TRUE	FALSE				85599483	85639565			85599483	85639565
146	ENSMUSG00000052837.6	Junb	8	-	2	TRUE									1	FALSE		TRUE	TRUE	TRUE	TRUE	ENSMUST00000064922.6	PC		TRUE	TRUE		84978718	84976909	84978702	84977017	16	108	84978702	84977017	84978702	84977017	1686	1686		jun B proto-oncogene [Source:MGI Symbol;Acc:MGI:96647]	protein_coding					TRUE	TRUE	TRUE
147	ENSMUSG00000047959.4	Kcna3	3	+	1	TRUE		TRUE		TRUE								FALSE	FALSE	FALSE	FALSE																				potassium voltage-gated channel, shaker-related subfamily, member 3 [Source:MGI Symbol;Acc:MGI:96660]	protein_coding		Different from annotation (combined with AI504432)	Different from annotation (combined with AI504432)		TRUE	TRUE	TRUE
148	ENSMUSG00000098557.1	Kctd12	14	-	2	TRUE									1	FALSE		TRUE	TRUE	TRUE	TRUE	ENSMUST00000184744.1	PC		TRUE	TRUE		102982637	102976580	102982624	102976640	13	60	102982624	102976640	102981639	102976640	5000	5000		potassium channel tetramerisation domain containing 12 [Source:MGI Symbol;Acc:MGI:2145823]	protein_coding					TRUE	TRUE	TRUE
149	ENSMUSG00000018476.7	Kdm6b	11	-	23	TRUE						TRUE	TRUE		3	TRUE		TRUE	FALSE	FALSE	FALSE	ENSMUST00000094077.4	PC		FALSE	TRUE		69413675	69398507	69420341	69398520	6666	13	69420341	69398520	69403519	69398520	5000			KDM1 lysine (K)-specific demethylase 6B [Source:MGI Symbol;Acc:MGI:2448492]	protein_coding			Different isoform induced, unannotated isoforms, Same - End		TRUE	TRUE	TRUE
																						Unannotated – Similar to ENSMUST000000940774 but with an additional 1st exon			TRUE	FALSE				69420341	69398520			69420341	69398520
																						Unannotated – Similar to ENSMUST000000940774 but with an different 1st exon			TRUE	FALSE				69409430	69398520			69409430	69398520
150	ENSMUSG00000000078.7	Klf6	13	+	5	TRUE									1	FALSE		TRUE	TRUE	TRUE	TRUE	ENSMUST00000000080.7	PC		TRUE	TRUE		5861481	5870394	5861546	5870331	65	63	5861546	5870331	5865332	5870331	5000	3237		Kruppel-like factor 6 [Source:MGI Symbol;Acc:MGI:1346318]	protein_coding					TRUE	TRUE	TRUE
151	ENSMUSG00000025959.13	Klf7	1	-	4	TRUE									1	FALSE		TRUE	TRUE	TRUE	TRUE	ENSMUST00000114086.7	PC		TRUE	TRUE		64121491	64029446	64121410	64029574	81	128	64121410	64029574	64034573	64029574	5000	5000		Kruppel-like factor 7 (ubiquitous) [Source:MGI Symbol;Acc:MGI:1935151]	protein_coding					FALSE	TRUE	FALSE
152	ENSMUSG00000055652.14	Klhl25	7	+	3	TRUE						TRUE	TRUE	TRUE	4	TRUE		TRUE	FALSE	FALSE	FALSE	ENSMUST00000171155.3	PC		TRUE	TRUE		75848309	75874131	75848446	75874124	137	7	75848446	75874124	75869125	75867510	0	0		kelch-like 25 [Source:MGI Symbol;Acc:MGI:2668031]	protein_coding			Multiple Isoforms – Same End		FALSE	FALSE	FALSE
																						ENSMUST00000092073.10	PC		TRUE	TRUE		75848337	75874130	75848400	75874124	63	6	75848400	75874124
																						ENSMUST00000206019.1	PC		TRUE	TRUE		75848340	75867491	75848446	75867510	106	19	75848446	75867510
																						ENSMUST00000205612.1	PC		FALSE	TRUE	TRUE	75848363	75867487	?	75867510	?	23	?	75867510
																						Unannotated – Different 1st exon			TRUE	FALSE				75848067	75874124			75848067	75874124
153	ENSMUSG00000021929.8	Kpna3	14	-	17	TRUE									1	FALSE		TRUE	TRUE	TRUE	TRUE	ENSMUST00000022496.7	PC		TRUE	TRUE		61439947	61365185	61439842	61365286	105	101	61439842	61365286	61370285	61365286	5000	2539		karyopherin (importin) alpha 3 [Source:MGI Symbol;Acc:MGI:1100863]	protein_coding					TRUE	TRUE	TRUE
154	ENSMUSG00000002699.13	Lcp2	11	+	21	TRUE							TRUE		2	FALSE		TRUE	TRUE	TRUE	FALSE	ENSMUST00000109329.8	PC		TRUE	FALSE		34047167	34090224	34047158	34091237	9	1013	34047158	34091237	34087319	34091237	3919	1791		lymphocyte cytosolic protein 2 [Source:MGI Symbol;Acc:MGI:1321402]	protein_coding			TES Tail (Multiple Isoforms?)		FALSE	TRUE	FALSE
																						ENSMUST00000052413.11	PC		FALSE	TRUE	TRUE	34046919	34092295	34047158	?	239	?	34047158	?
																						Longer Isoform	PC		TRUE	FALSE				34047158	34092318			34047158	34092318
155	ENSMUSG00000034394.14	Lif	11	+	4	TRUE							TRUE	TRUE	2	FALSE		TRUE	TRUE	TRUE	FALSE	ENSMUST00000066283.11	PC		TRUE	TRUE		4257556	4272514	4266548	4272463	8992	51	4266548	4272463	4267464	4272463	5000	3722		leukemia inhibitory factor [Source:MGI Symbol;Acc:MGI:96787]	protein_coding			Different from annotation, Multiple Isoforms – Same End		FALSE	FALSE	FALSE
																						ENSMUST00000040750.3	PC		TRUE	TRUE		4267094	4272514	?	4272463	?	51	?	4272463
																						ENSMUST00000154927.1	PT		FALSE	TRUE	TRUE	4266795	4268249	?	?	?	?	?	?
156	ENSMUSG00000021997.4	Lrrc63	14	-	10	TRUE						TRUE	TRUE		2	TRUE		TRUE	FALSE	FALSE	FALSE	ENSMUST00000022574.4	PC		FALSE	TRUE	TRUE	75130881	75084302	?	?	?	?	?	?	75121172	75116173	5000			leucine rich repeat containing 63 [Source:MGI Symbol;Acc:MGI:1918109]	protein_coding			Unannotated isoform		TRUE	TRUE	TRUE
																						Unannotated – Different 1st exon, skippink 2nd exon, Different last exon			TRUE	FALSE				75131609	75116173			75131609	75116173
																						Unannotated – Different 1st exon, Different last exon			TRUE	FALSE				75131609	75116173			75131609	75116173
157	ENSMUSG00000071342.5	Lsmem1	12	-	4	TRUE	TRUE		TRUE									FALSE	FALSE	FALSE	FALSE																				leucine-rich single-pass membrane protein 1 [Source:MGI Symbol;Acc:MGI:2685735]	protein_coding		Bleeding from Ifrd1	Low		FALSE	FALSE	FALSE
158	ENSMUSG00000029910.14	Mad2l1	6	+	6	TRUE								TRUE	4	TRUE		TRUE	TRUE	FALSE	FALSE	ENSMUST00000116605.7	PC		TRUE	FALSE		66535389	66547220	66535417	66547178	28	42	66535417	66547178	66542179	66541022	0	0		MAD2 mitotic arrest deficient-like 1 [Source:MGI Symbol;Acc:MGI:1860374]	protein_coding			Different TES – No Tail		FALSE	FALSE	FALSE
																						ENSMUST00000125430.1	RI		FALSE	TRUE		66535424	66541020	66535417	66541022	7	2	66535417	66541022
																						ENSMUST00000101343.1	PC		FALSE	TRUE		66535467	66540991	66535417	66541022	50	31	66535417	66541022
																						Shorter Isoform			TRUE	FALSE				66535417	66541022			66535417	66541022
159	ENSMUSG00000042622.13	Maff	15	+	3	TRUE									1	FALSE		TRUE	TRUE	TRUE	TRUE	ENSMUST00000096350.9	PC		TRUE	TRUE		79347540	79359072	79347557	79359079	17	0	79347557	79359079	79354080	79359079	5000	1726		v-maf musculoaponeurotic fibrosarcoma oncogene family, protein F (avian) [Source:MGI Symbol;Acc:MGI:96910]	protein_coding					FALSE	FALSE	FALSE
160	ENSMUSG00000032688.7	Malt1	18	+	16	TRUE									1	FALSE		TRUE	TRUE	TRUE	TRUE	ENSMUST00000049248.5	PC		TRUE	TRUE		65430962	65478823	65430994	65478817	32	6	65430994	65478817	65473818	65478817	5000	2956		MALT1 paracaspase [Source:MGI Symbol;Acc:MGI:2445027]	protein_coding					TRUE	TRUE	TRUE
161	ENSMUSG00000018932.9	Map2k3	11	+	12	TRUE									1	FALSE		TRUE	TRUE	TRUE	TRUE	ENSMUST00000019076.9	PC		TRUE	TRUE		60932032	60952811	60932067	60952802	35	9	60932067	60952802	60947803	60952802	5000	1225		mitogen-activated protein kinase kinase 3 [Source:MGI Symbol;Acc:MGI:1346868]	protein_coding					FALSE	TRUE	TRUE
162	ENSMUSG00000028862.6	Map3k6	4	+	29	TRUE								TRUE	1	FALSE		TRUE	TRUE	TRUE	TRUE	ENSMUST00000030677.6	PC		TRUE	TRUE		133240817	133252929	133240786	133252928	31	1	133240786	133252928	133247929	133252928	5000	2005		mitogen-activated protein kinase kinase kinase 6 [Source:MGI Symbol;Acc:MGI:1855691]	protein_coding					FALSE	FALSE	FALSE
																						ENSMUST00000134895.1	PT		FALSE	TRUE	TRUE	133250848	133252928	?	133252928	?	0	?	133252928
163	ENSMUSG00000016528.10	Mapkapk2	1	-	10	TRUE									1	FALSE		TRUE	TRUE	TRUE	TRUE	ENSMUST00000016672.10	PC		TRUE	TRUE		131097826	131053699	131097818	131053737	8	38	131097818	131053737	131058736	131053737	5000	2253		MAP kinase-activated protein kinase 2 [Source:MGI Symbol;Acc:MGI:109298]	protein_coding					TRUE	TRUE	TRUE
164	ENSMUSG00000047945.6	Marcksl1	4	+	2	TRUE									1	FALSE		TRUE	TRUE	TRUE	TRUE	ENSMUST00000062356.6	PC		TRUE	TRUE		129513580	129515985	129513645	129515971	65	14	129513645	129515971	129513645	129515971	2327	1527		MARCKS-like 1 [Source:MGI Symbol;Acc:MGI:97143]	protein_coding					TRUE	TRUE	TRUE
165	ENSMUSG00000020184.15	Mdm2	10	-	12	TRUE						TRUE	TRUE		2	TRUE		TRUE	FALSE	FALSE	FALSE	ENSMUST00000020408.15	PC		TRUE	TRUE		117710758	117688874	117710700	117688951	58	77	117710700	117688951	117693950	117688951	5000			transformed mouse 3T3 cell double minute 2 [Source:MGI Symbol;Acc:MGI:96952]	protein_coding			Mulltiple Isoforms – Same End, unannotated isoform		FALSE	FALSE	FALSE
																						Unannotated – Same start as ENSMUST00000137102.7 but same end as ENSMUST00000020408.15			TRUE	FALSE				117710104	117688951			117710104	117688951
166	ENSMUSG00000030291.12	Med21	6	+	5	TRUE									1	FALSE		TRUE	TRUE	TRUE	TRUE	ENSMUST00000032429.8	PC		TRUE	TRUE		146642546	146650602	146642591	146650569	45	33	146642591	146650569	146645570	146650569	5000	675		mediator complex subunit 21 [Source:MGI Symbol;Acc:MGI:1347064]	protein_coding					FALSE	FALSE	FALSE
167	ENSMUSG00000022534.13	Mefv	16	-	10	TRUE						TRUE	TRUE	TRUE	3	TRUE		TRUE	FALSE	FALSE	FALSE	ENSMUST00000100222.2	PC		TRUE	TRUE		3718124	3707214	3718130	3707227	6	13	3718130	3707227	3712226	3707227	5000			Mediterranean fever [Source:MGI Symbol;Acc:MGI:1859396]	protein_coding			Multiple isoforms – Different End, unannotated isoforms		FALSE	FALSE	FALSE
																						ENSMUST00000023180.13	PC		FALSE	TRUE		3718124	3707214	3718130	3707227	6	13	3718130	3707227
																						Unannotated – Same as ENSMUST00000023180.13 but without the one before last exon			TRUE	FALSE				3718130	3707227			3718130	3707227
168	ENSMUSG00000031004.8	Mki67	7	-	14	TRUE						TRUE	TRUE		2	TRUE		TRUE	FALSE	FALSE	FALSE	ENSMUST00000033310.8	PC		TRUE	TRUE		135716361	135689783	135716367	135689785	6	2	135716367	135689785	135694784	135689785	5000			antigen identified by monoclonal antibody Ki 67 [Source:MGI Symbol;Acc:MGI:106035]	protein_coding			Mulltiple Isoforms – Same End, unannotated isoform		TRUE	TRUE	FALSE
																						Unannotated – Same as ENSMUST00000033310.8 but skipping exon 6			TRUE	FALSE				135716367	135689785			135716367	135689785
169	ENSMUSG00000003948.17	Mmd	11	+	7	TRUE				TRUE								TRUE	FALSE	FALSE	FALSE																				monocyte to macrophage differentiation-associated [Source:MGI Symbol;Acc:MGI:1914718]	protein_coding			Multiple isoforms – Different End		TRUE	TRUE	TRUE
170	ENSMUSG00000050578.10	Mmp13	9	+	10	TRUE									1	FALSE		TRUE	TRUE	TRUE	TRUE	ENSMUST00000015394.9	PC		TRUE	TRUE		7272513	7283331	7272545	7283331	32	0	7272545	7283331	7278332	7283331	5000	1712		matrix metallopeptidase 13 [Source:MGI Symbol;Acc:MGI:1340026]	protein_coding					TRUE	TRUE	TRUE
171	ENSMUSG00000000957.9	Mmp14	14	+	10	TRUE									1	FALSE		TRUE	TRUE	TRUE	TRUE	ENSMUST00000089688.5	PC		TRUE	TRUE		54431611	54441265	54431619	54442128	8	863	54431619	54442128	54437129	54442128	5000	2517		matrix metallopeptidase 14 (membrane-inserted) [Source:MGI Symbol;Acc:MGI:101900]	protein_coding			Different TES – No Tail		FALSE	FALSE	FALSE
172	ENSMUSG00000057440.7	Mpp7	18	-	17	TRUE									1	FALSE		TRUE	TRUE	TRUE	TRUE	ENSMUST00000115869.2	PC		TRUE	TRUE		7626863	7347961	7626843	7348179	20	218	7626843	7348179	7353178	7348179	5000	2991		membrane protein, palmitoylated 7 (MAGUK p55 subfamily member 7) [Source:MGI Symbol;Acc:MGI:1922989]	protein_coding			Different TES – No Tail		TRUE	TRUE	TRUE
173	ENSMUSG00000039458.14	Mtmr12	15	+	16	TRUE							TRUE	TRUE	4	FALSE		TRUE	TRUE	TRUE	FALSE	ENSMUST00000038172.14	PC		TRUE	TRUE		12205027	12272240	12205079	12272248	52	8	12205079	12272248	12269453	12271983	2531	2482		myotubularin related protein 12 [Source:MGI Symbol;Acc:MGI:2443034]	protein_coding			TES Tail (Multiple Isoforms?)		FALSE	FALSE	FALSE
																						ENSMUST00000174418.7	NSMD		FALSE	TRUE		12205103	12272119	12205079	12272248	24	129	12205079	12272248
																						Shorter Isoform			TRUE	FALSE				12205079	12271983			12205079	12271983
																						Longer Isoform			TRUE	FALSE				12205079	12274452			12205079	12274452
174	ENSMUSG00000001156.9	Mxd1	6	-	7	TRUE							TRUE		2	FALSE		TRUE	TRUE	TRUE	FALSE	ENSMUST00000001184.9	PC		TRUE	TRUE		86669161	86647041	86669143	86647077	18	36	86669143	86647077	86652076	86649011	3066	2229		MAX dimerization protein 1 [Source:MGI Symbol;Acc:MGI:96908]	protein_coding			TES Tail (Multiple Isoforms?)		FALSE	FALSE	FALSE
																						Shorter Isoform			TRUE	FALSE				86669143	86649011			86669143	86649011
175	ENSMUSG00000002100.15	Mybpc3	2	+	35	TRUE	TRUE		TRUE									FALSE	FALSE	FALSE	FALSE																				myosin binding protein C, cardiac [Source:MGI Symbol;Acc:MGI:102844]	protein_coding		Bleeding from Spi1	Low		FALSE	FALSE	FALSE
176	ENSMUSG00000022346.15	Myc	15	+	3	TRUE								TRUE	2	FALSE		TRUE	TRUE	TRUE	FALSE	ENSMUST00000159327.1	PC		TRUE	TRUE		61985563	61990374	61985560	61990207	3	167	61985560	61990207	61985560	61990207	4648	2023		myelocytomatosis oncogene [Source:MGI Symbol;Acc:MGI:97250]	protein_coding					FALSE	FALSE	FALSE
																						ENSMUST00000022971.7	PC		FALSE	TRUE		61985390	61990350	61985560	61990207	170	143	61985560	61990207
177	ENSMUSG00000005125.12	Ndrg1	15	-	16	TRUE							TRUE		2	FALSE		TRUE	TRUE	TRUE	FALSE	ENSMUST00000005256.12	PC		TRUE	TRUE		66969640	66929320	66969630	66929345	10	25	66969630	66929345	66934344	66929345	5000	1816		N-myc downstream regulated gene 1 [Source:MGI Symbol;Acc:MGI:1341799]	protein_coding			Mulltiple Isoforms – Same End		TRUE	TRUE	TRUE
																						ENSMUST00000166420.7	PC	CDS 3’ incomplete	TRUE	FALSE		66969639	66931076	66969630	66929345	9	1731	66969630	66929345
178	ENSMUSG00000056749.7	Nfil3	13	-	2	TRUE									1	FALSE		TRUE	TRUE	TRUE	TRUE	ENSMUST00000071065.7	PC		TRUE	TRUE		52981073	52967208	52981023	52967275	50	67	52981023	52967275	52972274	52967275	5000	1747		nuclear factor, interleukin 3, regulated [Source:MGI Symbol;Acc:MGI:109495]	protein_coding					TRUE	TRUE	TRUE
179	ENSMUSG00000028163.17	Nfkb1	3	-	25	TRUE						TRUE	TRUE	TRUE	4	TRUE		TRUE	FALSE	FALSE	FALSE	ENSMUST00000029812.13	PC		TRUE	TRUE		135691546	135584654	135691230	135584660	316	6	135691230	135584660	135589659	135584980	4680			nuclear factor of kappa light polypeptide gene enhancer in B cells 1, p105 [Source:MGI Symbol;Acc:MGI:97312]	protein_coding			Multiple Isoforms – Same End, unannotated isoform		FALSE	FALSE	FALSE
																						ENSMUST00000132668.7	PC	CDS 5’ incomplete	FALSE	TRUE		135608270	135584656	?	135584660	?	4	?	135584660
																						ENSMUST00000164430.6	PC		FALSE	TRUE		135667799	135585277	?	135584980	?	297	?	135584980
																						Unannotated – Same as ENSMUST00000029812.13 with the same end as ENSMUST00000132668.7			TRUE	FALSE				135691230	135584820			135691230	135584820
180	ENSMUSG00000025225.14	Nfkb2	19	+	23	TRUE							TRUE	TRUE	3	FALSE		TRUE	TRUE	TRUE	FALSE	ENSMUST00000073116.11	PC		TRUE	TRUE		46304736	46312090	46304743	46312024	7	66	46304743	46312024	46310375	46312024	1650	865		nuclear factor of kappa light polypeptide gene enhancer in B cells 2, p49/p100 [Source:MGI Symbol;Acc:MGI:1099800]	protein_coding			Multiple Isoforms, TES Tail (Multiple Isoforms?)		FALSE	FALSE	FALSE
																						ENSMUST00000111881.2	PC		TRUE	TRUE		46305694	46312090	46305744	46312024	50	66	46305744	46312024
																						Longer Isoform			TRUE	FALSE				46304743	46315374			46304743	46315374
181	ENSMUSG00000021025.8	Nfkbia	12	-	6	TRUE									1	FALSE		TRUE	TRUE	TRUE	TRUE	ENSMUST00000021413.8	PC		TRUE	TRUE		55492647	55489409	55492584	55489416	63	7	55492584	55489416	55492584	55489416	3169	1509		nuclear factor of kappa light polypeptide gene enhancer in B cells inhibitor, alpha [Source:MGI Symbol;Acc:MGI:104741]	protein_coding					TRUE	TRUE	TRUE
182	ENSMUSG00000030595.15	Nfkbib	7	-	7	TRUE							1		2	FALSE		TRUE	TRUE	TRUE	FALSE	ENSMUST00000085851.11	PC		TRUE	TRUE		28766514	28759031	28766472	28759048	42	17	28766472	28759048	28763086	28759048	4039	906		nuclear factor of kappa light polypeptide gene enhancer in B cells inhibitor, beta [Source:MGI Symbol;Acc:MGI:104752]	protein_coding					FALSE	TRUE	FALSE
																						ENSMUST00000032815.10	PC		TRUE	FALSE		28766640	28758250	28766472	28758087	168	163	28766472	28758087
183	ENSMUSG00000036931.15	Nfkbid	7	+	12	TRUE								TRUE	1	FALSE		TRUE	TRUE	TRUE	TRUE	ENSMUST00000108176.8	PC		TRUE	TRUE		30421731	30428746	30421744	30428743	13	3	30421744	30428743	30423744	30428743	5000	1746		nuclear factor of kappa light polypeptide gene enhancer in B cells inhibitor, delta [Source:MGI Symbol;Acc:MGI:3041243]	protein_coding					FALSE	FALSE	FALSE
																						ENSMUST00000046177.8	PC		FALSE	TRUE	TRUE	30423274	30428746	?	30428743	?	3	?	30428743
184	ENSMUSG00000023947.7	Nfkbie	17	+	6	TRUE									1	FALSE		TRUE	TRUE	TRUE	TRUE	ENSMUST00000024742.7	PC		TRUE	TRUE		45555715	45563169	45555716	45563155	1	14	45555716	45563155	45558156	45563155	5000	1809		nuclear factor of kappa light polypeptide gene enhancer in B cells inhibitor, epsilon [Source:MGI Symbol;Acc:MGI:1194908]	protein_coding			TES Tail (Multiple Isoforms?)		TRUE	TRUE	TRUE
185	ENSMUSG00000035356.16	Nfkbiz	16	-	14	TRUE							TRUE		3	TRUE		TRUE	TRUE	FALSE	FALSE	ENSMUST00000114458.7	PC		TRUE	TRUE		55822138	55811374	55822126	55811417	12	43	55822126	55811417	55816416	55825277	0	0		nuclear factor of kappa light polypeptide gene enhancer in B cells inhibitor, zeta [Source:MGI Symbol;Acc:MGI:1931595]	protein_coding			Multiple Isoforms – Different Start, Different End		FALSE	TRUE	FALSE
																						ENSMUST00000139373.1	PT		TRUE	FALSE		55838899	55824665	55838646	55825277	253	612	55838646	55825277
																						ENSMUST00000114457.7	PC		TRUE	FALSE		55838899	55811374	55838646	55811417	253	43	55838646	55811417
186	ENSMUSG00000032691.14	Nlrp3	11	+	11	TRUE						TRUE	1	1	6	TRUE		TRUE	FALSE	FALSE	FALSE	ENSMUST00000079476.9	PC		TRUE	TRUE		59541567	59566955	59541594	59566946	27	9	59541594	59566946	59561947	59566946	5000			NLR family, pyrin domain containing 3 [Source:MGI Symbol;Acc:MGI:2653833]	protein_coding			Multiple Isoforms – Same End		FALSE	FALSE	FALSE
																						ENSMUST00000101148.8	PC		TRUE	TRUE		59542685	59566956	59542651	59566946	34	10	59542651	59566946
																						Unannotated – Same as ENSMUST00000079476.9 but with different 1st exon			TRUE	FALSE				59541682	59566946			59541682	59566946
																						Unannotated – Same as ENSMUST00000079476.9 but with different 1st exon			TRUE	FALSE				59541919	59566946			59541919	59566946
																						Unannotated – Same as ENSMUST00000079476.9 but with different 1st exon			TRUE	FALSE				59542616	59566946			59542616	59566946
																						Unannotated – Same as ENSMUST00000079476.9 but with different 1st exon			TRUE	FALSE				59542646	59566946			59542646	59566946
187	ENSMUSG00000023087.15	Noct	3	+	4	TRUE							TRUE	TRUE	3	FALSE		TRUE	TRUE	TRUE	FALSE	ENSMUST00000023849.14	PC		TRUE	TRUE		51224446	51251644	51224549	51251629	103	15	51224549	51251629	51246630	51251629	5000	2203		nocturnin [Source:MGI Symbol;Acc:MGI:109382]	protein_coding			TSS Tail (Multiple Isoforms?)		FALSE	FALSE	FALSE
																						ENSMUST00000193018.1	PC	CDS 3’ incomplete	TRUE	FALSE		51243407	51249786	51243610	51251629	203	1843	51243610	51251629
																						ENSMUST00000167780.1	PC		FALSE	TRUE	TRUE	51224469	51251631	51224549	51251629	80	2	51224549	51251629
																						Longer Isoform			TRUE	FALSE				51223929	51251629			51223929	51251629
188	ENSMUSG00000029819.6	Npy	6	+	4	TRUE									1	TRUE		TRUE	TRUE	FALSE	FALSE	ENSMUST00000031843.6	PC		TRUE	TRUE		49822709	49829507	49822778	49829501	69	6	49822778	49829501	49824502	49829501	5000	280		neuropeptide Y [Source:MGI Symbol;Acc:MGI:97374]	protein_coding					TRUE	TRUE	TRUE
189	ENSMUSG00000023034.6	Nr4a1	15	+	7	TRUE									1	FALSE		TRUE	TRUE	TRUE	TRUE	ENSMUST00000023779.6	PC		TRUE	TRUE		101266845	101274792	101266857	101274785	12	7	101266857	101274785	101269786	101274785	5000	2341		nuclear receptor subfamily 4, group A, member 1 [Source:MGI Symbol;Acc:MGI:1352454]	protein_coding					TRUE	TRUE	TRUE
190	ENSMUSG00000028341.9	Nr4a3	4	+	8	TRUE						TRUE	TRUE	TRUE	2	TRUE		TRUE	FALSE	FALSE	FALSE	ENSMUST00000030025.9	PC		TRUE	TRUE		48045152	48086445	48045262	48086450	110	5	48045262	48086450	48081451	48086450	5000			nuclear receptor subfamily 4, group A, member 3 [Source:MGI Symbol;Acc:MGI:1352457]	protein_coding					FALSE	FALSE	FALSE
																						ENSMUST00000154186.1	PT		FALSE	TRUE	TRUE	48045230	48050165	48045262	?	32	?	48045262	?
																						ENSMUST00000153369.1	PC	CDS 5’ incomplete	FALSE	TRUE	TRUE	48049113	48086447	?	48086450	?	3	?	48086450
																						Unannotated – Combination of ENSMUST00000154186.1 and ENSMUST00000153369.1			TRUE	FALSE				48045262	48086450			48045262	48086450
191	ENSMUSG00000030717.9	Nupr1	7	-	4	TRUE						TRUE	TRUE	TRUE	2	TRUE		TRUE	FALSE	FALSE	FALSE	ENSMUST00000032961.3	PC		TRUE	TRUE		126625676	126623248	126625479	126623250	197	2	126625479	126623250	126625479	126623250	2230			nuclear protein transcription regulator 1 [Source:MGI Symbol;Acc:MGI:1891834]	protein_coding			Different TSS – No Tail		FALSE	FALSE	FALSE
																						ENSMUST00000151105.7	PC		FALSE	TRUE	TRUE	126626016	126624947	126625938	?	78	?	126625938	?
																						Unannotated – Same end as ENSMUST00000032961.3 with same start as ENSMUST00000151105.7			TRUE	FALSE				126625938	126623250			126625938	126623250
192	ENSMUSG00000011179.8	Odc1	12	+	12	TRUE							TRUE	TRUE	2	FALSE		TRUE	TRUE	TRUE	FALSE	ENSMUST00000171737.2	PC		TRUE	TRUE		17544793	17551084	17544981	17550893	188	191	17544981	17550893	17546503	17550893	4391	1642		ornithine decarboxylase, structural 1 [Source:MGI Symbol;Acc:MGI:97402]	protein_coding			TES Tail (Multiple Isoforms?)		FALSE	FALSE	FALSE
																						ENSMUST00000220947.1	RI		FALSE	TRUE	TRUE	17547249	17547985	?	?	?	?	?	?
																						Longer Isoform			TRUE	FALSE				17544981	17551502			17544981	17551502
193	ENSMUSG00000030162.14	Olr1	6	-	8	TRUE									1	FALSE		TRUE	TRUE	TRUE	TRUE	ENSMUST00000032265.12	PC		TRUE	TRUE		129507165	129485243	129507157	129485332	8	89	129507157	129485332	129490331	129485332	5000	2729		oxidized low density lipoprotein (lectin-like) receptor 1 [Source:MGI Symbol;Acc:MGI:1261434]	protein_coding					FALSE	FALSE	FALSE
194	ENSMUSG00000039747.11	Orai2	5	-	5	TRUE							TRUE	TRUE	3	FALSE		TRUE	TRUE	TRUE	FALSE	ENSMUST00000041048.5	PC		TRUE	TRUE		136170713	136147458	136170656	136147477	57	19	136170656	136147477	136152476	136147477	5000	3476		ORAI calcium release-activated calcium modulator 2 [Source:MGI Symbol;Acc:MGI:2443195]	protein_coding			TSS Tail, Multiple Isoforms – Same End		FALSE	FALSE	FALSE
																						ENSMUST00000197052.1	PC	CDS 3’ incomplete	TRUE	TRUE		136170634	136150703	136170656	136147477	22	3226	136170656	136147477
																						ENSMUST00000198268.1	RI		FALSE	TRUE	TRUE	136170633	136166305	136170656	?	23	?	136170656	?
																						Longer Isoform			TRUE	FALSE				136171278	136147477			136171278	136147477
195	ENSMUSG00000032860.5	P2ry2	7	-	3	TRUE							TRUE	TRUE	3	TRUE		TRUE	TRUE	FALSE	FALSE	ENSMUST00000037540.4	PC		TRUE	TRUE		101011998	100996567	101011990	100997046	8	479	101011990	100997046	100996472	100997046	0	0		purinergic receptor P2Y, G-protein coupled 2 [Source:MGI Symbol;Acc:MGI:105107]	protein_coding			TES Tail, Multiple Isoforms		FALSE	FALSE	FALSE
																						ENSMUST00000178340.2	PC		TRUE	TRUE		101011974	100997226	101011990	100997027	16	199	101011990	100997027
																						ENSMUST00000207916.1	PC		FALSE	TRUE	TRUE	101012037	100997027	?	100997027	?	0	?	100997027
																						Longer Isoform			TRUE	FALSE				101011990	100991473			101011990	100991473
196	ENSMUSG00000028525.16	Pde4b	4	+	17	TRUE								TRUE	1	FALSE		TRUE	TRUE	TRUE	TRUE	ENSMUST00000097950.8	PC		TRUE	TRUE		102570094	102605847	102570536	102607254	442	1407	102570536	102607254	102602255	102607254	5000	2464		phosphodiesterase 4B, cAMP specific [Source:MGI Symbol;Acc:MGI:99557]	protein_coding			Different TSS and TES – No Tails		FALSE	FALSE	FALSE
																						ENSMUST00000106908.8	PC		FALSE	TRUE	TRUE	102255002	102607259	?	102607254	?	5	?	102607254
197	ENSMUSG00000028583.14	Pdpn	4	-	6	TRUE									1	FALSE		TRUE	TRUE	TRUE	TRUE	ENSMUST00000030317.13	PC		TRUE	TRUE		143299564	143267430	143299493	143267433	71	3	143299493	143267433	143272432	143267433	5000	1145		podoplanin [Source:MGI Symbol;Acc:MGI:103098]	protein_coding					FALSE	FALSE	FALSE
198	ENSMUSG00000020205.8	Phlda1	10	+	2	TRUE									1	FALSE		TRUE	TRUE	TRUE	TRUE	ENSMUST00000164773.1	PC		TRUE	TRUE		111506285	111508645	111505559	111508622	726	23	111505559	111508622	111505559	111508622	3064	2653		pleckstrin homology like domain, family A, member 1 [Source:MGI Symbol;Acc:MGI:1096880]	protein_coding			Different TSS – No Tail		FALSE	FALSE	FALSE
199	ENSMUSG00000048537.16	Phldb1	9	-	23	TRUE						TRUE	TRUE	TRUE	4	TRUE		TRUE	FALSE	FALSE	FALSE	ENSMUST00000134465.7	PC		TRUE	TRUE		44728100	44686309	44728100	44686331	0	22	44728100	44686331	44691330	44686331	5000			pleckstrin homology like domain, family B, member 1 [Source:MGI Symbol;Acc:MGI:2143230]	protein_coding			Multiple Isoforms		FALSE	FALSE	FALSE
																						ENSMUST00000138356.7	PC		TRUE	FALSE		44728079	44686307	?	44686331	?	24	?	44686331
																						ENSMUST00000156918.7	PC		FALSE	TRUE	TRUE	44713265	44686307	?	44686331	?	24	?	44686331
																						ENSMUST00000123406.7	PC	CDS 3’ incomplete	FALSE	TRUE	TRUE	44721424	44716123	44721439	?	15	?	44721439	?
																						Unannotated – Same as ENSMUST00000134465.7 but with the first exon of ENSMUST00000034611.14 on top of the rest			TRUE	FALSE				44735218	44686331			44735218	44686331
																						Unannotated – Same start as ENSMUST00000123406.7 but with the end of ENSMUST00000134465.7			TRUE	FALSE				44721439	44686331			44721439	44686331
200	ENSMUSG00000024014.7	Pim1	17	+	6	TRUE									1	FALSE		TRUE	TRUE	TRUE	TRUE	ENSMUST00000024811.7	PC		TRUE	TRUE		29490811	29496111	29490803	29496082	8	29	29490803	29496082	29491083	29496082	5000	2338		proviral integration site 1 [Source:MGI Symbol;Acc:MGI:97584]	protein_coding					TRUE	TRUE	TRUE
201	ENSMUSG00000021822.2	Plau	14	+	11	TRUE									1	FALSE		TRUE	TRUE	TRUE	TRUE	ENSMUST00000022368.2	PC		TRUE	TRUE		20836661	20843388	20836669	20843195	8	193	20836669	20843195	20838196	20843195	5000	1851		plasminogen activator, urokinase [Source:MGI Symbol;Acc:MGI:97611]	protein_coding					TRUE	TRUE	TRUE
202	ENSMUSG00000046223.10	Plaur	7	+	7	TRUE							1		2	FALSE		TRUE	TRUE	TRUE	FALSE	ENSMUST00000002284.10	PC		TRUE	TRUE		24462483	24475967	24462496	24475946	13	21	24462496	24475946	24470947	24475657	4711	857		plasminogen activator, urokinase receptor [Source:MGI Symbol;Acc:MGI:97612]	protein_coding					FALSE	TRUE	TRUE
																						Shorter Isoform			TRUE	FALSE				24462496	24475657			24462496	24475657
203	ENSMUSG00000020120.15	Plek	11	-	10	TRUE							TRUE		2	FALSE		TRUE	TRUE	TRUE	FALSE	ENSMUST00000102881.9	PC		TRUE	TRUE		17008702	16971205	17008651	16971500	51	295	17008651	16971500	16975908	16971500	4409	2654		pleckstrin [Source:MGI Symbol;Acc:MGI:1860485]	protein_coding			Different TES – No Tail		TRUE	TRUE	TRUE
																						Longer Isoform			TRUE	FALSE				17008650	16970909			17008650	16970909
204	ENSMUSG00000032369.13	Plscr1	9	+	9	TRUE							TRUE	TRUE	2	FALSE		TRUE	TRUE	TRUE	FALSE	ENSMUST00000093801.9	PC		TRUE	TRUE		92249749	92272278	92249762	92271754	13	524	92249762	92271754	92266755	92271754	5000	507		phospholipid scramblase 1 [Source:MGI Symbol;Acc:MGI:893575]	protein_coding			Multiple Isoforms – Same End		FALSE	FALSE	FALSE
																						ENSMUST00000186364.1	PC		FALSE	TRUE	TRUE	92250341	92271975	?	92271754	?	221	?	92271754
																						Shorter Isoform			TRUE	FALSE				92250192	92271754			92250192	92271754
205	ENSMUSG00000040435.12	Ppp1r15a	7	-	3	TRUE								TRUE	1	FALSE		TRUE	TRUE	TRUE	TRUE	ENSMUST00000042105.10	PC		TRUE	TRUE		45526268	45522916	45526212	45522925	56	9	45526212	45522925	45526212	45522925	3288	2269		protein phosphatase 1, regulatory (inhibitor) subunit 15A [Source:MGI Symbol;Acc:MGI:1927072]	protein_coding					FALSE	FALSE	FALSE
																						ENSMUST00000211212.1	PC	CDS 5’ incomplete	FALSE	TRUE	TRUE	45523769	45522915	?	45522925	?	10	?	45522925
206	ENSMUSG00000050271.12	Prag1	8	+	6	TRUE									1	FALSE		TRUE	TRUE	TRUE	TRUE	ENSMUST00000110492.1	PC		TRUE	TRUE		36094827	36147787	36094856	36147770	29	17	36094856	36147770	36142771	36147770	5000	1469		PEAK1 related kinase activating pseudokinase 1 [Source:MGI Symbol;Acc:MGI:1196223]	protein_coding					FALSE	FALSE	FALSE
207	ENSMUSG00000024953.16	Prdx5	19	-	6	TRUE							1	1	2	FALSE		TRUE	TRUE	TRUE	FALSE	ENSMUST00000025904.11	PC		TRUE	TRUE		6910106	6906705	6910108	6906743	2	38	6910108	6906743	6909624	6906743	2882	743		peroxiredoxin 5 [Source:MGI Symbol;Acc:MGI:1859821]	protein_coding			Different TSS – No Tail		FALSE	FALSE	FALSE
																						ENSMUST00000149261.7	PC		FALSE	TRUE	TRUE	6908301	6906749	?	6906743	?	6	?	6906743
																						Shorter Isoform			TRUE	FALSE				6909624	6906743			6909624	6906743
208	ENSMUSG00000032841.15	Prr5l	2	-	10	TRUE							TRUE	TRUE	2	FALSE		TRUE	TRUE	TRUE	FALSE	ENSMUST00000171088.7	PC		TRUE	TRUE		101797707	101714284	101797670	101714279	37	5	101797670	101714279	101719278	101714279	5000	3188		proline rich 5 like [Source:MGI Symbol;Acc:MGI:1919696]	protein_coding			Multiple Isoforms – Same End		FALSE	FALSE	FALSE
																						ENSMUST00000043845.13	PC		TRUE	TRUE		101797708	101716240	101797670	101714279	38	1961	101797670	101714279
209	ENSMUSG00000025429.8	Pstpip2	18	+	15	TRUE									1	FALSE		TRUE	TRUE	TRUE	TRUE	ENSMUST00000114741.2	PC		TRUE	TRUE		77794544	77882007	77794567	77882936	23	929	77794567	77882936	77877937	77882936	5000	1196		proline-serine-threonine phosphatase-interacting protein 2 [Source:MGI Symbol;Acc:MGI:1335088]	protein_coding			Different TES – No Tail		TRUE	TRUE	TRUE
210	ENSMUSG00000032487.8	Ptgs2	1	+	10	TRUE									1	FALSE		TRUE	TRUE	TRUE	TRUE	ENSMUST00000035065.8	PC		TRUE	TRUE		150100030	150108227	150100115	150108158	85	69	150100115	150108158	150103159	150108158	5000	3552		prostaglandin-endoperoxide synthase 2 [Source:MGI Symbol;Acc:MGI:97798]	protein_coding					TRUE	TRUE	TRUE
211	ENSMUSG00000026064.15	Ptp4a1	1	-	4	TRUE					TRUE		TRUE	TRUE	3	FALSE		TRUE	FALSE	FALSE	FALSE	ENSMUST00000027232.13	PC		TRUE	TRUE		30949770	30940301	30949777	?	7	?	30949777	?	?	?	?	?		protein tyrosine phosphatase 4a1 [Source:MGI Symbol;Acc:MGI:1277096]	protein_coding			Mulltiple Isoforms – Same End		FALSE	FALSE	FALSE
																						ENSMUST00000076587.4	PC		TRUE	TRUE		30949757	30941579	30949777	?	20	?	30949777	?
																						ENSMUST00000202889.1	PC		FALSE	TRUE	TRUE	30949587	30946543	?	?	?	?	?	?
																						Longer Isoform			TRUE	FALSE				30950086	?		?	30950086	?
212	ENSMUSG00000040511.14	Pvr	7	-	8	TRUE									1	FALSE		TRUE	TRUE	TRUE	TRUE	ENSMUST00000043517.7	PC		TRUE	TRUE		19921160	19903577	19921101	19903587	59	10	19921101	19903587	19908586	19903587	5000	1641		poliovirus receptor [Source:MGI Symbol;Acc:MGI:107741]	protein_coding					FALSE	FALSE	FALSE
213	ENSMUSG00000031488.14	Rab11fip1	8	-	7	TRUE					TRUE		TRUE	TRUE	3	FALSE		TRUE	FALSE	FALSE	FALSE	ENSMUST00000033878.13	PC		TRUE	TRUE		27174646	27141957	27174636	?	10	?	27174636	?	?	?	?	?		RAB11 family interacting protein 1 (class I) [Source:MGI Symbol;Acc:MGI:1923017]	protein_coding			Different isoform induced		FALSE	FALSE	FALSE
																						ENSMUST00000054212.6	PC		TRUE	TRUE		27174646	27138772	27174636	?	10	?	27174636	?
																						ENSMUST00000209377.1	PC		TRUE	FALSE		27174646	27143027	27174636	?	10	?	27174636	?
214	ENSMUSG00000031504.6	Rab20	8	-	2	TRUE									1	FALSE		TRUE	TRUE	TRUE	TRUE	ENSMUST00000033900.6	PC		TRUE	TRUE		11478710	11453517	11478625	11453525	85	8	11478625	11453525	11458524	11453525	5000	1002		RAB20, member RAS oncogene family [Source:MGI Symbol;Acc:MGI:102789]	protein_coding					TRUE	TRUE	TRUE
215	ENSMUSG00000025340.14	Rabgef1	5	+	9	TRUE						TRUE	TRUE	TRUE	2	TRUE		TRUE	FALSE	FALSE	FALSE	ENSMUST00000119797.7	PC		TRUE	TRUE		130171797	130214342	130171837	130214300	40	42	130171837	130214300	130209301	130214300	5000			RAB guanine nucleotide exchange factor (GEF) 1 [Source:MGI Symbol;Acc:MGI:1929459]	protein_coding					FALSE	FALSE	FALSE
																						ENSMUST00000148264.7	PC	CDS 3’ incomplete	FALSE	TRUE	TRUE	130171823	130210442	130171837	?	14	?	130171837	?
																						Unannotated – Same start as ENSMUST00000148264.7 but with the same end as ENSMUST00000119797.7			TRUE	FALSE				130171837	130214300			130171837	130214300
216	ENSMUSG00000089809.9	Rasgef1b	5	-	17	TRUE							TRUE	TRUE	2	FALSE		TRUE	TRUE	TRUE	FALSE	ENSMUST00000031276.14	PC		TRUE	TRUE		99252927	99217425	99252833	99217427	94	2	99252833	99217427	99222426	99217427	5000	1554		RasGEF domain family, member 1B [Source:MGI Symbol;Acc:MGI:2443755]	protein_coding			Multiple Isoforms – Same End		FALSE	FALSE	FALSE
																						ENSMUST00000168092.7	PC		TRUE	TRUE		99252927	99217425	99252833	99217427	94	2	99252833	99217427
217	ENSMUSG00000020907.1	Rcvrn	11	+	3	TRUE	TRUE		TRUE									FALSE	FALSE	FALSE	FALSE																				recoverin [Source:MGI Symbol;Acc:MGI:97883]	protein_coding		Bleeding from Gas7	Low		FALSE	FALSE	FALSE
218	ENSMUSG00000020275.9	Rel	11	-	10	TRUE									1	FALSE		TRUE	TRUE	TRUE	TRUE	ENSMUST00000102864.4	PC		TRUE	TRUE		23770970	23736846	23770963	23736862	7	16	23770963	23736862	23741861	23736862	5000	5000		reticuloendotheliosis oncogene [Source:MGI Symbol;Acc:MGI:97897]	protein_coding					TRUE	TRUE	TRUE
219	ENSMUSG00000002983.17	Relb	7	-	13	TRUE							TRUE		2	FALSE		TRUE	TRUE	TRUE	FALSE	ENSMUST00000094762.9	PC		TRUE	TRUE		19629438	19606216	19629416	19606223	22	7	19629416	19606223	19611222	19606223	5000	719		avian reticuloendotheliosis viral (v-rel) oncogene related B [Source:MGI Symbol;Acc:MGI:103289]	protein_coding			Multiple Isoforms – Same End		FALSE	FALSE	FALSE
																						ENSMUST00000049912.14	PC		TRUE	FALSE		19629438	19606216	19629416	19606223	22	7	19629416	19606223
220	ENSMUSG00000026358.13	Rgs1	1	-	5	TRUE								TRUE	1	FALSE		TRUE	TRUE	TRUE	TRUE	ENSMUST00000189061.6	PC		TRUE	FALSE		144249242	144242295	144249044	144244738	198	2443	144249044	144244738	144249044	144244738	4307	1201		regulator of G-protein signaling 1 [Source:MGI Symbol;Acc:MGI:1354694]	protein_coding			Different TES – No Tail		FALSE	FALSE	FALSE
																						ENSMUST00000169409.2	NSMD		FALSE	TRUE	TRUE	144249057	144244672	144249044	144244738	13	66	144249044	144244738
																						ENSMUST00000169042.1	RI		FALSE	TRUE	TRUE	144249060	144247794	144249044	?	16	?	144249044	?
221	ENSMUSG00000041135.15	Ripk2	4	-	12	TRUE						TRUE	TRUE		3	TRUE		TRUE	FALSE	FALSE	FALSE	ENSMUST00000037035.11	PC		TRUE	TRUE		16163647	16122732	16163519	16122746	128	14	16163519	16122746	16127745	16123417	4329			receptor (TNFRSF)-interacting serine-threonine kinase 2 [Source:MGI Symbol;Acc:MGI:1891456]	protein_coding			Multiple Isoforms, TES Tail		TRUE	TRUE	TRUE
																						Unannotated – Additional exon between 2 and 3			TRUE	FALSE				16163519	16122746			16163519	16122746
																						Shorter Isoform			TRUE	FALSE				16163519	16123417			16163519	16123417
222	ENSMUSG00000054855.13	Rnd1	15	-	5	TRUE									1	FALSE		TRUE	TRUE	TRUE	TRUE	ENSMUST00000003451.10	PC		TRUE	TRUE		98677461	98669204	98677451	98669942	10	738	98677451	98669942	98674941	98669942	5000	1146		Rho family GTPase 1 [Source:MGI Symbol;Acc:MGI:2444878]	protein_coding			Different TES – No Tail		FALSE	TRUE	FALSE
223	ENSMUSG00000017144.8	Rnd3	2	-	5	TRUE									1	FALSE		TRUE	TRUE	TRUE	TRUE	ENSMUST00000017288.8	PC		TRUE	TRUE		51149111	51130437	51149098	51130627	13	190	51149098	51130627	51135626	51130627	5000	2054		Rho family GTPase 3 [Source:MGI Symbol;Acc:MGI:1921444]	protein_coding					FALSE	TRUE	FALSE
224	ENSMUSG00000048234.13	Rnf149	1	-	7	TRUE							TRUE		2	FALSE		TRUE	TRUE	TRUE	FALSE	ENSMUST00000062525.10	PC		TRUE	TRUE		39577405	39551295	39577349	39551301	56	6	39577349	39551301	39556300	39551915	4386	794		ring finger protein 149 [Source:MGI Symbol;Acc:MGI:2677438]	protein_coding			TES Tail (Multiple Isoforms?)		TRUE	TRUE	TRUE
																						Shorter Isoform			TRUE	FALSE				39577349	39551915			39577349	39551915
225	ENSMUSG00000022280.8	Rnf19a	15	-	10	TRUE									1	FALSE		TRUE	TRUE	TRUE	TRUE	ENSMUST00000022890.8	PC		TRUE	TRUE		36283147	36239933	36283136	36239961	11	28	36283136	36239961	36244960	36239961	5000	2249		ring finger protein 19A [Source:MGI Symbol;Acc:MGI:1353623]	protein_coding					TRUE	TRUE	TRUE
226	ENSMUSG00000028793.15	Rnf19b	4	+	10	TRUE							TRUE	TRUE	3	TRUE		TRUE	TRUE	FALSE	FALSE	ENSMUST00000168461.7	PC		TRUE	TRUE		129058270	129084526	129058151	129084519	119	7	129058151	129084519	129079520	129080486	967	145		ring finger protein 19B [Source:MGI Symbol;Acc:MGI:1922484]	protein_coding					FALSE	FALSE	FALSE
																						ENSMUST00000152565.7	PC	CDS 3’ incomplete	FALSE	TRUE		129058408	129080549	129058151	129080486	257	63	129058151	129080486
																						ENSMUST00000097874.8	PC		TRUE	TRUE		129058813	129084526	129058151	129084519	662	7	129058151	129084519
227	ENSMUSG00000041959.14	S100a10	3	+	3	TRUE									1	FALSE		TRUE	TRUE	TRUE	TRUE	ENSMUST00000045756.13	PC		TRUE	TRUE		93555079	93564643	93555134	93564625	55	18	93555134	93564625	93559626	93564625	5000	535		S100 calcium binding protein A10 (calpactin) [Source:MGI Symbol;Acc:MGI:1339468]	protein_coding					TRUE	TRUE	TRUE
	ENSMUSG00000040026.8	Saa3		-	4	FALSE									1				#REF!	#REF!			PC																		serum amyloid A 3 [Source:MGI Symbol;Acc:MGI:98223]	protein_coding
228	ENSMUSG00000022876.17	Samsn1	16	-	14	TRUE									1	FALSE		TRUE	TRUE	TRUE	TRUE	ENSMUST00000114239.8	PC		TRUE	TRUE		75909310	75858792	75909269	75858816	41	24	75909269	75858816	75863815	75858816	5000	824		SAM domain, SH3 domain and nuclear localization signals, 1 [Source:MGI Symbol;Acc:MGI:1914992]	protein_coding					FALSE	TRUE	FALSE
229	ENSMUSG00000017009.3	Sdc4	2	-	5	TRUE									1	FALSE		TRUE	TRUE	TRUE	TRUE	ENSMUST00000017153.3	PC		TRUE	TRUE		164443186	164424246	164443174	164424265	12	19	164443174	164424265	164429264	164424265	5000	2169		syndecan 4 [Source:MGI Symbol;Acc:MGI:1349164]	protein_coding					TRUE	TRUE	TRUE
230	ENSMUSG00000038806.7	Sde2	1	+	7	TRUE									1	FALSE		TRUE	TRUE	TRUE	TRUE	ENSMUST00000038091.7	PC		TRUE	TRUE		180851126	180868113	180851159	180868034	33	79	180851159	180868034	180863035	180868034	5000	1963		SDE2 telomere maintenance homolog (S. pombe) [Source:MGI Symbol;Acc:MGI:2384788]	protein_coding					TRUE	TRUE	TRUE
231	ENSMUSG00000026582.6	Sele	1	+	14	TRUE									1	FALSE		TRUE	TRUE	TRUE	TRUE	ENSMUST00000027874.5	PC		TRUE	TRUE		164048233	164057677	164048224	164058480	9	803	164048224	164058480	164053481	164058480	5000	2297		selectin, endothelial cell [Source:MGI Symbol;Acc:MGI:98278]	protein_coding			Different TES – No Tail		TRUE	TRUE	TRUE
232	ENSMUSG00000058013.11	Sept11	5	+	11	TRUE								TRUE	2	TRUE		TRUE	TRUE	FALSE	FALSE	ENSMUST00000074733.10	PC		TRUE	TRUE		93093436	93174958	93093449	93174937	13	21	93093449	93174937	93169938	93170423	486	0		septin 11 [Source:MGI Symbol;Acc:MGI:1277214]	protein_coding					FALSE	FALSE	FALSE
																						ENSMUST00000201700.3	PC		FALSE	TRUE		93093437	93169758	93093449	93170423	12	665	93093449	93170423
233	ENSMUSG00000037411.10	Serpine1	5	-	10	TRUE									1	FALSE		TRUE	TRUE	TRUE	TRUE	ENSMUST00000041388.10	PC		TRUE	TRUE		137072259	137061503	137072262	137061507	3	4	137072262	137061507	137066506	137061507	5000	1977		serine (or cysteine) peptidase inhibitor, clade E, member 1 [Source:MGI Symbol;Acc:MGI:97608]	protein_coding					FALSE	TRUE	FALSE
234	ENSMUSG00000032261.16	Sh3bgrl2	9	+	4	TRUE							TRUE		2	FALSE		TRUE	TRUE	TRUE	FALSE	ENSMUST00000113215.9	PC		TRUE	TRUE		83548327	83601346	83548337	83601349	10	3	83548337	83601349	83596350	83600290	3941	3066		SH3 domain binding glutamic acid-rich protein like 2 [Source:MGI Symbol;Acc:MGI:1915350]	protein_coding			TES Tail (Multiple Isoforms?)		FALSE	TRUE	FALSE
																						Shorter Isoform			TRUE	FALSE				83548337	83600290			83548337	83600290
235	ENSMUSG00000073758.10	Sh3d21	4	-	16	TRUE						TRUE	TRUE	TRUE	3	TRUE		TRUE	FALSE	FALSE	FALSE	ENSMUST00000094760.8	PC		TRUE	TRUE		126162626	126150601	126162617	126150607	9	6	126162617	126150607	126155606	126150607	5000			SH3 domain containing 21 [Source:MGI Symbol;Acc:MGI:1914188]	protein_coding			Multiple Isoforms, Unannotated Isoform		FALSE	FALSE	FALSE
																						ENSMUST00000097891.3	PC		TRUE	TRUE		126163491	126150601	?	126150607	?	6	?	126150607
																						Unannotated – Similar to ENSMUST00000094760.8 but skipping one before last exon			TRUE	FALSE				126162617	126150607			126162617	126150607
236	ENSMUSG00000027660.16	Skil	3	+	9	TRUE							TRUE	TRUE	2	FALSE		TRUE	TRUE	TRUE	FALSE	ENSMUST00000118470.7	PC		TRUE	TRUE		31095057	31122573	31094878	31122576	179	3	31094878	31122576	31117577	31122576	5000	4143		SKI-like [Source:MGI Symbol;Acc:MGI:106203]	protein_coding			Different TSS – No Tail		FALSE	FALSE	FALSE
																						ENSMUST00000144756.7	RI		FALSE	TRUE	TRUE	31095060	31101393	31094878	?	182	?	31094878	?
																						ENSMUST00000029194.11	PC		TRUE	TRUE		31095060	31122577	31094878	31122576	182	1	31094878	31122576
237	ENSMUSG00000019838.11	Slc16a10	10	-	6	TRUE						TRUE	TRUE		3	TRUE		TRUE	FALSE	FALSE	FALSE	ENSMUST00000092566.7	PC		TRUE	TRUE		40142254	40033531	40142248	40033535	6	4	40142248	40033535	40038534	40117365	0	0		solute carrier family 16 (monocarboxylic acid transporters), member 10 [Source:MGI Symbol;Acc:MGI:1919722]	protein_coding			Multiple Isoforms – Different End, unannotated isoform		FALSE	TRUE	FALSE
																						ENSMUST00000213488.1	PC		TRUE	FALSE		40142255	40075390	40142248	40075785	7	395	40142248	40075785
																						Unannotated – Different 2nd and final exon			TRUE	FALSE				40142248	40117365			40142248	40117365
238	ENSMUSG00000036067.12	Slc2a6	2	-	10	TRUE									1	FALSE		TRUE	TRUE	TRUE	TRUE	ENSMUST00000045702.5	PC		TRUE	TRUE		27027998	27021362	27027935	27021366	63	4	27027935	27021366	27026365	27021366	5000	1790		solute carrier family 2 (facilitated glucose transporter), member 6 [Source:MGI Symbol;Acc:MGI:2443286]	protein_coding					FALSE	FALSE	FALSE
239	ENSMUSG00000037089.9	Slc35b2	17	+	3	TRUE	TRUE		TRUE									FALSE	FALSE	FALSE	FALSE																				solute carrier family 35, member B2 [Source:MGI Symbol;Acc:MGI:1921086]	protein_coding		Bleeding from Nfkbie	Low		TRUE	TRUE	TRUE
240	ENSMUSG00000028412.17	Slc44a1	4	+	16	TRUE							TRUE	TRUE	2	TRUE		TRUE	TRUE	FALSE	FALSE	ENSMUST00000107651.8	PC		TRUE	TRUE		53440670	53567818	53440415	53567769	255	49	53440415	53567769	53617473	53567769	0	0		solute carrier family 44, member 1 [Source:MGI Symbol;Acc:MGI:2140592]	protein_coding			Multiple isoforms – Different End		FALSE	FALSE	FALSE
																						ENSMUST00000102911.9	PC		TRUE	TRUE		53440412	53622478	53440415	53622472	3	6	53440415	53622472
241	ENSMUSG00000031596.15	Slc7a2	8	+	12	TRUE								TRUE	1	FALSE		TRUE	TRUE	TRUE	TRUE	ENSMUST00000057784.14	PC		FALSE	TRUE	TRUE	40862411	40922308	40862407	40922049	4	259	40862407	40922049	40917050	40922049	5000	5000		solute carrier family 7 (cationic amino acid transporter, y+ system), member 2 [Source:MGI Symbol;Acc:MGI:99828]	protein_coding					FALSE	FALSE	FALSE
																						ENSMUST00000098816.9	PC		TRUE	TRUE		40862395	40918056	40862407	40922049	12	3993	40862407	40922049
																						ENSMUST00000141505.1	PC	CDS 3’ incomplete	FALSE	TRUE	TRUE	40862577	40898982	40862407	?	170	?	40862407	?
																						ENSMUST00000117077.7	PC		FALSE	TRUE	TRUE	40874947	40922070	?	40922049	?	21	?	40922049
242	ENSMUSG00000038059.6	Smim3	18	-	2	TRUE						TRUE	TRUE		2	TRUE		TRUE	FALSE	FALSE	FALSE	ENSMUST00000042710.6	PC		TRUE	TRUE		60501983	60474192	60501628	60474236	355	44	60501628	60474236	60479235	60474236	5000			small integral membrane protein 3 [Source:MGI Symbol;Acc:MGI:1917088]	protein_coding			Multiple Isoforms, Unannotated Isoform		TRUE	TRUE	TRUE
																						Unannotated – Additional exon between 1 and 2			TRUE	FALSE				60501628	60474236			60501628	60474236
243	ENSMUSG00000042364.10	Snx18	13	-	2	TRUE									1	FALSE		TRUE	TRUE	TRUE	TRUE	ENSMUST00000109241.3	PC		TRUE	TRUE		113618564	113592179	113618546	113592187	18	8	113618546	113592187	113597186	113592187	5000	2676		sorting nexin 18 [Source:MGI Symbol;Acc:MGI:2137642]	protein_coding					TRUE	TRUE	TRUE
244	ENSMUSG00000053113.3	Socs3	11	-	2	TRUE									1	FALSE		TRUE	TRUE	TRUE	TRUE	ENSMUST00000054002.3	PC		TRUE	TRUE		117969186	117966078	117969172	117966101	14	23	117969172	117966101	117969172	117966101	3072	2516		suppressor of cytokine signaling 3 [Source:MGI Symbol;Acc:MGI:1201791]	protein_coding					TRUE	TRUE	TRUE
245	ENSMUSG00000006818.4	Sod2	17	+	5	TRUE							TRUE		2	FALSE		TRUE	TRUE	TRUE	FALSE	ENSMUST00000007012.4	PC		TRUE	TRUE		13007838	13018119	13007852	13017725	14	394	13007852	13017725	13012726	13015357	2632	512		superoxide dismutase 2, mitochondrial [Source:MGI Symbol;Acc:MGI:98352]	protein_coding			TES Tail (Multiple Isoforms?), Different TSS – No Tail		TRUE	TRUE	TRUE
																						Shorter Isoform			TRUE	FALSE				?	13015357	?		?	13015357
246	ENSMUSG00000098188.1	Sowahc	10	+	1	TRUE									1	FALSE		TRUE	TRUE	TRUE	TRUE	ENSMUST00000182161.1	PC		TRUE	TRUE		59221952	59226434	59221962	59226431	10	3	59221962	59226431	59221962	59226431	4470	4470		sosondowah ankyrin repeat domain family member C [Source:MGI Symbol;Acc:MGI:3606051]	protein_coding					TRUE	TRUE	TRUE
247	ENSMUSG00000061878.15	Sphk1	11	+	6	TRUE							TRUE	TRUE	3	FALSE		TRUE	TRUE	TRUE	FALSE	ENSMUST00000100201.9	PC		TRUE	TRUE		116531910	116536670	116531863	116536662	47	8	116531863	116536662	116532471	116536662	4192	1616		sphingosine kinase 1 [Source:MGI Symbol;Acc:MGI:1316649]	protein_coding			Multiple Isoforms – Same End		FALSE	FALSE	FALSE
																						ENSMUST00000106387.8	PC		TRUE	TRUE		116531743	116536657	116531863	116536662	120	5	116531863	116536662
																						ENSMUST00000106386.7	PC		FALSE	TRUE		116532443	116536674	116532471	116536662	28	12	116532471	116536662
																						ENSMUST00000141798.2	PC		FALSE	TRUE	TRUE	116534739	116536670	?	116536662	?	8	?	116536662
248	ENSMUSG00000029304.14	Spp1	5	+	8	TRUE									1	FALSE		TRUE	TRUE	TRUE	TRUE	ENSMUST00000031243.14	PC		TRUE	TRUE		104435117	104441050	104435133	104441041	16	9	104435133	104441041	104436042	104441041	5000	1322		secreted phosphoprotein 1 [Source:MGI Symbol;Acc:MGI:98389]	protein_coding					TRUE	TRUE	TRUE
249	ENSMUSG00000027351.14	Spred1	2	+	7	TRUE									1	FALSE		TRUE	TRUE	TRUE	TRUE	ENSMUST00000028829.12	PC		TRUE	TRUE		117121373	117182279	117120759	117182265	614	14	117120759	117182265	117177266	117182265	5000	4964		sprouty protein with EVH-1 domain 1, related sequence [Source:MGI Symbol;Acc:MGI:2150016]	protein_coding			TSS Tail (Multiple Isoforms?)		TRUE	TRUE	TRUE
250	ENSMUSG00000021930.14	Spryd7	14	-	5	TRUE							TRUE	TRUE	4	TRUE		TRUE	TRUE	FALSE	FALSE	ENSMUST00000022497.14	PC		TRUE	TRUE		61556886	61531992	61556726	61531849	160	143	61556726	61531849	61536848	61534968	1881	274		SPRY domain containing 7 [Source:MGI Symbol;Acc:MGI:1913924]	protein_coding			Different TES – No Tail		TRUE	TRUE	TRUE
																						ENSMUST00000100496.4	PC		FALSE	TRUE	TRUE	61556758	61534304	61556726	61534375	32	71	61556726	61534375
																						Shorter Isoform			TRUE	FALSE				61556726	61533895			61556726	61533895
																						Shorter Isoform			TRUE	FALSE				61556726	61534375			61556726	61534375
																						Shorter Isoform			TRUE	FALSE				61556726	61534968			61556726	61534968
251	ENSMUSG00000015837.15	Sqstm1	11	-	8	TRUE							TRUE		2	FALSE		TRUE	TRUE	TRUE	FALSE	ENSMUST00000102774.10	PC		TRUE	TRUE		50210827	50200151	50210780	50200168	47	17	50210780	50200168	50205167	50200168	5000	1083		sequestosome 1 [Source:MGI Symbol;Acc:MGI:107931]	protein_coding			Different TES – No Tail, Multiple Isoforms		FALSE	TRUE	FALSE
																						ENSMUST00000015981.11	PC		TRUE	FALSE		50210791	50199365	50210780	50200168	11	803	50210780	50200168
252	ENSMUSG00000006050.11	Sra1	18	-	13	TRUE							TRUE	TRUE	3	TRUE		TRUE	TRUE	FALSE	FALSE	ENSMUST00000173875.7	PC		TRUE	FALSE		36671196	36666680	36670279	36667259	917	579	36670279	36667259	36670279	36671159	0	0		steroid receptor RNA activator 1 [Source:MGI Symbol;Acc:MGI:1344414]	protein_coding			TES Tail (Multiple Isoforms?)		FALSE	FALSE	FALSE
																						ENSMUST00000001415.7	PC		TRUE	FALSE		36679366	36671159	36679418	36671159	52	0	36679418	36671159
																						ENSMUST00000173482.7	NSMD	CDS 5’ incomplete	FALSE	TRUE	TRUE	36670286	36667245	36670279	36667259	7	14	36670279	36667259
																						ENSMUST00000006209.4	PC	CDS 5’ incomplete	FALSE	TRUE	TRUE	36670285	36667428	36670279	36667259	6	169	36670279	36667259
																						Shorter Isoform	PC		TRUE	FALSE				36670279	36667493			36670279	36667493
253	ENSMUSG00000027646.15	Src	2	+	15	TRUE						TRUE	TRUE	TRUE	3	TRUE		TRUE	FALSE	FALSE	FALSE	ENSMUST00000029175.13	PC		TRUE	TRUE		157424279	157471862	157424262	157471835	17	27	157424262	157471835	157466836	157471835	5000			Rous sarcoma oncogene [Source:MGI Symbol;Acc:MGI:98397]	protein_coding					FALSE	FALSE	FALSE
																						ENSMUST00000109531.7	PC		FALSE	TRUE		157455670	157471838	157455698	157471835	28	3	157455698	157471835
																						Unannotated – Different first exon			TRUE	FALSE				157403145	157471835			157403145	157471835
254	ENSMUSG00000020077.14	Srgn	10	-	4	TRUE								TRUE	1	FALSE		TRUE	TRUE	TRUE	TRUE	ENSMUST00000020271.12	PC		TRUE	TRUE		62507755	62494427	62507739	62494433	16	6	62507739	62494433	62499432	62494433	5000	819		serglycin [Source:MGI Symbol;Acc:MGI:97756]	protein_coding					FALSE	FALSE	FALSE
																						ENSMUST00000160987.7	PC		FALSE	TRUE	TRUE	62527451	62493832	?	62494433	?	601	?	62494433
255	ENSMUSG00000042608.15	Stk40	4	+	13	TRUE						TRUE	TRUE		4	TRUE		TRUE	FALSE	FALSE	FALSE	ENSMUST00000094761.10	PC		TRUE	TRUE		126103971	126141029	126103981	126141027	10	2	126103981	126141027	126136028	126125145	0	0		serine/threonine kinase 40 [Source:MGI Symbol;Acc:MGI:1921428]	protein_coding			Multiple Isoforms – Same End, unannotated isoform		FALSE	TRUE	FALSE
																						ENSMUST00000139524.1	PC	CDS 3’ incomplete	TRUE	FALSE		126104000	126125111	126103981	126125145	19	34	126103981	126125145
																						ENSMUST00000139188.1	PC	CDS 3’ incomplete	TRUE	FALSE		126118271	126128968	126118274	126128943	3	25	126118274	126128943
																						Unannotated – Same start as ENSMUST00000134369.1 (first 2 exons) but with the end of ENSMUST00000094761.10			TRUE	FALSE				126128819	126141027			126128819	126141027
256	ENSMUSG00000039232.12	Stx11	10	-	3	TRUE							TRUE	TRUE	5	FALSE		TRUE	TRUE	TRUE	FALSE	ENSMUST00000042861.6	PC		TRUE	TRUE		12964262	12938208	12964462	12938212	200	4	12964462	12938212	12943211	12940043	3169	1941		syntaxin 11 [Source:MGI Symbol;Acc:MGI:1921982]	protein_coding			Multiple Isoforms – Same End		FALSE	FALSE	FALSE
																						ENSMUST00000219727.1	PC	CDS 3’ incomplete	TRUE	TRUE		12964258	12941827	12964462	12940043	204	1784	12964462	12940043
																						ENSMUST00000163425.8	PC		TRUE	TRUE		12964259	12938211	12964462	12938212	203	1	12964462	12938212
																						ENSMUST00000218685.1	PC	CDS 3’ incomplete	TRUE	TRUE		12964298	12941726	12964462	12940043	164	1683	12964462	12940043
																						Shorter Isoform			TRUE	FALSE				12964462	12940043			12964462	12940043
257	ENSMUSG00000026470.14	Stx6	1	+	8	TRUE							TRUE	TRUE	2	FALSE		TRUE	TRUE	TRUE	FALSE	ENSMUST00000027743.12	PC		TRUE	TRUE		155158714	155205659	155158712	155205654	2	5	155158712	155205654	155200655	155203495	2841	1556		syntaxin 6 [Source:MGI Symbol;Acc:MGI:1926235]	protein_coding			TES Tail (Multiple Isoforms?)		FALSE	FALSE	FALSE
																						ENSMUST00000193059.5	NSMD		FALSE	TRUE	TRUE	155158718	155201944	155158712	?	6	?	155158712	?
																						Shorter Isoform			TRUE	FALSE				155158712	155203495			155158712	155203495
258	ENSMUSG00000033450.7	Tagap	17	+	10	TRUE									1	FALSE		TRUE	TRUE	TRUE	TRUE	ENSMUST00000036370.7	PC		TRUE	TRUE		7925999	7934897	7926012	7934902	13	5	7926012	7934902	7929903	7934902	5000	2407		T cell activation Rho GTPase activating protein [Source:MGI Symbol;Acc:MGI:3615484]	protein_coding					TRUE	TRUE	TRUE
259	ENSMUSG00000026547.15	Tagln2	1	+	5	TRUE									1	FALSE		TRUE	TRUE	TRUE	TRUE	ENSMUST00000111230.7	PC		TRUE	TRUE		172500046	172507380	172500292	172507378	246	2	172500292	172507378	172502379	172507378	5000	1298		transgelin 2 [Source:MGI Symbol;Acc:MGI:1312985]	protein_coding			Different TSS – No Tail		TRUE	TRUE	TRUE
260	ENSMUSG00000064289.15	Tank	2	+	10	TRUE							TRUE	TRUE	5	TRUE		TRUE	TRUE	FALSE	FALSE	ENSMUST00000112502.7	PC		TRUE	TRUE		61578584	61654171	61578553	61654162	31	9	61578553	61654162	61653552	61653638	87	87		TRAF family member-associated Nf-kappa B activator [Source:MGI Symbol;Acc:MGI:107676]	protein_coding			Multiple Isoforms, TES Tail (Multiple Isoforms?)		FALSE	FALSE	FALSE
																						ENSMUST00000078074.8	PC		TRUE	TRUE		61578585	61654171	61578553	61654162	32	9	61578553	61654162
																						ENSMUST00000112495.7	PC		TRUE	TRUE		61593076	61654171	61593113	61654162	37	9	61593113	61654162
																						ENSMUST00000112501.8	PC		TRUE	FALSE		61593096	61654171	61593166	61654162	70	9	61593166	61654162
																						ENSMUST00000112494.1	PC		FALSE	TRUE	TRUE	61593135	61651799	61593113	?	22	?	61593113	?
																						Shorter Isoform			TRUE	FALSE				61653552	61653638			61653552	61653638
261	ENSMUSG00000029553.10	Tfec	6	-	7	TRUE									1	FALSE		TRUE	TRUE	TRUE	TRUE	ENSMUST00000031533.10	PC		TRUE	TRUE		16898441	16833372	16898352	16833493	89	121	16898352	16833493	16838492	16833493	5000	986		transcription factor EC [Source:MGI Symbol;Acc:MGI:1333760]	protein_coding					FALSE	FALSE	FALSE
262	ENSMUSG00000037820.15	Tgm2	2	-	13	TRUE									1	FALSE		TRUE	TRUE	TRUE	TRUE	ENSMUST00000103122.9	PC		TRUE	TRUE		158146436	158116401	158146356	158116423	80	22	158146356	158116423	158121422	158116423	5000	1827		transglutaminase 2, C polypeptide [Source:MGI Symbol;Acc:MGI:98731]	protein_coding					TRUE	TRUE	FALSE
263	ENSMUSG00000040152.8	Thbs1	2	+	22	TRUE						TRUE	TRUE		2	TRUE		TRUE	FALSE	FALSE	FALSE	ENSMUST00000039559.8	PC		TRUE	TRUE		118111875	118127133	118111906	118127123	31	10	118111906	118127123	118122124	118127040	4917			thrombospondin 1 [Source:MGI Symbol;Acc:MGI:98737]	protein_coding			Multiple Isoforms – Same End, unannotated isoform		TRUE	TRUE	TRUE
																						Unannotated – Shorter exon 5			TRUE	FALSE				118111906	118127040			118111906	118127040
264	ENSMUSG00000027995.10	Tlr2	3	-	3	TRUE									1	FALSE		TRUE	TRUE	TRUE	TRUE	ENSMUST00000029623.10	PC		TRUE	TRUE		83841767	83836271	83841570	83836275	197	4	83841570	83836275	83841274	83836275	5000	2763		toll-like receptor 2 [Source:MGI Symbol;Acc:MGI:1346060]	protein_coding					TRUE	TRUE	TRUE
265	ENSMUSG00000070720.3	Tmem200b	4	+	1	TRUE						TRUE			2	TRUE		TRUE	FALSE	FALSE	FALSE	ENSMUST00000094666.3	PC		FALSE	TRUE		131921770	131923140	131921898	131923955	128	815	131921898	131923955	131921898	131923955	2058			transmembrane protein 200B [Source:MGI Symbol;Acc:MGI:3646343]	protein_coding			Different from annotation (2 exons)		TRUE	TRUE	TRUE
																						Unannotated – Additional exon as start			TRUE	FALSE				131920928	131923955			131920928	131923955
266	ENSMUSG00000002845.14	Tmem39a	16	+	9	TRUE						TRUE	TRUE	TRUE	2	TRUE		TRUE	FALSE	FALSE	FALSE	ENSMUST00000002924.14	PC		TRUE	TRUE		38562811	38592162	38562844	38591277	33	885	38562844	38591277	38586382	38591277	4896			transmembrane protein 39a [Source:MGI Symbol;Acc:MGI:1915096]	protein_coding			Different TES – No Tail		FALSE	FALSE	FALSE
																						ENSMUST00000163884.7	PC		FALSE	TRUE	TRUE	38558697	38591190	?	38591277	?	87	?	38591277
																						ENSMUST00000163948.7	PC	CDS 3’ incomplete	FALSE	TRUE	TRUE	38562860	38586257	38562844	?	16	?	38562844	?
																						ENSMUST00000166235.1	PT		FALSE	TRUE	TRUE	38562885	38573190	38562844	?	41	?	38562844	?
																						Unannotated – Additional exon between 4 and 5			TRUE	FALSE				38562844	38591381			38562844	38591381
267	ENSMUSG00000045377.5	Tmem88	11	-	2	TRUE	TRUE		TRUE									FALSE	FALSE	FALSE	FALSE																				transmembrane protein 88 [Source:MGI Symbol;Acc:MGI:1914270]	protein_coding		Bleeding from Kdm6b	Low		TRUE	TRUE	TRUE
268	ENSMUSG00000024401.14	Tnf	17	-	4	TRUE									1	FALSE		TRUE	TRUE	TRUE	TRUE	ENSMUST00000025263.14	PC		TRUE	TRUE		35202007	35199380	35201991	35199383	16	3	35201991	35199383	35201991	35199383	2609	1621		tumor necrosis factor [Source:MGI Symbol;Acc:MGI:104798]	protein_coding					TRUE	TRUE	TRUE
269	ENSMUSG00000021281.15	Tnfaip2	12	+	12	TRUE									1	FALSE		TRUE	TRUE	TRUE	TRUE	ENSMUST00000102745.9	PC		TRUE	TRUE		111442468	111455018	111442672	111454963	204	55	111442672	111454963	111449964	111454963	5000	1944		tumor necrosis factor, alpha-induced protein 2 [Source:MGI Symbol;Acc:MGI:104960]	protein_coding			Different TES – No Tail		FALSE	FALSE	FALSE
270	ENSMUSG00000019850.11	Tnfaip3	10	-	9	TRUE									1	FALSE		TRUE	TRUE	TRUE	TRUE	ENSMUST00000019997.10	PC		TRUE	TRUE		19015410	19000909	19015356	19001130	54	221	19015356	19001130	19006129	19001130	5000	3124		tumor necrosis factor, alpha-induced protein 3 [Source:MGI Symbol;Acc:MGI:1196377]	protein_coding			Different TES – No Tail		FALSE	FALSE	FALSE
271	ENSMUSG00000028599.10	Tnfrsf1b	4	-	10	TRUE							TRUE		2	FALSE		TRUE	TRUE	TRUE	FALSE	ENSMUST00000030336.10	PC		TRUE	TRUE		145246870	145213462	145246856	145213518	14	56	145246856	145213518	145217370	145213518	3853	2583		tumor necrosis factor receptor superfamily, member 1b [Source:MGI Symbol;Acc:MGI:1314883]	protein_coding			TES Tail (Multiple Isoforms?)		TRUE	TRUE	TRUE
																						Longer Isoform			TRUE	FALSE				145246856	145212371			145246856	145212371
272	ENSMUSG00000005824.6	Tnfsf14	17	-	4	TRUE	TRUE		TRUE									FALSE	FALSE	FALSE	FALSE																				tumor necrosis factor (ligand) superfamily, member 14 [Source:MGI Symbol;Acc:MGI:1355317]	protein_coding		Bleeding from C3			TRUE	TRUE	TRUE
273	ENSMUSG00000026700.4	Tnfsf4	1	+	3	TRUE									1	FALSE		TRUE	TRUE	TRUE	TRUE	ENSMUST00000028024.4	PC		TRUE	TRUE		161395408	161418410	161395452	161419386	44	976	161395452	161419386	161414387	161419386	5000	2483		tumor necrosis factor (ligand) superfamily, member 4 [Source:MGI Symbol;Acc:MGI:104511]	protein_coding			Different TES – No Tail		TRUE	TRUE	TRUE
274	ENSMUSG00000035678.7	Tnfsf9	17	+	3	TRUE									1	FALSE		TRUE	TRUE	TRUE	TRUE	ENSMUST00000039490.7	PC		TRUE	TRUE		57105384	57107757	57105427	57107696	43	61	57105427	57107696	57105427	57107696	2270	1127		tumor necrosis factor (ligand) superfamily, member 9 [Source:MGI Symbol;Acc:MGI:1101058]	protein_coding					TRUE	TRUE	TRUE
275	ENSMUSG00000020400.17	Tnip1	11	-	19	TRUE						TRUE	TRUE	TRUE	5	TRUE		TRUE	FALSE	FALSE	FALSE	ENSMUST00000108886.7	PC		TRUE	TRUE		54962916	54910786	54962924	54910793	8	7	54962924	54910793	54915792	54926758	0	0		TNFAIP3 interacting protein 1 [Source:MGI Symbol;Acc:MGI:1926194]	protein_coding			Multiple Isoforms		FALSE	FALSE	FALSE
																						ENSMUST00000018482.12	PC		TRUE	FALSE		54962912	54910786	54962924	54910793	12	7	54962924	54910793
																						ENSMUST00000108889.9	PC		TRUE	TRUE		54956122	54910784	54956076	54910793	46	9	54956076	54910793
																						ENSMUST00000102730.8	PC		FALSE	TRUE	TRUE	54962910	54910786	54962924	54910793	14	7	54962924	54910793
																						ENSMUST00000126703.7	PC	CDS 3’ incomplete	FALSE	TRUE		54956122	54926703	54956076	54926758	46	55	54956076	54926758
																						Unannotated – Same as ENSMUST00000102730.8 without exon 2			TRUE	FALSE				54962924	54910793			54962924	54910793
276	ENSMUSG00000044162.12	Tnip3	6	+	11	TRUE					TRUE		TRUE	TRUE	3	FALSE		TRUE	FALSE	FALSE	FALSE	ENSMUST00000114236.1	PC		TRUE	TRUE		65590397	65634040	65590414	65632277	17	1763	65590414	65632277	?	?	?	?		TNFAIP3 interacting protein 3 [Source:MGI Symbol;Acc:MGI:3041165]	protein_coding			TES Tail (Multiple Isoforms?)		FALSE	FALSE	FALSE
																						ENSMUST00000212375.1	PC		FALSE	TRUE	TRUE	65525384	65631791	?	65632277	?	486	?	65632277
																						ENSMUST00000204438.1	RI		FALSE	TRUE		65590415	65600174	65590414	65600181	1	7	65590414	65600181
																						ENSMUST00000205009.1	RI		FALSE	TRUE	TRUE	65590486	65595113	65590414	?	72	?	65590414	?
																						Longer Isoform			TRUE	FALSE				65590414	?		?	65590414	?
277	ENSMUSG00000070544.6	Top1	2	+	21	TRUE									1	FALSE		TRUE	TRUE	TRUE	TRUE	ENSMUST00000109468.2	PC		TRUE	TRUE		160645887	160722764	160645909	160722764	22	0	160645909	160722764	160717765	160722764	5000	1558		topoisomerase (DNA) I [Source:MGI Symbol;Acc:MGI:98788]	protein_coding					FALSE	FALSE	FALSE
278	ENSMUSG00000026875.14	Traf1	2	-	11	TRUE					TRUE	TRUE	TRUE	TRUE	6	FALSE		TRUE	FALSE	FALSE	FALSE	ENSMUST00000113064.7	PC		TRUE	TRUE		34961772	34943257	34961602	34943344	170	87	34961602	34943344	?	?	?	?		TNF receptor-associated factor 1 [Source:MGI Symbol;Acc:MGI:101836]	protein_coding			Mulltiple Isoforms – Different End		FALSE	FALSE	FALSE
																						ENSMUST00000135870.1	PT		TRUE	FALSE		34961562	34958151	34961602	?	40	?	34961602	?
																						ENSMUST00000172159.7	PC		TRUE	FALSE		34958163	34941749	34958157	34943344	6	1595	34958157	34943344
																						ENSMUST00000028234.11	PC		FALSE	TRUE	TRUE	34961585	34943255	34961602	34943344	17	89	34961602	34943344
																						ENSMUST00000201335.1	RI		FALSE	TRUE	TRUE	34958161	34956181	?	?	?	?	?	?
																						Unannotated – Same as ENSMUST00000129131.7 but with the first exon of ENSMUST00000113064.7			TRUE	FALSE				34961602	34947550			34961602	34947550
																						Unannotated – Same as ENSMUST00000113064.7 but skipping exon 2			TRUE	FALSE				34961602	34943344			34961602	34943344
																						Unannotated – Same as ENSMUST00000028234.11 but with additional exon between 1 and 2			TRUE	FALSE				34961602	34943344			34961602	34943344
279	ENSMUSG00000032501.8	Trib1	15	+	3	TRUE									1	FALSE		TRUE	TRUE	TRUE	TRUE	ENSMUST00000067543.6	PC		TRUE	TRUE		59648349	59656550	59648664	59656520	315	30	59648664	59656520	59651521	59656520	5000	2536		tribbles pseudokinase 1 [Source:MGI Symbol;Acc:MGI:2443397]	protein_coding					FALSE	TRUE	FALSE
280	ENSMUSG00000035235.12	Trim13	14	+	3	TRUE									1	FALSE		TRUE	TRUE	TRUE	TRUE	ENSMUST00000039562.6	PC		TRUE	TRUE		61599511	61605946	61599547	61605907	36	39	61599547	61605907	61600908	61605907	5000	1378		tripartite motif-containing 13 [Source:MGI Symbol;Acc:MGI:1913847]	protein_coding					TRUE	TRUE	FALSE
281	ENSMUSG00000001473.6	Tubb6	18	+	4	TRUE									1	FALSE		TRUE	TRUE	TRUE	TRUE	ENSMUST00000001513.6	PC		TRUE	TRUE		67390716	67402748	67390723	67402751	7	3	67390723	67402751	67397752	67402751	5000	1442		tubulin, beta 6 class V [Source:MGI Symbol;Acc:MGI:1915201]	protein_coding					TRUE	TRUE	TRUE
282	ENSMUSG00000020250.10	Txnrd1	10	+	15	TRUE								TRUE	2	FALSE		TRUE	TRUE	TRUE	FALSE	ENSMUST00000219962.1	PC		TRUE	TRUE		82859206	82896605	82859221	82897713	15	1108	82859221	82897713	82892714	82897713	5000	1737		thioredoxin reductase 1 [Source:MGI Symbol;Acc:MGI:1354175]	protein_coding			Different TES – No Tail		FALSE	FALSE	FALSE
																						ENSMUST00000020484.7	PC		FALSE	TRUE		82859178	82897712	82859221	82897713	43	1	82859221	82897713
																						ENSMUST00000219442.1	PC		FALSE	TRUE	TRUE	82860300	82897710	?	82897713	?	3	?	82897713
283	ENSMUSG00000027962.14	Vcam1	3	-	9	TRUE							TRUE	TRUE	2	TRUE		TRUE	TRUE	FALSE	FALSE	ENSMUST00000029574.12	PC		TRUE	TRUE		116129688	116109948	116129449	116110138	239	190	116129449	116110138	116115137	116122551	0	0		vascular cell adhesion molecule 1 [Source:MGI Symbol;Acc:MGI:98926]	protein_coding			Multiple isoforms – Different End		FALSE	FALSE	FALSE
																						ENSMUST00000196449.4	PC		TRUE	TRUE		116129457	116122279	116129449	116122551	8	272	116129449	116122551
284	ENSMUSG00000026728.9	Vim	2	+	9	TRUE									1	FALSE		TRUE	TRUE	TRUE	TRUE	ENSMUST00000028062.7	PC		TRUE	TRUE		13573951	13582826	13574320	13582807	369	19	13574320	13582807	13577808	13582807	5000	1070		vimentin [Source:MGI Symbol;Acc:MGI:98932]	protein_coding			Different TSS – No Tail		FALSE	TRUE	FALSE
285	ENSMUSG00000035164.8	Zc3h12c	9	-	6	TRUE						TRUE	TRUE	TRUE	4	TRUE		TRUE	FALSE	FALSE	FALSE	ENSMUST00000213645.1	PC		TRUE	TRUE		52168572	52111343	52168649	52109628	77	1715	52168649	52109628	52114627	52109628	5000			zinc finger CCCH type containing 12C [Source:MGI Symbol;Acc:MGI:3026959]	protein_coding			Different TES – No Tail		FALSE	TRUE	FALSE
																						ENSMUST00000165519.1	PC		FALSE	TRUE	TRUE	52168111	52111984	?	52109628	?	2356	?	52109628
																						Unannotated – Same as ENSMUST00000213645.1 but with different first exon			TRUE	FALSE				52168872	52109628			52168872	52109628
																						Unannotated – Same as ENSMUST00000213645.1 but with different first exon			TRUE	FALSE				52172623	52109628			52172623	52109628
																						Unannotated – Same as ENSMUST00000213645.1 but skipping exon 2			TRUE	FALSE				52168669	52109628			52168669	52109628
286	ENSMUSG00000044786.6	Zfp36	7	-	1	TRUE								TRUE	1	FALSE		TRUE	TRUE	TRUE	TRUE	ENSMUST00000051241.6	PC		TRUE	TRUE		28380253	28376783	28379244	28376795	1009	12	28379244	28376795	28379244	28376795	2450	1770		zinc finger protein 36 [Source:MGI Symbol;Acc:MGI:99180]	protein_coding			Different TSS – No Tail		FALSE	FALSE	FALSE
																						ENSMUST00000209061.1	PC		FALSE	TRUE	TRUE	28379255	28376790	28379244	28376795	11	5	28379244	28376795
287	ENSMUSG00000071757.10	Zhx2	15	+	4	TRUE								TRUE	1	FALSE		TRUE	TRUE	TRUE	TRUE	ENSMUST00000096430.10	PC		TRUE	TRUE		57694664	57839832	57694766	57839755	102	77	57694766	57839755	57834756	57839755	5000	1165		zinc fingers and homeoboxes 2 [Source:MGI Symbol;Acc:MGI:2683087]	protein_coding					FALSE	FALSE	FALSE
																						ENSMUST00000160990.1	PT		FALSE	TRUE	TRUE	57695728	57821110	?	?	?	?	?	?
288	ENSMUSG00000035671.6	Zswim4	8	-	14	TRUE									1	FALSE		TRUE	TRUE	TRUE	TRUE	ENSMUST00000039480.6	PC		TRUE	TRUE		84237055	84210677	84237042	84211015	13	338	84237042	84211015	84216014	84211015	5000	1873		zinc finger SWIM-type containing 4 [Source:MGI Symbol;Acc:MGI:2443726]	protein_coding			Different TES – No Tail		TRUE	TRUE	TRUE
					All	288	14	1	13	2	5	35	108	113	127	53		273	232	211	138																	All	222								107	141	108
																							PC: protein coding
															5kb remaining threshold	500							PT: processed transcript
																							NSMD: Non sense mediated decay
																							RI: Retained Intron
[truncated: 10 more columns]

## Sheet: LPA summary
						Expression Filter – High enough count and Rpkm on chromatin	Bleeding from other genes	Other (Chromatin)	Cyto too Low to identify TES	Other (Cytoplasmic)	Uncertain	Potential Unannotated Isoforms (Different exons or junctions)	Multiple Isoforms – Manual	Multiple Isoform – Cufflinks	Number of isoforms	Different End (> 1kb for TES)	Last 5kb to short ( < 2kb)		Selected	Potential List	Small Model	Complex Model	Main Isoforms	Transcript type	Tags	Manual	Cufflinks	Disagree with Cufflinks Strongly	Annotations		Observed		Distance to annotated		Used		Last 5kb region		Last 5kb – Max size	Last 5kb – exonic size					Notes for manual removing
	Geneid	Name	Chr	Strand	Nb Exons (Max)	LPA	LPA	LPA	LPA	LPA	LPA	LPA	LPA	LPA	LPA	LPA	LPA		LPA	LPA	LPA	LPA	LPA						TSS	TES	TSS	TES	TSS	TES	TSS	TES	Start	End				Description	Gene_type		Reason – Chromatin	Reason – Cytoplasmic		Cufflinks – 1 isoform >= 90% in all samples (>= 1 FPKM total)	Cufflinks – 1 isoform >= 75% in all samples (>= 1 FPKM total)
1	ENSMUSG00000078453.3	Abracl	10	-	3	TRUE							TRUE	TRUE	2	FALSE	TRUE		TRUE	TRUE	FALSE	FALSE	ENSMUST00000020002.8	PC		TRUE	TRUE		18023288	18011259	18023137	18011265	151	6	18023137	18011265	18016264	18011688	4577	129		ABRA C-terminal like [Source:MGI Symbol;Acc:MGI:1920362]	protein_coding					FALSE	TRUE
																							ENSMUST00000220433.1	PC	CDS 3’ incomplete	TRUE	TRUE		18023090	18011704	18023137	18011688	47	16	18023137	18011688
2	ENSMUSG00000032724.5	Abtb2	2	+	17	TRUE									1		FALSE		TRUE	TRUE	TRUE	TRUE	ENSMUST00000076212.3	PC		TRUE	TRUE		103566309	103718423	103566328	103718427	19	4	103566328	103718427	103713428	103718427	5000	1451		ankyrin repeat and BTB (POZ) domain containing 2 [Source:MGI Symbol;Acc:MGI:2139365]	protein_coding					TRUE	TRUE
3	ENSMUSG00000022126.6	Acod1	14	+	5	TRUE							TRUE		2	TRUE	FALSE		TRUE	TRUE	TRUE	FALSE	ENSMUST00000022722.6	PC		TRUE	TRUE		103046976	103056573	103047022	103056097	46	476	103047022	103056097	103053531	103056097	2567	1586		aconitate decarboxylase 1 [Source:MGI Symbol;Acc:MGI:103206]	protein_coding					TRUE	TRUE
																							Longer Isoform			TRUE	FALSE				103047022	103058530			103047022	103058530
4	ENSMUSG00000001348.15	Acp5	9	-	6	FALSE													FALSE	FALSE	FALSE	FALSE																				acid phosphatase 5, tartrate resistant [Source:MGI Symbol;Acc:MGI:87883]	protein_coding			Multiple Isoforms – Same End		FALSE	FALSE
5	ENSMUSG00000025911.14	Adhfe1	1	+	15	TRUE	TRUE												FALSE	FALSE	FALSE	FALSE																				alcohol dehydrogenase, iron containing, 1 [Source:MGI Symbol;Acc:MGI:1923437]	protein_coding		Bleeding from Rrs1	Low		FALSE	FALSE
6	ENSMUSG00000020178.6	Adora2a	10	+	3	TRUE						TRUE		1	3	FALSE	TRUE		TRUE	FALSE	FALSE	FALSE	ENSMUST00000105420.2	PC		TRUE	TRUE		75316876	75334784	75316955	75334699	79	85	75316955	75334699	75329700	75334699	5000			adenosine A2a receptor [Source:MGI Symbol;Acc:MGI:99402]	protein_coding					FALSE	FALSE
																						FALSE	ENSMUST00000219044.1	PC	CDS 3’ incomplete	FALSE	TRUE	TRUE	75317101	75326280	75317095	?	6	?	75317095	?
																						FALSE	Unnanotated – Same as ENSMUST00000105420.2 but with 1st exon of ENSMUST00000219044.1			TRUE	FALSE				75317095	75334699			75317095	75334699
																						FALSE	Unnanotated – Same as ENSMUST00000105420.2 but with 1 exon between exon 2 and 3			TRUE	FALSE				75316955	75334699			75316955	75334699
7	ENSMUSG00000018500.2	Adora2b	11	+	2	TRUE							TRUE		2	FALSE	FALSE		TRUE	TRUE	TRUE	FALSE	ENSMUST00000018644.2	PC		TRUE	TRUE		62248983	62266453	62249022	62266426	39	27	62249022	62266426	62261427	62266101	4675	1040		adenosine A2b receptor [Source:MGI Symbol;Acc:MGI:99403]	protein_coding			TES Tail (Multiple Isoforms?)		TRUE	TRUE
																						FALSE	Shorter Isoform			TRUE	FALSE				62249022	62266101			62249022	62266101
8	ENSMUSG00000005686.17	Ampd3	7	+	15	TRUE						TRUE	TRUE	TRUE	4	FALSE	TRUE		TRUE	FALSE	FALSE	FALSE	ENSMUST00000005829.12	PC		TRUE	TRUE		110772603	110812405	110772806	110812400	203	5	110772806	110812400	110807401	110812400	5000			adenosine monophosphate deaminase 3 [Source:MGI Symbol;Acc:MGI:1096344]	protein_coding			Different Isoform induced (basal: unannotated, induced: ENSMUST00000005829.12) – Same End		FALSE	FALSE
																						FALSE	ENSMUST00000213373.1	PC		TRUE	TRUE		110768910	110811919	110768594	110812400	316	481	110768594	110812400
																						FALSE	ENSMUST00000143786.1	PC	CDS 3’ incomplete	FALSE	TRUE	TRUE	110773671	110788799	110773818	?	147	?	110773818	?
																						FALSE	Unannotated – Different start			TRUE	FALSE				110773429	110812400			110773429	110812400
																						FALSE	Unannotated – Same as ENSMUST00000005829.12 with 1 additional exon between exon 1 and 2			TRUE	FALSE				110772806	110812400			110772806	110812400
9	ENSMUSG00000066510.5	Ankdd1a	9	-	15	FALSE													FALSE	FALSE	FALSE	FALSE																				ankyrin repeat and death domain containing 1A [Source:MGI Symbol;Acc:MGI:2686319]	protein_coding		Bleeding from Plekoh2	Low		FALSE	FALSE
10	ENSMUSG00000022237.16	Ankrd33b	15	-	5	TRUE							1	1	3	TRUE	TRUE		TRUE	TRUE	FALSE	FALSE	ENSMUST00000123325.7	PC		TRUE	TRUE		31367726	31291479	31367562	31291504	164	25	31367562	31291504	31296503	31323994	0	0		ankyrin repeat domain 33B [Source:MGI Symbol;Acc:MGI:1917904]	protein_coding			Multiple Isoforms – Different End, unannotated isoform		FALSE	FALSE
																						FALSE	ENSMUST00000076942.4	PC		TRUE	TRUE		31367568	31323945	31367562	31323994	6	49	31367562	31323994
																						FALSE	ENSMUST00000044324.8	NSMD		FALSE	TRUE		31367726	31294094	31367562	31291504	164	2590	31367562	31291504
11	ENSMUSG00000027712.13	Anxa5	3	-	13	TRUE									1		FALSE		TRUE	TRUE	TRUE	TRUE	ENSMUST00000029266.13	PC		TRUE	TRUE		36475894	36448922	36475655	36448929	239	7	36475655	36448929	36453928	36448929	5000	850		annexin A5 [Source:MGI Symbol;Acc:MGI:106008]	protein_coding			Different TSS – No Tail		TRUE	TRUE
12	ENSMUSG00000064145.12	Arih2	9	-	16	TRUE						TRUE	TRUE	TRUE	3	TRUE	TRUE		TRUE	FALSE	FALSE	FALSE	ENSMUST00000013338.13	PC		TRUE	TRUE		108649380	108602941	108649373	108603006	7	65	108649373	108603006	108608005	108616809	0			ariadne RBR E3 ubiquitin protein ligase 2 [Source:MGI Symbol;Acc:MGI:1344361]	protein_coding			Multiple Isoforms – Same End? – TES Tail		FALSE	FALSE
																						FALSE	ENSMUST00000193190.5	NSMD		FALSE	TRUE	TRUE	108649385	108604685	108649373	108604709	12	24	108649373	108604709
																						FALSE	ENSMUST00000193643.1	NSMD		TRUE	TRUE		108649342	108616784	108649373	108616809	31	25	108649373	108616809
																						FALSE	Unannotated – Same as ENSMUST00000193190.5 but with exon 11 of ENSMUST00000013338.13			TRUE	FALSE				108649373	108603006			108649373	108603006
13	ENSMUSG00000017418.13	Arl5b	2	+	6	TRUE								1	2	FALSE	FALSE		TRUE	TRUE	TRUE	FALSE	ENSMUST00000069870.9	PC		TRUE	TRUE		15055239	15082456	15055294	15082414	55	42	15055294	15082414	15077415	15082414	5000	5000		ADP-ribosylation factor-like 5B [Source:MGI Symbol;Acc:MGI:1923119]	protein_coding					FALSE	FALSE
																						FALSE	ENSMUST00000128682.7	NSMD		FALSE	TRUE		15055286	15076595	15055294	15082414	8	5819	15055294	15082414
14	ENSMUSG00000038352.15	Arl5c	11	-	8	TRUE							TRUE		2	FALSE	FALSE		TRUE	TRUE	TRUE	FALSE	ENSMUST00000042971.15	PC		TRUE	TRUE		97996181	97989577	97995919	97989582	262	5	97995919	97989582	97994581	97989582	5000	1142		ADP-ribosylation factor-like 5C [Source:MGI Symbol;Acc:MGI:3028577]	protein_coding			Multiple Isoforms – Different End, unannotated isoform		FALSE	FALSE
																						FALSE	Longer Isoform			TRUE	FALSE				97996181	97989582			97996181	97989582
15	ENSMUSG00000050468.12	Astl	2	+	9	FALSE													FALSE	FALSE	FALSE	FALSE																				astacin-like metalloendopeptidase (M12 family) [Source:MGI Symbol;Acc:MGI:3046414]	protein_coding		Bleeding from Dusp2	Low		FALSE	FALSE
16	ENSMUSG00000102037.1	Bcl2a1a	9	+	2	TRUE									1		TRUE		TRUE	TRUE	FALSE	FALSE	ENSMUST00000098485.3	PC		TRUE	TRUE		88956899	88962419	88956934	88962370	35	49	88956934	88962370	88957371	88962370	5000	299		B cell leukemia/lymphoma 2 related protein A1a [Source:MGI Symbol;Acc:MGI:102687]	protein_coding					TRUE	TRUE
17	ENSMUSG00000099974.1	Bcl2a1d	9	-	2	TRUE									1		TRUE		TRUE	TRUE	FALSE	FALSE	ENSMUST00000098486.3	PC		TRUE	TRUE		88731914	88723284	88731764	88723337	150	53	88731764	88723337	88728336	88723337	5000	196		B cell leukemia/lymphoma 2 related protein A1d [Source:MGI Symbol;Acc:MGI:1278325]	protein_coding		Combined with Mthfsl? → Induced differently on cyto			TRUE	TRUE
18	ENSMUSG00000027381.16	Bcl2l11	2	+	5	TRUE							TRUE	TRUE	2	FALSE	FALSE		TRUE	TRUE	TRUE	FALSE	ENSMUST00000110341.8	PC		TRUE	TRUE		128126038	128162547	128126052	128162540	14	7	128126052	128162540	128157541	128162540	5000	4310		BCL2-like 11 (apoptosis facilitator) [Source:MGI Symbol;Acc:MGI:1197519]	protein_coding			Multiple Isoforms – Same End		FALSE	FALSE
																						FALSE	ENSMUST00000103210.1	PC		TRUE	TRUE		128126049	128161228	128126052	128162540	3	1312	128126052	128162540
19	ENSMUSG00000027358.6	Bmp2	2	+	2	FALSE													FALSE	FALSE	FALSE	FALSE																				bone morphogenetic protein 2 [Source:MGI Symbol;Acc:MGI:88177]	protein_coding					TRUE	TRUE
20	ENSMUSG00000036478.8	Btg1	10	+	2	TRUE									1		FALSE		TRUE	TRUE	TRUE	TRUE	ENSMUST00000038377.8	PC		TRUE	TRUE		96617005	96622809	96617019	96619623	14	3186	96617019	96619623	96617019	96619623	2605	1802		B cell translocation gene 1, anti-proliferative [Source:MGI Symbol;Acc:MGI:88215]	protein_coding			Different TES – No Tail		FALSE	TRUE
21	ENSMUSG00000020423.6	Btg2	1	-	2	TRUE									1		FALSE		TRUE	TRUE	TRUE	TRUE	ENSMUST00000020692.6	PC		TRUE	TRUE		134079120	134075169	134079105	134075332	15	163	134079105	134075332	134079105	134075332	3774	2566		B cell translocation gene 2, anti-proliferative [Source:MGI Symbol;Acc:MGI:108384]	protein_coding					TRUE	TRUE
22	ENSMUSG00000024164.15	C3	17	-	41	TRUE									1		FALSE		TRUE	TRUE	TRUE	TRUE	ENSMUST00000024988.14	PC		TRUE	TRUE		57228136	57203969	57228083	57203973	53	4	57228083	57203973	57208972	57203973	5000	860		complement component 3 [Source:MGI Symbol;Acc:MGI:88227]	protein_coding					FALSE	TRUE
23	ENSMUSG00000049130.6	C5ar1	7	-	3	TRUE							TRUE	TRUE	2	FALSE	FALSE		TRUE	TRUE	TRUE	FALSE	ENSMUST00000050770.5	PC		FALSE	TRUE	TRUE	16259540	16246742	16259490	16246744	50	2	16259490	16246744	16252286	16247287	5000	1804		complement component 5a receptor 1 [Source:MGI Symbol;Acc:MGI:88232]	protein_coding			TSS and TES Tail (Multiple Isoforms?), unannotated isoform		FALSE	FALSE
																						FALSE	ENSMUST00000168818.1	PC		TRUE	TRUE		16259338	16246744	16259490	16246744	152	0	16259490	16246744
																						FALSE	ENSMUST00000209442.1	PC	CDS 3’ incomplete	FALSE	TRUE	TRUE	16259540	16248549	16259490	?	50	?	16259490	?
																						FALSE	Shorter Isoform			TRUE	FALSE				16259174	16247287			16259174	16247287
24	ENSMUSG00000003352.13	Cacnb3	15	+	13	FALSE													FALSE	FALSE	FALSE	FALSE																				calcium channel, voltage-dependent, beta 3 subunit [Source:MGI Symbol;Acc:MGI:103307]	protein_coding			Multiple Isoforms – Same End, unannotated isoform		FALSE	FALSE
25	ENSMUSG00000033538.13	Casp4	9	+	9	TRUE							1		3	TRUE	TRUE		TRUE	TRUE	FALSE	FALSE	ENSMUST00000027012.13	PC		TRUE	TRUE		5308848	5336783	5308870	5336711	22	72	5308870	5336711	5331712	5323718	0	0		caspase 4, apoptosis-related cysteine peptidase [Source:MGI Symbol;Acc:MGI:107700]	protein_coding					FALSE	FALSE
																						FALSE	ENSMUST00000162846.7			TRUE	FALSE		5308827	5323713	5308870	5323718	43	5	5308870	5323718
																						FALSE	ENSMUST00000159461.7			TRUE	FALSE		5321398	5336089	5321426	5336089	28	0	5321426	5336089
26	ENSMUSG00000007655.16	Cav1	6	+	4	FALSE													FALSE	FALSE	FALSE	FALSE																				caveolin 1, caveolae protein [Source:MGI Symbol;Acc:MGI:102709]	protein_coding			Multiple Isoforms – Same End		FALSE	FALSE
27	ENSMUSG00000035352.3	Ccl12	11	+	3	TRUE									1		FALSE		TRUE	TRUE	TRUE	TRUE	ENSMUST00000000194.3	PC		TRUE	TRUE		82101844	82103400	82101852	82103394	8	6	82101852	82103394	82101852	82103394	1543	524		chemokine (C-C motif) ligand 12 [Source:MGI Symbol;Acc:MGI:108224]	protein_coding					TRUE	TRUE
28	ENSMUSG00000035385.5	Ccl2	11	+	3	TRUE									1		FALSE		TRUE	TRUE	TRUE	TRUE	ENSMUST00000000193.5	PC		TRUE	TRUE		82035570	82037453	82035588	82037451	18	2	82035588	82037451	82035588	82037451	1864	794		chemokine (C-C motif) ligand 2 [Source:MGI Symbol;Acc:MGI:98259]	protein_coding					FALSE	TRUE
29	ENSMUSG00000018930.3	Ccl4	11	+	3	TRUE									1		FALSE		TRUE	TRUE	TRUE	TRUE	ENSMUST00000019074.3	PC		TRUE	TRUE		83662583	83664683	83662599	83664638	16	45	83662599	83664638	83662599	83664638	2040	600		chemokine (C-C motif) ligand 4 [Source:MGI Symbol;Acc:MGI:98261]	protein_coding					TRUE	TRUE
30	ENSMUSG00000035042.2	Ccl5	11	-	3	TRUE									1		FALSE		TRUE	TRUE	TRUE	TRUE	ENSMUST00000035938.2	PC		TRUE	TRUE		83530518	83525777	83530508	83525780	10	3	83530508	83525780	83530508	83525780	4729	520		chemokine (C-C motif) ligand 5 [Source:MGI Symbol;Acc:MGI:98262]	protein_coding					FALSE	TRUE
31	ENSMUSG00000035373.2	Ccl7	11	+	3	TRUE									1		FALSE		TRUE	TRUE	TRUE	TRUE	ENSMUST00000021011.2	PC		TRUE	TRUE		82045711	82047525	82045724	82047418	13	107	82045724	82047418	82045724	82047418	1695	682		chemokine (C-C motif) ligand 7 [Source:MGI Symbol;Acc:MGI:99512]	protein_coding					TRUE	TRUE
32	ENSMUSG00000019122.8	Ccl9	11	-	3	TRUE							TRUE		2	TRUE	FALSE		TRUE	TRUE	TRUE	FALSE	ENSMUST00000019266.5	PC		TRUE	TRUE		83578636	83572918	83578496	83572921	140	3	83578496	83572921	83577920	83574660	3261	1017		chemokine (C-C motif) ligand 9 [Source:MGI Symbol;Acc:MGI:104533]	protein_coding			Different TES – No Tail		TRUE	TRUE
																						FALSE	Shorter Isoform			TRUE	FALSE				83578496	83574660			83578496	83574660
33	ENSMUSG00000025804.5	Ccr1	9	-	2	FALSE													FALSE	FALSE	FALSE	FALSE																				chemokine (C-C motif) receptor 1 [Source:MGI Symbol;Acc:MGI:104618]	protein_coding			Different TES – No Tail		TRUE	TRUE
34	ENSMUSG00000035448.9	Ccr3	9	+	2	FALSE													FALSE	FALSE	FALSE	FALSE																				chemokine (C-C motif) receptor 3 [Source:MGI Symbol;Acc:MGI:104616]	protein_coding					TRUE	TRUE
35	ENSMUSG00000043953.12	Ccrl2	9	-	3	TRUE							1	1	4	TRUE	FALSE		TRUE	TRUE	TRUE	FALSE	ENSMUST00000199839.4	PC		TRUE	TRUE		111057519	111054831	111057502	111054831	17	0	111057502	111054831	111057230	111054831	2400	1726		chemokine (C-C motif) receptor-like 2 [Source:MGI Symbol;Acc:MGI:1920904]	protein_coding			Mulltiple Isoforms – Same End		FALSE	FALSE
																						FALSE	ENSMUST00000111888.2	PC		TRUE	TRUE		111057270	111054485	111057268	111054831	2	346	111057268	111054831
																						FALSE	ENSMUST00000195968.1	PC	CDS 3’ incomplete	TRUE	TRUE		111057246	111056029	111057230	111054831	16	1198	111057230	111054831
																						FALSE	Longer Isoform – Merged with Gm43814			TRUE	FALSE				111057502	111052786			111057502	111052786
36	ENSMUSG00000051439.6	Cd14	18	-	2	TRUE							TRUE		2	FALSE	FALSE		TRUE	TRUE	TRUE	FALSE	ENSMUST00000061829.6	PC		TRUE	TRUE		36726736	36725073	36726587	36725089	149	16	36726587	36725089	36726587	36725089	1499	1408		CD14 antigen [Source:MGI Symbol;Acc:MGI:88318]	protein_coding					TRUE	TRUE
																						FALSE	Longer Isoform			TRUE	FALSE				36726710	36725089			36726710	36725089
37	ENSMUSG00000017652.16	Cd40	2	+	9	TRUE							TRUE	TRUE	2	FALSE	FALSE		TRUE	TRUE	TRUE	FALSE	ENSMUST00000073707.8	PC		FALSE	TRUE	TRUE	165055635	165071654	165055691	165071627	56	27	165055691	165071627	165066628	165071627	5000	1025		CD40 antigen [Source:MGI Symbol;Acc:MGI:88336]	protein_coding			Different TES – No Tail		FALSE	FALSE
																						FALSE	ENSMUST00000017799.11	PC		TRUE	TRUE		165055626	165072948	165055691	165071627	65	1321	165055691	165071627
																						FALSE	ENSMUST00000081310.10	PC		TRUE	TRUE		165055679	165070745	165055691	165071627	12	882	165055691	165071627
																						FALSE	ENSMUST00000184221.1	NSMD		FALSE	TRUE	TRUE	165055703	165071000	165055691	165071627	12	627	165055691	165071627
38	ENSMUSG00000005087.17	Cd44	2	-	19	TRUE							1	1	2	TRUE	TRUE		TRUE	TRUE	FALSE	FALSE	ENSMUST00000099673.8	PC		TRUE	TRUE		102901510	102812546	102901496	102811144	14	1402	102901496	102811144	102816143	102814030	2114	308		CD44 antigen [Source:MGI Symbol;Acc:MGI:88338]	protein_coding			Different TES – No Tail		FALSE	FALSE
																						FALSE	ENSMUST00000111194.7	PC		FALSE	TRUE	TRUE	102901665	102811140	102901496	102811144	169	4	102901496	102811144
																						FALSE	Shorter Isoform			TRUE	FALSE				102901496	102814030			102901496	102814030
39	ENSMUSG00000030156.5	Cd69	6	-	5	TRUE									1		FALSE		TRUE	TRUE	TRUE	TRUE	ENSMUST00000032259.5	PC		TRUE	TRUE		129275436	129267324	129275362	129267379	74	55	129275362	129267379	129272378	129267379	5000	1418		CD69 antigen [Source:MGI Symbol;Acc:MGI:88343]	protein_coding					FALSE	FALSE
40	ENSMUSG00000024610.14	Cd74	18	+	10	TRUE							TRUE	TRUE	2	FALSE	FALSE		TRUE	TRUE	TRUE	FALSE	ENSMUST00000050487.14	PC		TRUE	TRUE		60803847	60812646	60803884	60812649	37	3	60803884	60812649	60807650	60812649	5000	1058		CD74 antigen (invariant polypeptide of major histocompatibility complex, class II antigen-associated) [Source:MGI Symbol;Acc:MGI:96534]	protein_coding			Multiple Isoforms		FALSE	FALSE
																						FALSE	ENSMUST00000097563.8	PC		TRUE	TRUE		60803847	60812646	60803884	60812649	37	3	60803884	60812649
41	ENSMUSG00000015396.4	Cd83	13	+	5	TRUE								TRUE	2	FALSE	FALSE		TRUE	TRUE	TRUE	FALSE	ENSMUST00000015540.3	PC		TRUE	TRUE		43784774	43803132	43785192	43803131	418	1	43785192	43803131	43798132	43803131	5000	1682		CD83 antigen [Source:MGI Symbol;Acc:MGI:1328316]	protein_coding			Different TSS – No Tail		FALSE	FALSE
																						FALSE	ENSMUST00000221359.1	RI		FALSE	TRUE		43785184	43803128	43785192	43803131	8	3	43785192	43803131
42	ENSMUSG00000045664.4	Cdc42ep2	19	-	2	TRUE									1		FALSE		TRUE	TRUE	TRUE	TRUE	ENSMUST00000055458.4	PC		TRUE	TRUE		5924816	5917555	5924795	5917561	21	6	5924795	5917561	5922560	5917561	5000	1433		CDC42 effector protein (Rho GTPase binding) 2 [Source:MGI Symbol;Acc:MGI:1929744]	protein_coding					TRUE	TRUE
43	ENSMUSG00000041598.7	Cdc42ep4	11	-	2	TRUE							TRUE	TRUE	2	FALSE	FALSE		TRUE	TRUE	TRUE	FALSE	ENSMUST00000053536.4	PC		TRUE	TRUE		113751881	113726851	113751798	113726861	83	10	113751798	113726861	113731860	113726861	5000	2805		CDC42 effector protein (Rho GTPase binding) 4 [Source:MGI Symbol;Acc:MGI:1929760]	protein_coding			Multiple Isoforms – Same End		FALSE	FALSE
																						FALSE	ENSMUST00000106616.1	PC		TRUE	TRUE		113751318	113726849	113751308	113726861	10	12	113751308	113726861
44	ENSMUSG00000023067.13	Cdkn1a	17	+	3	TRUE									1		FALSE		TRUE	TRUE	TRUE	TRUE	ENSMUST00000023829.6	PC		TRUE	TRUE		29093771	29100722	29093784	29100718	13	4	29093784	29100718	29095719	29100718	5000	1816		cyclin-dependent kinase inhibitor 1A (P21) [Source:MGI Symbol;Acc:MGI:104556]	protein_coding					FALSE	TRUE
45	ENSMUSG00000026031.15	Cflar	1	+	11	TRUE						TRUE	TRUE		4	FALSE	TRUE		TRUE	FALSE	FALSE	FALSE	ENSMUST00000114313.7	PC		FALSE	TRUE	TRUE	58711559	58758884	58711509	58758856	50	28	58711509	58758856	58753857	58758856	5000			CASP8 and FADD-like apoptosis regulator [Source:MGI Symbol;Acc:MGI:1336166]	protein_coding			Different isoform induced (basal:, induced: unannotated) – Same End		FALSE	FALSE
																						FALSE	ENSMUST00000097722.8	PC		TRUE	FALSE		58711550	58753976	58711509	58758856	41	4880	58711509	58758856
																						FALSE	ENSMUST00000069333.7	PC		TRUE	FALSE		58713316	58755165	58713297	58758856	19	3691	58713297	58758856
																						FALSE	ENSMUST00000140940.7	PT		TRUE	FALSE		58711507	58754341	58711509	58758856	2	4515	58711509	58758856
																						FALSE	Unannotated – Same as ENSMUST00000097722.8 but with different starting exon			TRUE	FALSE				58726137	58758856			58726137	58758856
46	ENSMUSG00000024843.15	Chka	19	+	13	TRUE							TRUE	TRUE	2	FALSE	FALSE		TRUE	TRUE	TRUE	FALSE	ENSMUST00000072055.12	PC		TRUE	TRUE		3851796	3894369	3851840	3894369	44	0	3851840	3894369	3889370	3894369	5000	1320		choline kinase alpha [Source:MGI Symbol;Acc:MGI:107760]	protein_coding			Different TSS – No Tail		FALSE	FALSE
																						FALSE	ENSMUST00000025760.12	PC		TRUE	TRUE		3852075	3894364	3851840	3894369	235	5	3851840	3894369
47	ENSMUSG00000032578.7	Cish	9	+	3	FALSE													FALSE	FALSE	FALSE	FALSE																				cytokine inducible SH2-containing protein [Source:MGI Symbol;Acc:MGI:103159]	protein_coding			Different TSS – No Tail		FALSE	FALSE
48	ENSMUSG00000048327.6	Ckap2l	2	-	9	FALSE													FALSE	FALSE	FALSE	FALSE																				cytoskeleton associated protein 2-like [Source:MGI Symbol;Acc:MGI:1917716]	protein_coding		Bleeding from Il1a			TRUE	TRUE
49	ENSMUSG00000040663.8	Clcf1	19	+	4	FALSE													FALSE	FALSE	FALSE	FALSE																				cardiotrophin-like cytokine factor 1 [Source:MGI Symbol;Acc:MGI:1930088]	protein_coding			Different TSS – No Tail		FALSE	FALSE
50	ENSMUSG00000030144.4	Clec4d	6	+	6	TRUE							TRUE	TRUE	4	TRUE	TRUE		TRUE	TRUE	FALSE	FALSE	ENSMUST00000032240.3	PC		TRUE	TRUE		123262116	123275265	123262190	123275270	74	5	123262190	123275270	123273521	123274925	1405	268		C-type lectin domain family 4, member d [Source:MGI Symbol;Acc:MGI:1298389]	protein_coding			TES Tail (Multiple Isoforms?)		FALSE	FALSE
																						FALSE	ENSMUST00000204826.2	NSMD		TRUE	TRUE		123262110	123274923	123262190	123274925	80	2	123262190	123274925
																						FALSE	Shorter Isoform			TRUE	FALSE				123262190	123274925			123262190	123274925
																						FALSE	Longer Isoform			TRUE	FALSE				123262190	123278520			123262190	123278520
51	ENSMUSG00000030142.10	Clec4e	6	-	6	TRUE							TRUE		2	FALSE	FALSE		TRUE	TRUE	TRUE	FALSE	ENSMUST00000032239.10	PC		TRUE	TRUE		123289870	123281788	123289859	123281814	11	26	123289859	123281814	123286813	123282734	4080	1318		C-type lectin domain family 4, member e [Source:MGI Symbol;Acc:MGI:1861232]	protein_coding			TES Tail (Multiple Isoforms?)		FALSE	FALSE
																						FALSE	Shorter Isoform			TRUE	FALSE				123289859	123282734			123289859	123282734
52	ENSMUSG00000029915.14	Clec5a	6	-	7	TRUE							TRUE	TRUE	4	TRUE	FALSE		TRUE	TRUE	TRUE	FALSE	ENSMUST00000031975.6	PT		TRUE	TRUE		40585821	40576716	40585795	40576951	26	235	40585795	40576951	40579299	40576951	2349	1130		C-type lectin domain family 5, member a [Source:MGI Symbol;Acc:MGI:1345151]	protein_coding			Different TES – No Tail, Multiple Isoforms – Same End		FALSE	FALSE
																						FALSE	ENSMUST00000129948.8	PC		TRUE	TRUE		40585795	40577849	40585795	40576951	0	898	40585795	40576951
																						FALSE	ENSMUST00000101491.10	PC		TRUE	TRUE		40585803	40574893	40585795	40576951	8	2058	40585795	40576951
																						FALSE	Longer Isoform			TRUE	FALSE				40585795	40574300			40585795	40574300
53	ENSMUSG00000037242.8	Clic4	4	-	6	TRUE									1		FALSE		TRUE	TRUE	TRUE	TRUE	ENSMUST00000037099.8	PC		TRUE	TRUE		135272814	135213968	135272753	135213976	61	8	135272753	135213976	135218975	135213976	5000	3472		chloride intracellular channel 4 (mitochondrial) [Source:MGI Symbol;Acc:MGI:1352754]	protein_coding					TRUE	TRUE
54	ENSMUSG00000045672.15	Col27a1	4	+	61	FALSE													FALSE	FALSE	FALSE	FALSE																				collagen, type XXVII, alpha 1 [Source:MGI Symbol;Acc:MGI:2672118]	protein_coding			Low		FALSE	FALSE
55	ENSMUSG00000020841.5	Cpd	11	-	21	TRUE									1		FALSE		TRUE	TRUE	TRUE	TRUE	ENSMUST00000021201.5	PC		TRUE	TRUE		76847018	76778423	76847013	76778486	5	63	76847013	76778486	76783485	76778486	5000	3925		carboxypeptidase D [Source:MGI Symbol;Acc:MGI:107265]	protein_coding					TRUE	TRUE
56	ENSMUSG00000014599.10	Csf1	3	-	9	TRUE						TRUE	TRUE	TRUE	3	TRUE	FALSE		TRUE	FALSE	FALSE	FALSE	ENSMUST00000014743.9	PC		TRUE	TRUE		107760469	107741047	107760229	107741056	240	9	107760229	107741056	107746055	107745612	444	?		colony stimulating factor 1 (macrophage) [Source:MGI Symbol;Acc:MGI:1339753]	protein_coding			Different isoform induced (unannotated)		FALSE	FALSE
																						FALSE	ENSMUST00000120243.7	PC		TRUE	TRUE		107760242	107745594	107760229	107745612	13	18	107760229	107745612
																						FALSE	ENSMUST00000153114.1	PC	CDS 3’ incomplete	FALSE	TRUE	TRUE	107760221	107750379	107760229	?	8	?	107760229	?
																						FALSE	Unannotated – Additional exon between 1 and 2 (same as ENSMUST00000153114.1 exon 2)			TRUE	FALSE				107760229	107741056			107760229	107741056
57	ENSMUSG00000018916.5	Csf2	11	-	4	FALSE													FALSE	FALSE	FALSE	FALSE																				colony stimulating factor 2 (granulocyte-macrophage) [Source:MGI Symbol;Acc:MGI:1339752]	protein_coding					TRUE	TRUE
58	ENSMUSG00000068129.5	Cst7	2	+	4	TRUE									1		FALSE		TRUE	TRUE	TRUE	TRUE	ENSMUST00000089200.2	PC		TRUE	TRUE		150570414	150578944	150570355	150578937	59	7	150570355	150578937	150573938	150578937	5000	808		cystatin F (leukocystatin) [Source:MGI Symbol;Acc:MGI:1298217]	protein_coding					TRUE	TRUE
59	ENSMUSG00000030560.17	Ctsc	7	+	7	TRUE							TRUE	TRUE	2	TRUE	TRUE		TRUE	TRUE	FALSE	FALSE	ENSMUST00000032779.11	PC		TRUE	TRUE		88278084	88310888	88278144	88310862	60	26	88278144	88310862	88305863	88291359	0	0		cathepsin C [Source:MGI Symbol;Acc:MGI:109553]	protein_coding			Different isoform induced (basal: ENSMUST00000032779.11, induced: ENSMUST00000131108.8) – Different End		FALSE	FALSE
																						FALSE	ENSMUST00000131108.8	PC		TRUE	TRUE		88278133	88291397	88278144	88291359	11	38	88278144	88291359
60	ENSMUSG00000029380.11	Cxcl1	5	+	4	TRUE									1		FALSE		TRUE	TRUE	TRUE	TRUE	ENSMUST00000031327.8	PC		TRUE	TRUE		90891240	90893115	90891254	90893095	14	20	90891254	90893095	90891254	90893095	1842	920		chemokine (C-X-C motif) ligand 1 [Source:MGI Symbol;Acc:MGI:108068]	protein_coding					FALSE	FALSE
61	ENSMUSG00000034855.13	Cxcl10	5	-	4	TRUE									1		FALSE		TRUE	TRUE	TRUE	TRUE	ENSMUST00000038816.12	PC		TRUE	TRUE		92348882	92346637	92348868	92346644	14	7	92348868	92346644	92348868	92346644	2225	1074		chemokine (C-X-C motif) ligand 10 [Source:MGI Symbol;Acc:MGI:1352450]	protein_coding					TRUE	TRUE
62	ENSMUSG00000018920.11	Cxcl16	11	-	5	TRUE							TRUE	TRUE	3	TRUE	FALSE		TRUE	TRUE	TRUE	FALSE	ENSMUST00000019064.8	PC		TRUE	TRUE		70459984	70453982	70459882	70454000	102	18	70459882	70454000	70458999	70455191	3809	745		chemokine (C-X-C motif) ligand 16 [Source:MGI Symbol;Acc:MGI:1932682]	protein_coding			TES Tail (Multiple Isoforms?), Multiple Isoforms – Different End		FALSE	FALSE
																						FALSE	ENSMUST00000126391.1	NSMD	CDS 5’ incomplete	TRUE	TRUE		70459408	70454237	70459882	70454253	474	16	70459882	70454253
																						FALSE	Shorter Isoform			TRUE	FALSE				70459882	70455191			70459882	70455191
63	ENSMUSG00000058427.10	Cxcl2	5	+	4	TRUE									1		FALSE		TRUE	TRUE	TRUE	TRUE	ENSMUST00000075433.7	PC		TRUE	TRUE		90903872	90905938	90903886	90905937	14	1	90903886	90905937	90903886	90905937	2052	1095		chemokine (C-X-C motif) ligand 2 [Source:MGI Symbol;Acc:MGI:1340094]	protein_coding					FALSE	FALSE
64	ENSMUSG00000029417.9	Cxcl9	5	-	4	FALSE													FALSE	FALSE	FALSE	FALSE																				chemokine (C-X-C motif) ligand 9 [Source:MGI Symbol;Acc:MGI:1352449]	protein_coding			Different TES – No Tail		FALSE	TRUE
65	ENSMUSG00000015340.10	Cybb	X	-	13	TRUE							TRUE		2	FALSE	FALSE		TRUE	TRUE	TRUE	FALSE	ENSMUST00000015484.9	PC		TRUE	TRUE		9469324	9435251	9469304	9435259	20	8	9469304	9435259	9440258	9435540	4719	2929		cytochrome b-245, beta polypeptide [Source:MGI Symbol;Acc:MGI:88574]	protein_coding			Different TES – No Tail		TRUE	TRUE
																						FALSE	Shorter Isoform			TRUE	FALSE				9469304	9435540			9469304	9435540
66	ENSMUSG00000035107.13	Dcbld2	16	+	16	TRUE									1		FALSE		TRUE	TRUE	TRUE	TRUE	ENSMUST00000046663.7	PC		TRUE	TRUE		58408442	58469727	58408804	58469013	362	714	58408804	58469013	58464014	58469013	5000	3829		discoidin, CUB and LCCL domain containing 2 [Source:MGI Symbol;Acc:MGI:1920629]	protein_coding			Different TSS and TES – No Tails		FALSE	FALSE
67	ENSMUSG00000053641.9	Dennd4a	9	+	34	TRUE									1		FALSE		TRUE	TRUE	TRUE	TRUE	ENSMUST00000038890.5	PC		TRUE	TRUE		64811339	64919667	64811344	64919646	5	21	64811344	64919646	64914647	64919646	5000	2688		DENN/MADD domain containing 4A [Source:MGI Symbol;Acc:MGI:2142979]	protein_coding					FALSE	FALSE
68	ENSMUSG00000018425.18	Dhx40	11	-	18	TRUE	TRUE												FALSE	FALSE	FALSE	FALSE																				DEAH (Asp-Glu-Ala-His) box polypeptide 40 [Source:MGI Symbol;Acc:MGI:1914737]	protein_coding		Bleeding from unannotated region			TRUE	TRUE
69	ENSMUSG00000031898.9	Dpep3	8	-	10	FALSE													FALSE	FALSE	FALSE	FALSE																				dipeptidase 3 [Source:MGI Symbol;Acc:MGI:1919104]	protein_coding		Bleeding from Dpep2	Low		FALSE	FALSE
70	ENSMUSG00000024190.6	Dusp1	17	-	4	TRUE									1		FALSE		TRUE	TRUE	TRUE	TRUE	ENSMUST00000025025.6	PC		TRUE	TRUE		26508519	26505589	26508465	26505602	54	13	26508465	26505602	26508465	26505602	2864	1924		dual specificity phosphatase 1 [Source:MGI Symbol;Acc:MGI:105120]	protein_coding					FALSE	FALSE
71	ENSMUSG00000018648.15	Dusp14	11	-	4	FALSE													FALSE	FALSE	FALSE	FALSE																				dual specificity phosphatase 14 [Source:MGI Symbol;Acc:MGI:1927168]	protein_coding			Low, Multiple Isoforms – Same End		FALSE	FALSE
72	ENSMUSG00000030203.17	Dusp16	6	-	7	TRUE								TRUE	1	FALSE	FALSE		TRUE	TRUE	TRUE	TRUE	ENSMUST00000100857.9	PC		TRUE	TRUE		134792625	134715472	134792616	134715486	9	14	134792616	134715486	134720485	134715486	5000	3566		dual specificity phosphatase 16 [Source:MGI Symbol;Acc:MGI:1917936]	protein_coding					FALSE	FALSE
																						FALSE	ENSMUST00000129433.3	PC		FALSE	TRUE	TRUE	134792475	134715467	134792616	134715486	141	19	134792616	134715486
73	ENSMUSG00000027368.6	Dusp2	2	+	4	TRUE									1		FALSE		TRUE	TRUE	TRUE	TRUE	ENSMUST00000028846.6	PC		TRUE	TRUE		127336158	127338376	127336169	127338373	11	3	127336169	127338373	127336169	127338373	2205	1604		dual specificity phosphatase 2 [Source:MGI Symbol;Acc:MGI:101911]	protein_coding					FALSE	FALSE
74	ENSMUSG00000031530.6	Dusp4	8	+	4	TRUE									1		FALSE		TRUE	TRUE	TRUE	TRUE	ENSMUST00000033930.4	PC		TRUE	TRUE		34807296	34819894	34807326	34821949	30	2055	34807326	34821949	34816950	34821949	5000	3772		dual specificity phosphatase 4 [Source:MGI Symbol;Acc:MGI:2442191]	protein_coding			Different TES – No Tail		TRUE	TRUE
75	ENSMUSG00000034765.6	Dusp5	19	+	4	TRUE									1		FALSE		TRUE	TRUE	TRUE	TRUE	ENSMUST00000038287.6	PC		TRUE	TRUE		53529108	53542431	53529159	53542390	51	41	53529159	53542390	53537391	53542390	5000	1695		dual specificity phosphatase 5 [Source:MGI Symbol;Acc:MGI:2685183]	protein_coding					TRUE	TRUE
76	ENSMUSG00000037887.11	Dusp8	7	-	7	TRUE								TRUE	1	FALSE	FALSE		TRUE	TRUE	TRUE	TRUE	ENSMUST00000039926.9	PC		TRUE	TRUE		142095272	142079489	142095030	142079500	242	11	142095030	142079500	142084499	142079500	5000	3962		dual specificity phosphatase 8 [Source:MGI Symbol;Acc:MGI:106626]	protein_coding			Different TSS – No Tail		FALSE	FALSE
																						FALSE	ENSMUST00000143661.1	PC	CDS 3’ incomplete	FALSE	TRUE	TRUE	142095843	142083593	?	?	?	?	?	?
77	ENSMUSG00000046179.17	E2f8	7	-	13	TRUE							TRUE	TRUE	2	FALSE	FALSE		TRUE	TRUE	TRUE	FALSE	ENSMUST00000119223.1	PC		TRUE	TRUE		48881596	48866428	48881687	48866495	91	67	48881687	48866495	48871494	48866495	5000	1780		E2F transcription factor 8 [Source:MGI Symbol;Acc:MGI:1922038]	protein_coding			Multiple Isoforms – Same End		FALSE	FALSE
																						FALSE	ENSMUST00000058745.14	PC		TRUE	TRUE		48881041	48866428	48881003	48866495	38	67	48881003	48866495
78	ENSMUSG00000003206.6	Ebi3	17	+	5	TRUE									1		FALSE		TRUE	TRUE	TRUE	TRUE	ENSMUST00000003274.6	PC		TRUE	TRUE		55952622	55957021	55952672	55957015	50	6	55952672	55957015	55952672	55957015	4344	1115		Epstein-Barr virus induced gene 3 [Source:MGI Symbol;Acc:MGI:1354171]	protein_coding					TRUE	TRUE
79	ENSMUSG00000021367.8	Edn1	13	+	5	TRUE									1		FALSE		TRUE	TRUE	TRUE	TRUE	ENSMUST00000021796.8	PC		TRUE	TRUE		42301475	42307990	42301631	42307985	156	5	42301631	42307985	42302986	42307985	5000	1651		endothelin 1 [Source:MGI Symbol;Acc:MGI:95283]	protein_coding					TRUE	TRUE
80	ENSMUSG00000022122.14	Ednrb	14	-	8	TRUE							TRUE	TRUE	2	FALSE	FALSE		TRUE	TRUE	TRUE	FALSE	ENSMUST00000172237.1	PC		TRUE	TRUE		103843696	103814625	103843684	103814729	12	104	103843684	103814729	103819728	103814729	5000	2472		endothelin receptor type B [Source:MGI Symbol;Acc:MGI:102720]	protein_coding			Multiple Isoforms – Same End		FALSE	FALSE
																						FALSE	ENSMUST00000022718.9	PC		TRUE	TRUE		103844173	103814624	103844441	103814729	268	105	103844441	103814729
81	ENSMUSG00000038418.7	Egr1	18	+	3	TRUE								TRUE	1	FALSE	FALSE		TRUE	TRUE	TRUE	TRUE	ENSMUST00000165033.1	PC		FALSE	TRUE	TRUE	34861206	34864956	34861221	34864975	15	19	34861221	34864975	34861221	34864975	3755	3077		early growth response 1 [Source:MGI Symbol;Acc:MGI:95295]	protein_coding			Different TSS – No Tail		FALSE	TRUE
																						FALSE	ENSMUST00000064795.5	PC		TRUE	TRUE		34859822	34864984	34861221	34864975	1399	9	34861221	34864975
82	ENSMUSG00000037868.15	Egr2	10	+	4	TRUE							TRUE	TRUE	2	FALSE	FALSE		TRUE	TRUE	TRUE	FALSE	ENSMUST00000048289.13	PC		TRUE	TRUE		67537868	67542188	67537879	67542167	11	21	67537879	67542167	67537879	67542167	4289	2834		early growth response 2 [Source:MGI Symbol;Acc:MGI:95296]	protein_coding					FALSE	FALSE
																						FALSE	ENSMUST00000130933.1	PC	CDS 3’ incomplete	FALSE	TRUE	TRUE	67537869	67538380	67537879	?	10	?	67537879	?
																						FALSE	ENSMUST00000105438.8	PC		TRUE	TRUE		67537869	67542188	67537879	67542167	10	21	67537879	67542167
83	ENSMUSG00000033730.3	Egr3	14	+	2	TRUE						TRUE	TRUE		2	FALSE	TRUE		TRUE	FALSE	FALSE	FALSE	ENSMUST00000035908.1	PC		TRUE	TRUE		70077444	70080157	70077035	70082615	409	2458	70077035	70082615	70077616	70082615	5000			early growth response 3 [Source:MGI Symbol;Acc:MGI:1306780]	protein_coding			Multiple Isoforms, Unannotated Isoform, Different TSS and TES – No Tail		TRUE	TRUE
																						FALSE	Unannotated – Additional exon between 1 and 2			TRUE	FALSE				70077035	70082615			70077035	70082615
84	ENSMUSG00000024772.9	Ehd1	19	+	5	TRUE							TRUE	TRUE	2	TRUE	FALSE		TRUE	TRUE	TRUE	FALSE	ENSMUST00000025684.3	PC		TRUE	TRUE		6276724	6300096	6276933	6300091	209	5	6276933	6300091	6295092	6298905	3814	997		EH-domain containing 1 [Source:MGI Symbol;Acc:MGI:1341878]	protein_coding			TSS Tail (Multiple Isoforms?)		FALSE	FALSE
																						FALSE	ENSMUST00000165797.1	RI		FALSE	TRUE	TRUE	6276924	6281392	6276933	?	9	?	6276933	?
																						FALSE	Shorter Isoform			TRUE	FALSE				6276933	6298905			6276933	6298905
85	ENSMUSG00000001542.7	Ell2	13	+	12	TRUE									1		FALSE		TRUE	TRUE	TRUE	TRUE	ENSMUST00000001583.7	PC		TRUE	TRUE		75706756	75772364	75707529	75772357	773	7	75707529	75772357	75767358	75772357	5000	1895		elongation factor RNA polymerase II 2 [Source:MGI Symbol;Acc:MGI:2183438]	protein_coding			Different TSS – No Tail		FALSE	TRUE
86	ENSMUSG00000039055.4	Eme1	11	-	9	TRUE	TRUE		TRUE										FALSE	FALSE	FALSE	FALSE																				essential meiotic structure-specific endonuclease 1 [Source:MGI Symbol;Acc:MGI:3576783]	protein_coding		Bleeding from Xylt2	Low		FALSE	FALSE
87	ENSMUSG00000028967.10	Errfi1	4	+	4	TRUE								TRUE	1	FALSE	FALSE		TRUE	TRUE	TRUE	TRUE	ENSMUST00000030811.1	PC		TRUE	TRUE		150855072	150868887	150855082	150868883	10	4	150855082	150868883	150863884	150868883	5000	2840		ERBB receptor feedback inhibitor 1 [Source:MGI Symbol;Acc:MGI:1921405]	protein_coding					FALSE	FALSE
																						FALSE	ENSMUST00000128640.7	PT		FALSE	TRUE	TRUE	150855072	150855814	150855082	?	10	?	150855082	?
88	ENSMUSG00000022895.14	Ets2	16	+	10	TRUE									1		FALSE		TRUE	TRUE	TRUE	TRUE	ENSMUST00000023612.14	PC		TRUE	TRUE		95702074	95721051	95702444	95721048	370	3	95702444	95721048	95716049	95721048	5000	2494		E26 avian leukemia oncogene 2, 3' domain [Source:MGI Symbol;Acc:MGI:95456]	protein_coding			Different TSS – No Tail		FALSE	FALSE
89	ENSMUSG00000027963.14	Extl2	3	+	5	TRUE							TRUE	TRUE	2	FALSE	FALSE		TRUE	TRUE	TRUE	FALSE	ENSMUST00000106502.1	PC		TRUE	TRUE		116008219	116028960	116008333	116029002	114	42	116008333	116029002	116024003	116029002	5000	2489		exostoses (multiple)-like 2 [Source:MGI Symbol;Acc:MGI:1889574]	protein_coding			Multiple Isoforms – Same End		FALSE	FALSE
																						FALSE	ENSMUST00000029575.11	PC		TRUE	TRUE		116007461	116029017	116007494	116029002	33	15	116007494	116029002
90	ENSMUSG00000052397.8	Ezr	17	-	13	TRUE									1		FALSE		TRUE	TRUE	TRUE	TRUE	ENSMUST00000064234.6	PC		TRUE	TRUE		6782784	6738040	6782739	6738275	45	235	6782739	6738275	6743274	6738275	5000	1994		ezrin [Source:MGI Symbol;Acc:MGI:98931]	protein_coding			Different TES – No Tail		TRUE	TRUE
91	ENSMUSG00000031444.16	F10	8	+	9	TRUE							TRUE	TRUE	2	FALSE	FALSE		TRUE	TRUE	TRUE	FALSE	ENSMUST00000033821.10	PC		TRUE	TRUE		13037321	13055900	13037374	13055899	53	1	13037374	13055899	13051677	13055899	4223	725		coagulation factor X [Source:MGI Symbol;Acc:MGI:103107]	protein_coding			TES Tail (Multiple Isoforms?)		FALSE	FALSE
																						FALSE	ENSMUST00000063820.11	PC		FALSE	TRUE	TRUE	13037307	13056676	13037374	13056676	67	0	13037374	13056676
																						FALSE	Longer Isoform			TRUE	FALSE				13037374	13056676			13037374	13056676
92	ENSMUSG00000028773.8	Fabp3	4	+	4	TRUE									1		FALSE		TRUE	TRUE	TRUE	TRUE	ENSMUST00000070532.7	PC		TRUE	TRUE		130308594	130315463	130308754	130315459	160	4	130308754	130315459	130310460	130315459	5000	563		fatty acid binding protein 3, muscle and heart [Source:MGI Symbol;Acc:MGI:95476]	protein_coding					TRUE	TRUE
93	ENSMUSG00000026483.13	Fam129a	1	+	15	TRUE							TRUE	TRUE	2	TRUE	FALSE		TRUE	TRUE	TRUE	FALSE	ENSMUST00000148810.7	PC		TRUE	TRUE		151571372	151721939	151571451	151721937	79	2	151571451	151721937	151716938	151719320	2383	2092		family with sequence similarity 129, member A [Source:MGI Symbol;Acc:MGI:2137237]	protein_coding					FALSE	FALSE
																						FALSE	ENSMUST00000086267.5	PT		FALSE	TRUE	TRUE	151677166	151719342	?	151721937	?	2595	?	151721937
																						FALSE	Shorter Isoform			TRUE	FALSE				151571451	151719320			151571451	151719320
94	ENSMUSG00000025854.15	Fam20c	5	+	11	TRUE							1	1	3	FALSE	FALSE		TRUE	TRUE	TRUE	FALSE	ENSMUST00000026972.7	PC		TRUE	TRUE		138754513	138810077	138755094	138810065	581	12	138755094	138810065	138805066	138810065	5000	1391		family with sequence similarity 20, member C [Source:MGI Symbol;Acc:MGI:2136853]	protein_coding			TSS Tail (Multiple Isoforms?)		FALSE	FALSE
																						FALSE	ENSMUST00000160645.7	NSMD		FALSE	TRUE		138755082	138809381	138755094	138810065	12	684	138755094	138810065
																						FALSE	ENSMUST00000159176.7	PT		FALSE	TRUE	TRUE	138786499	138809159	?	138810065	?	906	?	138810065
																						FALSE	Longer Isoform			TRUE	FALSE				138754517	138810065			138754517	138810065
95	ENSMUSG00000039735.15	Fnbp1l	3	-	16	TRUE									1		FALSE		TRUE	TRUE	TRUE	TRUE	ENSMUST00000162409.7	PC		TRUE	TRUE		122619715	122538724	122619681	122538731	34	7	122619681	122538731	122543730	122538731	5000	3553		formin binding protein 1-like [Source:MGI Symbol;Acc:MGI:1925642]	protein_coding					FALSE	TRUE
96	ENSMUSG00000021250.13	Fos	12	+	4	TRUE									1		FALSE		TRUE	TRUE	TRUE	TRUE	ENSMUST00000021674.6	PC		TRUE	TRUE		85473889	85477273	85473900	85477242	11	31	85473900	85477242	85473900	85477242	3343	2067		FBJ osteosarcoma oncogene [Source:MGI Symbol;Acc:MGI:95574]	protein_coding					TRUE	TRUE
97	ENSMUSG00000003545.3	Fosb	7	-	5	FALSE													FALSE	FALSE	FALSE	FALSE																				FBJ osteosarcoma oncogene B [Source:MGI Symbol;Acc:MGI:95575]	protein_coding			Different TSS – No Tail, Multiple Isoforms		FALSE	FALSE
98	ENSMUSG00000029135.10	Fosl2	5	+	4	TRUE									1		FALSE		TRUE	TRUE	TRUE	TRUE	ENSMUST00000031017.10	PC		TRUE	TRUE		32135800	32157842	32135863	32157837	63	5	32135863	32157837	32152838	32157837	5000	5000		fos-like antigen 2 [Source:MGI Symbol;Acc:MGI:102858]	protein_coding					FALSE	FALSE
99	ENSMUSG00000023991.16	Foxp4	17	-	17	TRUE							TRUE	TRUE	3	FALSE	FALSE		TRUE	TRUE	TRUE	FALSE	ENSMUST00000113265.7	PC		TRUE	TRUE		47924645	47867132	47924472	47867134	173	2	47924472	47867134	47872133	47867779	4355	1384		forkhead box P4 [Source:MGI Symbol;Acc:MGI:1921373]	protein_coding			Multiple isoforms – Different End		FALSE	FALSE
																						FALSE	ENSMUST00000113262.1	PC		TRUE	TRUE		47924476	47867767	47924472	47867779	4	12	47924472	47867779
																						FALSE	ENSMUST00000097311.8	PC		FALSE	TRUE		47924435	47867763	47924472	47867779	37	16	47924472	47867779
100	ENSMUSG00000048285.9	Frmd6	12	+	14	TRUE									1		FALSE		TRUE	TRUE	TRUE	TRUE	ENSMUST00000057859.8	PC		TRUE	TRUE		70825513	70902234	70825470	70902205	43	29	70825470	70902205	70897206	70902205	5000	2914		FERM domain containing 6 [Source:MGI Symbol;Acc:MGI:2442579]	protein_coding					FALSE	TRUE
101	ENSMUSG00000015312.9	Gadd45b	10	+	4	TRUE									1		FALSE		TRUE	TRUE	TRUE	TRUE	ENSMUST00000015456.9	PC		TRUE	TRUE		80930072	80932204	80930083	80932203	11	1	80930083	80932203	80930083	80932203	2121	1273		growth arrest and DNA-damage-inducible 45 beta [Source:MGI Symbol;Acc:MGI:107776]	protein_coding					FALSE	TRUE
102	ENSMUSG00000033066.15	Gas7	11	+	15	TRUE									1		FALSE		TRUE	TRUE	TRUE	TRUE	ENSMUST00000108682.8	PC		TRUE	TRUE		67586535	67688990	67586545	67688991	10	1	67586545	67688991	67683992	67688991	5000	5000		growth arrest specific 7 [Source:MGI Symbol;Acc:MGI:1202388]	protein_coding					FALSE	TRUE
103	ENSMUSG00000028270.12	Gbp2	3	+	11	TRUE									1		FALSE		TRUE	TRUE	TRUE	TRUE	ENSMUST00000165774.7	PC		TRUE	TRUE		142620601	142638008	142620669	142638004	68	4	142620669	142638004	142633005	142638004	5000	1132		guanylate binding protein 2 [Source:MGI Symbol;Acc:MGI:102772]	protein_coding					TRUE	TRUE
104	ENSMUSG00000105504.4	Gbp5	3	+	12	TRUE							TRUE	TRUE	2	FALSE	FALSE		TRUE	TRUE	TRUE	FALSE	ENSMUST00000090127.6	PC		TRUE	TRUE		142496899	142522344	142496825	142522153	74	191	142496825	142522153	142517154	142522153	5000	1114		guanylate binding protein 5 [Source:MGI Symbol;Acc:MGI:2429943]	protein_coding					FALSE	FALSE
																						FALSE	ENSMUST00000196255.4	NSMD		TRUE	TRUE		142496933	142522139	142496825	142522153	108	14	142496825	142522153
105	ENSMUSG00000037580.9	Gch1	14	-	6	TRUE							TRUE		2	TRUE	TRUE		TRUE	TRUE	FALSE	FALSE	ENSMUST00000089959.6	PC		TRUE	TRUE		47189413	47153894	47189406	47154015	7	121	47189406	47154015	47159014	47155760	3255	282		GTP cyclohydrolase 1 [Source:MGI Symbol;Acc:MGI:95675]	protein_coding			TES Tail (Multiple Isoforms?)		TRUE	TRUE
																						FALSE	Shorter Isoform			TRUE	FALSE				47189406	47155760			47189406	47155760
106	ENSMUSG00000038508.7	Gdf15	8	-	3	TRUE									1	FALSE	FALSE		TRUE	TRUE	TRUE	TRUE	ENSMUST00000003808.7	PC		TRUE	FALSE		70632095	70629392	70631630	70629404	465	12	70631630	70629404	70631630	70629404	2227	1069		growth differentiation factor 15 [Source:MGI Symbol;Acc:MGI:1346047]	protein_coding			Different TSS – No Tail		TRUE	TRUE
																						FALSE	ENSMUST00000110103.1	PC		FALSE	TRUE	TRUE	70632456	70629393	70632152	70629404	304	11	70632152	70629404
107	ENSMUSG00000028214.13	Gem	4	+	5	TRUE							TRUE		2	FALSE	FALSE		TRUE	TRUE	TRUE	FALSE	ENSMUST00000108304.8	PC		TRUE	TRUE		11704456	11714752	11704453	11714640	3	112	11704453	11714640	11709987	11714640	4654	1447		GTP binding protein (gene overexpressed in skeletal muscle) [Source:MGI Symbol;Acc:MGI:99844]	protein_coding			TES Tail (Multiple Isoforms?)		FALSE	FALSE
																						FALSE	Longer Isoform			TRUE	FALSE				11704453	11714986			11704453	11714986
108	ENSMUSG00000002797.9	Ggct	6	-	4	TRUE							TRUE	TRUE	2	FALSE	FALSE		TRUE	TRUE	TRUE	FALSE	ENSMUST00000204301.2	NSMD		TRUE	TRUE		54992861	54985931	54992852	54985646	9	285	54992852	54985646	54990645	54985646	5000	550		gamma-glutamyl cyclotransferase [Source:MGI Symbol;Acc:MGI:95700]	protein_coding			Different TES – No Tail		FALSE	FALSE
																						FALSE	ENSMUST00000131475.1	PC		TRUE	TRUE		54992950	54982579	54992852	54985646	98	3067	54992852	54985646
																						FALSE	ENSMUST00000002874.7	PT		FALSE	TRUE	TRUE	54992707	54985647	?	54985646	?	1	?	54985646
109	ENSMUSG00000021303.14	Gng4	13	+	4	FALSE													FALSE	FALSE	FALSE	FALSE																				guanine nucleotide binding protein (G protein), gamma 4 [Source:MGI Symbol;Acc:MGI:102703]	protein_coding					FALSE	TRUE
110	ENSMUSG00000021298.8	Gpr132	12	-	4	TRUE									1		FALSE		TRUE	TRUE	TRUE	TRUE	ENSMUST00000021729.8	PC		TRUE	TRUE		112860952	112850872	112860922	112850882	30	10	112860922	112850882	112855881	112850882	5000	2362		G protein-coupled receptor 132 [Source:MGI Symbol;Acc:MGI:1890220]	protein_coding					TRUE	TRUE
111	ENSMUSG00000048216.13	Gpr85	6	-	4	TRUE							TRUE	TRUE	4	FALSE	FALSE		TRUE	TRUE	TRUE	FALSE	ENSMUST00000060442.13	PC		TRUE	TRUE		13839942	13834457	13839891	13835129	51	672	13839891	13835129	13838425	13835129	3297	1945		G protein-coupled receptor 85 [Source:MGI Symbol;Acc:MGI:1927851]	protein_coding			Different TES, TES Tail (Multiple Isoforms?)		FALSE	FALSE
																						FALSE	ENSMUST00000115492.1	PC		FALSE	TRUE		13838454	13835067	13838425	13835127	29	60	13838425	13835127
																						FALSE	ENSMUST00000115491.1	PC		FALSE	TRUE	TRUE	13837241	13835076	?	13835127	?	51	?	13835127
																						FALSE	ENSMUST00000127072.1	PT		FALSE	TRUE		13839495	13838073	13839508	13835127	13	2946	13839508	13835127
																						FALSE	Longer Isoform			TRUE	FALSE				13839891	13834595			13839891	13834595
112	ENSMUSG00000016283.13	H2-M2	17	-	5	TRUE								TRUE	2	FALSE	FALSE		TRUE	TRUE	TRUE	FALSE	ENSMUST00000171139.2	PC		TRUE	TRUE		37483552	37480982	37483559	37480426	7	556	37483559	37480426	37483559	37480426	3134	1862		histocompatibility 2, M region locus 2 [Source:MGI Symbol;Acc:MGI:95914]	protein_coding			Different TES – No Tail		FALSE	FALSE
																						FALSE	ENSMUST00000016427.10	PC		FALSE	TRUE		37483551	37480850	37483559	37480426	8	424	37483559	37480426
113	ENSMUSG00000073409.12	H2-Q6	17	+	6	TRUE						TRUE	TRUE		2	FALSE	TRUE		TRUE	FALSE	FALSE	FALSE	ENSMUST00000174699.7	PC		TRUE	TRUE		35424849	35430055	35424863	35430026	14	29	35424863	35430026	35425027	35430026	5000			histocompatibility 2, Q region locus 6 [Source:MGI Symbol;Acc:MGI:95935]	protein_coding			Different from annotation (missing exons)		TRUE	TRUE
																						FALSE	Unannotated – Additional exon between 5 and 6			TRUE	FALSE				35424863	35430026			35424863	35430026
114	ENSMUSG00000060550.15	H2-Q7	17	+	8	TRUE							TRUE	TRUE	3	TRUE	FALSE		TRUE	TRUE	TRUE	FALSE	ENSMUST00000116598.9	PC		TRUE	TRUE		35439154	35443773	35439207	35443763	53	10	35439207	35443763	35439207	35440639	1433	624		histocompatibility 2, Q region locus 7 [Source:MGI Symbol;Acc:MGI:95936]	protein_coding			Multiple Isoforms – Different Start, Different End		FALSE	FALSE
																						FALSE	ENSMUST00000071951.12	PC		TRUE	TRUE		35439154	35443643	35439207	35440639	53	3004	35439207	35440639
																						FALSE	ENSMUST00000173788.1	RI		TRUE	TRUE		35439206	35443769	35439207	35443763	1	6	35439207	35443763
115	ENSMUSG00000024486.5	Hbegf	18	-	6	FALSE													FALSE	FALSE	FALSE	FALSE																				heparin-binding EGF-like growth factor [Source:MGI Symbol;Acc:MGI:96070]	protein_coding					TRUE	TRUE
116	ENSMUSG00000027580.17	Helz2	2	-	20	TRUE						TRUE	TRUE		2	FALSE	TRUE		TRUE	FALSE	FALSE	FALSE	ENSMUST00000108831.7	PC		TRUE	TRUE		181242027	181227614	181241999	181227647	28	33	181241999	181227647	181232646	181227647	5000			helicase with zinc finger 2, transcriptional coactivator [Source:MGI Symbol;Acc:MGI:2385169]	protein_coding			Multiple Isoforms – one missing one exons		FALSE	FALSE
																						FALSE	Unannotated – ENSMUST00000108831.7 with ENSMUST00000121484.1 first exon instead of the one it has			TRUE	FALSE				181241951	181227647			181241951	181227647
117	ENSMUSG00000043421.8	Hilpda	6	+	2	TRUE									1		FALSE		TRUE	TRUE	TRUE	TRUE	ENSMUST00000054445.8	PC		TRUE	TRUE		29272625	29275446	29272691	29275431	66	15	29272691	29275431	29272691	29275431	2741	902		hypoxia inducible lipid droplet associated [Source:MGI Symbol;Acc:MGI:1916823]	protein_coding					TRUE	TRUE
118	ENSMUSG00000021366.8	Hivep1	13	+	9	FALSE													FALSE	FALSE	FALSE	FALSE																				human immunodeficiency virus type I enhancer binding protein 1 [Source:MGI Symbol;Acc:MGI:96100]	protein_coding					FALSE	FALSE
119	ENSMUSG00000015501.10	Hivep2	10	+	13	TRUE						TRUE	TRUE	TRUE	4	FALSE	TRUE		TRUE	FALSE	FALSE	FALSE	ENSMUST00000015645.10	PC		TRUE	TRUE		13966378	14151373	13965848	14151337	530	36	13965848	14151337	14146338	14151337	5000			human immunodeficiency virus type I enhancer binding protein 2 [Source:MGI Symbol;Acc:MGI:1338076]	protein_coding			Multiple isoforms		FALSE	FALSE
																						FALSE	ENSMUST00000187083.6	PC		FALSE	TRUE	TRUE	13966074	14150589	13966109	14151337	35	748	13966109	14151337
																						FALSE	ENSMUST00000191138.6	PC		TRUE	TRUE		13966378	14151374	13965848	14151337	530	37	13965848	14151337
																						FALSE	ENSMUST00000186989.6	PC	CDS 3’ incomplete	FALSE	TRUE	TRUE	13966645	14128780	13965848	?	797	?	13965848	?
																						FALSE	Unannotated – Similar to ENSMUST00000191138.6 or ENSMUST00000015645.10 but with the 1rst and 2nd exon of ENSMUST00000187083.6			TRUE	FALSE				13966109	14151337			13966109	14151337
																						FALSE	Unannotated – Similar to ENSMUST00000191138.6 or ENSMUST00000015645.10 but with the 2nd exon of ENSMUST00000187083.6			TRUE	FALSE				13965848	14151337			13965848	14151337
120	ENSMUSG00000024095.15	Hnrnpll	17	-	14	TRUE							TRUE	TRUE	3	FALSE	TRUE		TRUE	TRUE	FALSE	FALSE	ENSMUST00000184635.7	PC		TRUE	TRUE		80062227	80029486	80062223	80029519	4	33	80062223	80029519	80034518	80030494	4025	406		heterogeneous nuclear ribonucleoprotein L-like [Source:MGI Symbol;Acc:MGI:1919942]	protein_coding			TES Tail (Multiple Isoforms?)		FALSE	FALSE
																						FALSE	ENSMUST00000184297.7	NSMD		TRUE	TRUE		80062227	80029836	80062223	80029519	4	317	80062223	80029519
																						FALSE	Shorter Isoform			TRUE	FALSE				80062223	80030494			80062223	80030494
121	ENSMUSG00000034997.4	Htr2a	14	+	3	FALSE													FALSE	FALSE	FALSE	FALSE																				5-hydroxytryptamine (serotonin) receptor 2A [Source:MGI Symbol;Acc:MGI:109521]	protein_coding			Different TSS and TES – No Tails		TRUE	TRUE
122	ENSMUSG00000006205.13	Htra1	7	+	9	FALSE													FALSE	FALSE	FALSE	FALSE																				HtrA serine peptidase 1 [Source:MGI Symbol;Acc:MGI:1929076]	protein_coding					FALSE	FALSE
123	ENSMUSG00000037405.8	Icam1	9	+	7	TRUE							1		2	FALSE	FALSE		TRUE	TRUE	TRUE	FALSE	ENSMUST00000086399.5	PC		TRUE	TRUE		21015984	21028817	21015994	21028811	10	6	21015994	21028811	21023812	21028811	5000	2151		intercellular adhesion molecule 1 [Source:MGI Symbol;Acc:MGI:96392]	protein_coding			TSS Tail (Multiple Isoforms?)		FALSE	TRUE
																						FALSE	Longer Isoform			TRUE	FALSE				21015412	21028811			21015412	21028811
124	ENSMUSG00000001014.6	Icam4	9	+	3	TRUE	TRUE		TRUE										FALSE	FALSE	FALSE	FALSE																				intercellular adhesion molecule 4, Landsteiner-Wiener blood group [Source:MGI Symbol;Acc:MGI:1925619]	protein_coding		Bleeding from Icam1	Low		FALSE	FALSE
125	ENSMUSG00000000732.9	Icosl	10	+	7	TRUE									1		FALSE		TRUE	TRUE	TRUE	TRUE	ENSMUST00000105393.2	PC		TRUE	TRUE		78069301	78079525	78069369	78079523	68	2	78069369	78079523	78074524	78079523	5000	1811		icos ligand [Source:MGI Symbol;Acc:MGI:1354701]	protein_coding					FALSE	FALSE
126	ENSMUSG00000007872.3	Id3	4	+	3	TRUE									1		FALSE		TRUE	TRUE	TRUE	TRUE	ENSMUST00000008016.2	PC		TRUE	TRUE		136143496	136145392	136143841	136145387	345	5	136143841	136145387	136143841	136145387	1547	929		inhibitor of DNA binding 3 [Source:MGI Symbol;Acc:MGI:96398]	protein_coding			Different TSS – No Tail		FALSE	TRUE
127	ENSMUSG00000053560.4	Ier2	8	-	1	TRUE									1		FALSE		TRUE	TRUE	TRUE	TRUE	ENSMUST00000060427.4	PC		TRUE	TRUE		84662852	84661330	84662843	84661339	9	9	84662843	84661339	84662843	84661339	1505	1505		immediate early response 2 [Source:MGI Symbol;Acc:MGI:104815]	protein_coding					TRUE	TRUE
128	ENSMUSG00000054203.7	Ifi205	1	-	7	TRUE								TRUE	1	FALSE	TRUE		TRUE	TRUE	FALSE	FALSE	ENSMUST00000059226.6	PC		TRUE	TRUE		174031755	174011997	174031832	174012001	77	4	174031832	174012001	174017000	174012001	5000	477		interferon activated gene 205 [Source:MGI Symbol;Acc:MGI:101847]	protein_coding					FALSE	FALSE
																						FALSE	ENSMUST00000192166.1	RI		FALSE	TRUE	TRUE	174031810	174024889	174031832	174024344	22	545	174031832	174024344
129	ENSMUSG00000048806.4	Ifnb1	4	-	1	TRUE									1		FALSE		TRUE	TRUE	TRUE	TRUE	ENSMUST00000055671.4	PC		TRUE	TRUE		88522774	88522024	88522833	88522047	59	23	88522833	88522047	88522833	88522047	787	728		interferon beta 1, fibroblast [Source:MGI Symbol;Acc:MGI:107657]	protein_coding					TRUE	TRUE
130	ENSMUSG00000001627.12	Ifrd1	12	-	12	TRUE								TRUE	2	FALSE	FALSE		TRUE	TRUE	TRUE	FALSE	ENSMUST00000165027.8	PC		FALSE	TRUE		40217513	40203361	?	40203132	?	229	?	40203132	40208131	40203132	5000	680		interferon-related developmental regulator 1 [Source:MGI Symbol;Acc:MGI:1316717]	protein_coding			Different TES – No Tail		FALSE	FALSE
																						FALSE	ENSMUST00000001672.11	PC		TRUE	TRUE		40223189	40201566	40223173	40203132	16	1566	40223173	40203132
																						FALSE	ENSMUST00000164047.1	PC	CDS 5’ incomplete	FALSE	TRUE	TRUE	40207062	40203130	?	40203132	?	2	?	40203132
131	ENSMUSG00000035004.3	Igsf6	7	-	6	TRUE							TRUE		2	TRUE	FALSE		TRUE	TRUE	TRUE	FALSE	ENSMUST00000047194.3	PC		TRUE	TRUE		121074572	121064066	121074533	121064139	39	73	121074533	121064139	121067857	121064139	3719	1505		immunoglobulin superfamily, member 6 [Source:MGI Symbol;Acc:MGI:1891393]	protein_coding					TRUE	TRUE
																						FALSE	Longer Isoform			TRUE	FALSE				121074533	121062858			121074533	121062858
132	ENSMUSG00000016529.5	Il10	1	+	5	TRUE									1		FALSE		TRUE	TRUE	TRUE	TRUE	ENSMUST00000016673.5	PC		TRUE	TRUE		131019844	131024974	131019870	131024961	26	13	131019870	131024961	131019962	131024961	5000	1180		interleukin 10 [Source:MGI Symbol;Acc:MGI:96537]	protein_coding					TRUE	TRUE
133	ENSMUSG00000004296.14	Il12b	11	+	8	TRUE									1		FALSE		TRUE	TRUE	TRUE	TRUE	ENSMUST00000102796.9	PC		TRUE	TRUE		44400062	44414033	44400073	44414680	11	647	44400073	44414680	44409681	44414680	5000	1979		interleukin 12b [Source:MGI Symbol;Acc:MGI:96540]	protein_coding			Different TES – No Tail		FALSE	TRUE
134	ENSMUSG00000002897.5	Il17ra	6	+	13	TRUE								TRUE	1	FALSE	FALSE		TRUE	TRUE	TRUE	TRUE	ENSMUST00000002976.4	PC		TRUE	FALSE		120463246	120487559	120463206	120483730	40	3829	120463206	120483730	120478731	120483730	5000	2790		interleukin 17 receptor A [Source:MGI Symbol;Acc:MGI:107399]	protein_coding			Different TES – No Tail		FALSE	FALSE
																						FALSE	ENSMUST00000204239.2	RI		FALSE	TRUE	TRUE	120463246	120483729	120463206	120483730	40	1	120463206	120483730
																						FALSE	ENSMUST00000204078.1	PT		FALSE	TRUE	TRUE	120473602	120480038	?	?	?	?	?	?
135	ENSMUSG00000027399.1	Il1a	2	-	7	TRUE									1		FALSE		TRUE	TRUE	TRUE	TRUE	ENSMUST00000028882.1	PC		TRUE	TRUE		129309972	129299609	129309962	129299622	10	13	129309962	129299622	129304621	129299622	5000	1403		interleukin 1 alpha [Source:MGI Symbol;Acc:MGI:96542]	protein_coding					TRUE	TRUE
136	ENSMUSG00000027398.13	Il1b	2	-	7	TRUE									1		FALSE		TRUE	TRUE	TRUE	TRUE	ENSMUST00000028881.13	PC		TRUE	TRUE		129371139	129364569	129371127	129364623	12	54	129371127	129364623	129369622	129364623	5000	1120		interleukin 1 beta [Source:MGI Symbol;Acc:MGI:96543]	protein_coding					FALSE	FALSE
137	ENSMUSG00000026981.15	Il1rn	2	+	5	TRUE							TRUE	TRUE	3	FALSE	FALSE		TRUE	TRUE	TRUE	FALSE	ENSMUST00000114482.2	PC		TRUE	TRUE		24345309	24350936	24345318	24350930	9	6	24345318	24350930	24346487	24350930	4444	1718		interleukin 1 receptor antagonist [Source:MGI Symbol;Acc:MGI:96547]	protein_coding			TES Tail (Multiple Isoforms?)		FALSE	FALSE
																						FALSE	ENSMUST00000114487.8	PC		TRUE	TRUE		24336852	24351494	24336988	24351486	136	8	24336988	24351486
																						FALSE	ENSMUST00000114485.8	PC		TRUE	FALSE		24345287	24349807	24345344	24350930	57	1123	24345344	24350930
138	ENSMUSG00000025383.2	Il23a	10	-	4	FALSE													FALSE	FALSE	FALSE	FALSE																				interleukin 23, alpha subunit p19 [Source:MGI Symbol;Acc:MGI:1932410]	protein_coding					TRUE	TRUE
139	ENSMUSG00000025746.11	Il6	5	+	5	TRUE							TRUE		2	FALSE	FALSE		TRUE	TRUE	TRUE	FALSE	ENSMUST00000026845.11	PC		TRUE	TRUE		30013113	30019975	30013155	30019673	42	302	30013155	30019673	30014841	30019673	4833	548		interleukin 6 [Source:MGI Symbol;Acc:MGI:96559]	protein_coding			TES Tail (Multiple Isoforms?)		FALSE	FALSE
																						FALSE	Longer Isoform			TRUE	FALSE				30013155	30019840			30013155	30019840
140	ENSMUSG00000018899.16	Irf1	11	+	10	TRUE									1		FALSE		TRUE	TRUE	TRUE	TRUE	ENSMUST00000108920.8	PC		TRUE	TRUE		53770013	53777323	53770060	53777280	47	43	53770060	53777280	53772281	53777280	5000	1737		interferon regulatory factor 1 [Source:MGI Symbol;Acc:MGI:96590]	protein_coding					FALSE	FALSE
141	ENSMUSG00000038894.7	Irs2	8	-	2	TRUE									1		FALSE		TRUE	TRUE	TRUE	TRUE	ENSMUST00000040514.7	PC		TRUE	TRUE		11008458	10984680	11008917	10984717	459	37	11008917	10984717	10989716	10984717	5000	2298		insulin receptor substrate 2 [Source:MGI Symbol;Acc:MGI:109334]	protein_coding			Different TSS – No Tail		TRUE	TRUE
142	ENSMUSG00000000555.7	Itga5	15	-	31	TRUE							TRUE		2	FALSE	FALSE		TRUE	TRUE	TRUE	FALSE	ENSMUST00000023128.7	PC		TRUE	TRUE		103366763	103344285	103366531	103344294	?	9	103366531	103344294	103349293	103344294	5000	1482		integrin alpha 5 (fibronectin receptor alpha) [Source:MGI Symbol;Acc:MGI:96604]	protein_coding			Different TSS – No Tail		TRUE	TRUE
																						FALSE	Longer Isoform			TRUE	FALSE				103366776	103344294			103366776	103344294
143	ENSMUSG00000027087.11	Itgav	2	+	30	TRUE								TRUE	1	FALSE	FALSE		TRUE	TRUE	TRUE	TRUE	ENSMUST00000028499.10	PC		TRUE	TRUE		83724396	83806916	83724463	83806914	67	2	83724463	83806914	83801915	83806914	5000	3906		integrin alpha V [Source:MGI Symbol;Acc:MGI:96608]	protein_coding					FALSE	FALSE
																						FALSE	ENSMUST00000141725.2	PC	CDS 3’ incomplete	FALSE	TRUE	TRUE	83724451	83747944	83724463	?	12	?	83724463	?
144	ENSMUSG00000027276.7	Jag1	2	-	26	TRUE									1		FALSE		TRUE	TRUE	TRUE	TRUE	ENSMUST00000028735.7	PC		TRUE	TRUE		137116644	137081455	137116608	137081505	36	50	137116608	137081505	137086504	137081505	5000	2718		jagged 1 [Source:MGI Symbol;Acc:MGI:1095416]	protein_coding					TRUE	TRUE
145	ENSMUSG00000034271.16	Jdp2	12	+	4	TRUE						TRUE	TRUE	TRUE	4	FALSE	TRUE		TRUE	FALSE	FALSE	FALSE	ENSMUST00000050687.13	PC		TRUE	TRUE		85599415	85639878	85599491	85639879	76	1	85599491	85639879	85634880	85639562	4683			Jun dimerization protein 2 [Source:MGI Symbol;Acc:MGI:1932093]	protein_coding			TES Tail (Multiple Isoforms?)		FALSE	FALSE
																						FALSE	ENSMUST00000177587.8	PC		FALSE	TRUE		85599026	85639878	85598734	85639879	292	1	85598734	85639879
																						FALSE	Unannotated – Different first exon			TRUE	FALSE				85598270	85639879			85598270	85639879
																						FALSE	Shorter Isoform			TRUE	FALSE				85599491	85639562			85599491	85639562
146	ENSMUSG00000052837.6	Junb	8	-	2	TRUE									1	FALSE	FALSE		TRUE	TRUE	TRUE	TRUE	ENSMUST00000064922.6	PC		TRUE	FALSE		84976542	84974483	84978702	84977017	2160	2534	84978702	84977017	84978702	84977017	1686	1686		jun B proto-oncogene [Source:MGI Symbol;Acc:MGI:96647]	protein_coding					TRUE	TRUE
																						FALSE	ENSMUST00000209372.1			FALSE	TRUE	TRUE	84978718	84976909	?	?	?	?	?	?
147	ENSMUSG00000047959.4	Kcna3	3	+	1	TRUE		TRUE		TRUE									FALSE	FALSE	FALSE	FALSE																				potassium voltage-gated channel, shaker-related subfamily, member 3 [Source:MGI Symbol;Acc:MGI:96660]	protein_coding		Different from annotation (combined with AI504432)	Different from annotation (combined with AI504432)		TRUE	TRUE
148	ENSMUSG00000098557.1	Kctd12	14	-	2	TRUE									1		FALSE		TRUE	TRUE	TRUE	TRUE	ENSMUST00000184744.1	PC		TRUE	TRUE		102982637	102976580	102982624	102976637	13	57	102982624	102976637	102981636	102976637	5000	5000		potassium channel tetramerisation domain containing 12 [Source:MGI Symbol;Acc:MGI:2145823]	protein_coding					TRUE	TRUE
149	ENSMUSG00000018476.7	Kdm6b	11	-	23	TRUE						TRUE	TRUE		3	FALSE	TRUE		TRUE	FALSE	FALSE	FALSE	ENSMUST00000094077.4	PC		TRUE	TRUE		69413675	69398507	69413675	69398520	0	13	69413675	69398520	69403519	69398520	5000			KDM1 lysine (K)-specific demethylase 6B [Source:MGI Symbol;Acc:MGI:2448492]	protein_coding			Different isoform induced, unannotated isoforms, Same - End		TRUE	TRUE
																						FALSE	Unannotated – Similar to ENSMUST000000940774 but with an additional 1st exon			TRUE	FALSE				69420335	69398520			69420335	69398520
																						FALSE	Unannotated – Similar to ENSMUST000000940774 but with an different 1st exon			TRUE	FALSE				69409430	69398520			69409430	69398520
150	ENSMUSG00000000078.7	Klf6	13	+	5	TRUE									1		FALSE		TRUE	TRUE	TRUE	TRUE	ENSMUST00000000080.7	PC		TRUE	TRUE		5861481	5870394	5861546	5870331	65	63	5861546	5870331	5865332	5870331	5000	3237		Kruppel-like factor 6 [Source:MGI Symbol;Acc:MGI:1346318]	protein_coding					TRUE	TRUE
151	ENSMUSG00000025959.13	Klf7	1	-	4	TRUE									1		FALSE		TRUE	TRUE	TRUE	TRUE	ENSMUST00000114086.7	PC		TRUE	TRUE		64121491	64029446	64121410	64029574	81	128	64121410	64029574	64034573	64029574	5000	5000		Kruppel-like factor 7 (ubiquitous) [Source:MGI Symbol;Acc:MGI:1935151]	protein_coding					FALSE	TRUE
152	ENSMUSG00000055652.14	Klhl25	7	+	3	TRUE						TRUE	TRUE	TRUE	4	TRUE	TRUE		TRUE	FALSE	FALSE	FALSE	ENSMUST00000171155.3	PC		TRUE	TRUE		75848309	75874131	75848387	75874124	78	7	75848387	75874124	75869125	75867510	0			kelch-like 25 [Source:MGI Symbol;Acc:MGI:2668031]	protein_coding			Multiple Isoforms – Same End		FALSE	FALSE
																						FALSE	ENSMUST00000092073.10	PC		TRUE	TRUE		75848337	75874130	75848387	75874124	50	6	75848387	75874124
																						FALSE	ENSMUST00000206019.1	PC		TRUE	TRUE		75848340	75867491	75848446	75867510	106	19	75848446	75867510
																						FALSE	ENSMUST00000205612.1	PC		FALSE	TRUE	TRUE	75848363	75867487	?	75867510	?	23	?	75867510
																						FALSE	Unannotated – Different 1st exon			TRUE	FALSE				75848052	75874124			75848052	75874124
153	ENSMUSG00000021929.8	Kpna3	14	-	17	TRUE									1		FALSE		TRUE	TRUE	TRUE	TRUE	ENSMUST00000022496.7	PC		TRUE	TRUE		61439947	61365185	61439854	61365286	93	101	61439854	61365286	61370285	61365286	5000	2539		karyopherin (importin) alpha 3 [Source:MGI Symbol;Acc:MGI:1100863]	protein_coding					TRUE	TRUE
154	ENSMUSG00000002699.13	Lcp2	11	+	21	TRUE							TRUE		2	FALSE	FALSE		TRUE	TRUE	TRUE	FALSE	ENSMUST00000052413.11	PC		TRUE	TRUE		34046919	34092295	34047158	34092277	239	18	34047158	34092277	34087278	34092234	4957	1929		lymphocyte cytosolic protein 2 [Source:MGI Symbol;Acc:MGI:1321402]	protein_coding			TES Tail (Multiple Isoforms?)		FALSE	TRUE
																						FALSE	Shorter Isoform			TRUE	FALSE				34047158	34092234			34047158	34092234
155	ENSMUSG00000034394.14	Lif	11	+	4	FALSE													FALSE	FALSE	FALSE	FALSE																				leukemia inhibitory factor [Source:MGI Symbol;Acc:MGI:96787]	protein_coding			Different from annotation, Multiple Isoforms – Same End		FALSE	FALSE
156	ENSMUSG00000021997.4	Lrrc63	14	-	10	TRUE						TRUE			1	FALSE	TRUE		TRUE	FALSE	FALSE	FALSE	ENSMUST00000022574.4	PC		FALSE	TRUE	TRUE	75130881	75084302	?	?	?	?	?	?	75121199	75116200	5000			leucine rich repeat containing 63 [Source:MGI Symbol;Acc:MGI:1918109]	protein_coding			Unannotated isoform		TRUE	TRUE
																						FALSE	Unannotated – Different 1st exon, skipping exon 1 and 2, exon 6 is last exon			TRUE	FALSE				75131616	75116200			75131616	75116200
157	ENSMUSG00000071342.5	Lsmem1	12	-	4	FALSE													FALSE	FALSE	FALSE	FALSE																				leucine-rich single-pass membrane protein 1 [Source:MGI Symbol;Acc:MGI:2685735]	protein_coding		Bleeding from Ifrd1	Low		FALSE	FALSE
158	ENSMUSG00000029910.14	Mad2l1	6	+	6	TRUE								TRUE	4	TRUE	TRUE		TRUE	TRUE	FALSE	FALSE	ENSMUST00000116605.7	PC		TRUE	FALSE		66535389	66547220	66535417	66547212	28	8	66535417	66547212	66542213	66541010	0	0		MAD2 mitotic arrest deficient-like 1 [Source:MGI Symbol;Acc:MGI:1860374]	protein_coding			Different TES – No Tail		FALSE	FALSE
																						FALSE	ENSMUST00000125430.1	RI		FALSE	TRUE		66535424	66541020	66535417	66541010	7	10	66535417	66541010
																						FALSE	ENSMUST00000101343.1	PC		FALSE	TRUE		66535467	66540991	66535417	66541010	50	19	66535417	66541010
																						FALSE	Shorter Isoform			TRUE	FALSE				66535417	66541010			66535417	66541010
159	ENSMUSG00000042622.13	Maff	15	+	3	TRUE									1		FALSE		TRUE	TRUE	TRUE	TRUE	ENSMUST00000096350.9	PC		TRUE	TRUE		79347540	79359072	79347557	79359075	17	0	79347557	79359075	79354076	79359075	5000	1722		v-maf musculoaponeurotic fibrosarcoma oncogene family, protein F (avian) [Source:MGI Symbol;Acc:MGI:96910]	protein_coding					FALSE	FALSE
160	ENSMUSG00000032688.7	Malt1	18	+	16	TRUE						TRUE	TRUE		2	FALSE	TRUE		TRUE	FALSE	FALSE	FALSE	ENSMUST00000049248.5	PC		TRUE	TRUE		65430962	65478823	65430999	65478815	37	8	65430999	65478815	65473816	65478815	5000			MALT1 paracaspase [Source:MGI Symbol;Acc:MGI:2445027]	protein_coding					TRUE	TRUE
																						FALSE	Unannotated – Additional exon between 9 and 10			TRUE	FALSE				65430999	65478815			65430999	65478815
161	ENSMUSG00000018932.9	Map2k3	11	+	12	TRUE									1		FALSE		TRUE	TRUE	TRUE	TRUE	ENSMUST00000019076.9	PC		TRUE	TRUE		60932032	60952811	60932067	60952802	35	9	60932067	60952802	60947803	60952802	5000	1225		mitogen-activated protein kinase kinase 3 [Source:MGI Symbol;Acc:MGI:1346868]	protein_coding					FALSE	TRUE
162	ENSMUSG00000028862.6	Map3k6	4	+	29	FALSE													FALSE	FALSE	FALSE	FALSE																				mitogen-activated protein kinase kinase kinase 6 [Source:MGI Symbol;Acc:MGI:1855691]	protein_coding					FALSE	FALSE
163	ENSMUSG00000016528.10	Mapkapk2	1	-	10	TRUE									1		FALSE		TRUE	TRUE	TRUE	TRUE	ENSMUST00000016672.10	PC		TRUE	TRUE		131097826	131053699	131097818	131053737	8	38	131097818	131053737	131058736	131053737	5000	2253		MAP kinase-activated protein kinase 2 [Source:MGI Symbol;Acc:MGI:109298]	protein_coding					TRUE	TRUE
164	ENSMUSG00000047945.6	Marcksl1	4	+	2	TRUE									1		FALSE		TRUE	TRUE	TRUE	TRUE	ENSMUST00000062356.6	PC		TRUE	TRUE		129513580	129515985	129513647	129515971	67	14	129513647	129515971	129513647	129515971	2325	1525		MARCKS-like 1 [Source:MGI Symbol;Acc:MGI:97143]	protein_coding					TRUE	TRUE
165	ENSMUSG00000020184.15	Mdm2	10	-	12	TRUE						TRUE	TRUE		2	FALSE	TRUE		TRUE	FALSE	FALSE	FALSE	ENSMUST00000020408.15	PC		TRUE	TRUE		117710758	117688874	117710707	117688941	51	67	117710707	117688941	117693940	117688941	5000			transformed mouse 3T3 cell double minute 2 [Source:MGI Symbol;Acc:MGI:96952]	protein_coding			Mulltiple Isoforms – Same End, unannotated isoform		FALSE	FALSE
																						FALSE	Unannotated – Same start as ENSMUST00000137102.7 but same end as ENSMUST00000020408.15			TRUE	FALSE				117710224	117688941			117710224	117688941
166	ENSMUSG00000030291.12	Med21	6	+	5	TRUE									1		FALSE		TRUE	TRUE	TRUE	TRUE	ENSMUST00000032429.8	PC		TRUE	TRUE		146642546	146650602	146642591	146650569	45	33	146642591	146650569	146645570	146650569	5000	675		mediator complex subunit 21 [Source:MGI Symbol;Acc:MGI:1347064]	protein_coding					FALSE	FALSE
167	ENSMUSG00000022534.13	Mefv	16	-	10	TRUE						TRUE	TRUE	TRUE	4	FALSE	TRUE		TRUE	FALSE	FALSE	FALSE	ENSMUST00000100222.2	PC		TRUE	TRUE		3718124	3707214	3718105	3707217	19	3	3718105	3707217	3712216	3707217	5000			Mediterranean fever [Source:MGI Symbol;Acc:MGI:1859396]	protein_coding			Multiple isoforms – Different End, unannotated isoforms		FALSE	FALSE
																						FALSE	ENSMUST00000023180.13	PC		TRUE	TRUE		3718124	3707214	3718105	3707217	19	3	3718105	3707217
																						FALSE	Unannotated – Same as ENSMUST00000023180.13 but without the one before last exon			TRUE	FALSE				3718105	3707217			3718105	3707217
																						FALSE	Unannotated – Same as ENSMUST00000023180.13 but without exon 4			TRUE	FALSE				3718105	3707217			3718105	3707217
168	ENSMUSG00000031004.8	Mki67	7	-	14	TRUE						TRUE	TRUE		2	FALSE	TRUE		TRUE	FALSE	FALSE	FALSE	ENSMUST00000033310.8	PC		TRUE	TRUE		135716361	135689783	135716367	135689785	6	2	135716367	135689785	135694784	135689785	5000			antigen identified by monoclonal antibody Ki 67 [Source:MGI Symbol;Acc:MGI:106035]	protein_coding			Mulltiple Isoforms – Same End, unannotated isoform		TRUE	TRUE
																						FALSE	Unannotated – Same as ENSMUST00000033310.8 but skipping exon 6			TRUE	FALSE				135716367	135689785			135716367	135689785
169	ENSMUSG00000003948.17	Mmd	11	+	7	TRUE				TRUE									TRUE	FALSE	FALSE	FALSE																				monocyte to macrophage differentiation-associated [Source:MGI Symbol;Acc:MGI:1914718]	protein_coding			Multiple isoforms – Different End		TRUE	TRUE
170	ENSMUSG00000050578.10	Mmp13	9	+	10	TRUE									1		FALSE		TRUE	TRUE	TRUE	TRUE	ENSMUST00000015394.9	PC		TRUE	TRUE		7272513	7283331	7272540	7283331	27	0	7272540	7283331	7278332	7283331	5000	1712		matrix metallopeptidase 13 [Source:MGI Symbol;Acc:MGI:1340026]	protein_coding					TRUE	TRUE
171	ENSMUSG00000000957.9	Mmp14	14	+	10	TRUE									1		FALSE		TRUE	TRUE	TRUE	TRUE	ENSMUST00000089688.5	PC		TRUE	TRUE		54431611	54441265	54431617	54442139	6	874	54431617	54442139	54437140	54442139	5000	2528		matrix metallopeptidase 14 (membrane-inserted) [Source:MGI Symbol;Acc:MGI:101900]	protein_coding			Different TES – No Tail		FALSE	FALSE
172	ENSMUSG00000057440.7	Mpp7	18	-	17	FALSE													FALSE	FALSE	FALSE	FALSE																				membrane protein, palmitoylated 7 (MAGUK p55 subfamily member 7) [Source:MGI Symbol;Acc:MGI:1922989]	protein_coding			Different TES – No Tail		TRUE	TRUE
173	ENSMUSG00000039458.14	Mtmr12	15	+	16	TRUE							TRUE	TRUE	4	FALSE	FALSE		TRUE	TRUE	TRUE	FALSE	ENSMUST00000038172.14	PC		TRUE	TRUE		12205027	12272240	12205068	12272241	41	1	12205068	12272241	12267242	12271979	4738	2478		myotubularin related protein 12 [Source:MGI Symbol;Acc:MGI:2443034]	protein_coding			TES Tail (Multiple Isoforms?)		FALSE	FALSE
																						FALSE	ENSMUST00000174418.7	NSMD		TRUE	TRUE		12205103	12272119	12205068	12272241	35	122	12205068	12272241
																						FALSE	ENSMUST00000174160.1	NSMD		TRUE	FALSE		12205117	12272237	12205068	12272241	49	4	12205068	12272241
																						FALSE	Shorter Isoform			TRUE	FALSE				12205068	12271979			12205068	12271979
174	ENSMUSG00000001156.9	Mxd1	6	-	7	TRUE							TRUE		2	TRUE	FALSE		TRUE	TRUE	TRUE	FALSE	ENSMUST00000001184.9	PC		TRUE	TRUE		86669161	86647041	86669143	86647073	18	32	86669143	86647073	86652072	86649008	3065	2232		MAX dimerization protein 1 [Source:MGI Symbol;Acc:MGI:96908]	protein_coding			TES Tail (Multiple Isoforms?)		FALSE	FALSE
																						FALSE	Shorter Isoform			TRUE	FALSE				86669143	86649008			86669143	86649008
175	ENSMUSG00000002100.15	Mybpc3	2	+	35	FALSE													FALSE	FALSE	FALSE	FALSE																				myosin binding protein C, cardiac [Source:MGI Symbol;Acc:MGI:102844]	protein_coding		Bleeding from Spi1	Low		FALSE	FALSE
176	ENSMUSG00000022346.15	Myc	15	+	3	TRUE								TRUE	3	FALSE	FALSE		TRUE	TRUE	TRUE	FALSE	ENSMUST00000022971.7	PC		TRUE	TRUE		61985390	61990350	61985560	61990271	170	79	61985560	61990271	61987396	61990271	2876	1695		myelocytomatosis oncogene [Source:MGI Symbol;Acc:MGI:97250]	protein_coding					FALSE	FALSE
																						FALSE	ENSMUST00000159327.1	PC		TRUE	TRUE		61985563	61990374	61985560	61990271	3	103	61985560	61990271
																						FALSE	ENSMUST00000160009.1	PC		FALSE	TRUE		61987421	61990253	61987396	61990271	25	18	61987396	61990271
177	ENSMUSG00000005125.12	Ndrg1	15	-	16	TRUE							TRUE		2	FALSE	FALSE		TRUE	TRUE	TRUE	FALSE	ENSMUST00000005256.12	PC		TRUE	TRUE		66969640	66929320	66969630	66929344	10	24	66969630	66929344	66934343	66929344	5000	1817		N-myc downstream regulated gene 1 [Source:MGI Symbol;Acc:MGI:1341799]	protein_coding			Mulltiple Isoforms – Same End		TRUE	TRUE
																						FALSE	ENSMUST00000166420.7	PC	CDS 3’ incomplete	TRUE	FALSE		66969639	66931076	66969630	66929344	9	1732	66969630	66929344
178	ENSMUSG00000056749.7	Nfil3	13	-	2	TRUE									1		FALSE		TRUE	TRUE	TRUE	TRUE	ENSMUST00000071065.7	PC		TRUE	TRUE		52981073	52967208	52981023	52967275	50	67	52981023	52967275	52972274	52967275	5000	1747		nuclear factor, interleukin 3, regulated [Source:MGI Symbol;Acc:MGI:109495]	protein_coding					TRUE	TRUE
179	ENSMUSG00000028163.17	Nfkb1	3	-	25	TRUE						TRUE	TRUE	TRUE	3	FALSE	TRUE		TRUE	FALSE	FALSE	FALSE	ENSMUST00000029812.13	PC		TRUE	TRUE		135691546	135584654	135691228	135584660	318	6	135691228	135584660	135589659	135584980	4680			nuclear factor of kappa light polypeptide gene enhancer in B cells 1, p105 [Source:MGI Symbol;Acc:MGI:97312]	protein_coding			Multiple Isoforms – Same End, unannotated isoform		FALSE	FALSE
																						FALSE	ENSMUST00000164430.6	PC		TRUE	TRUE		135667799	135585277	?	135584980	?	297	?	135584980
																						FALSE	Unannotated – Same as ENSMUST00000029812.13 or ENSMUST00000164430.6 with the same end as ENSMUST00000132668.7			TRUE	FALSE				?	135584820	?		?	135584820
180	ENSMUSG00000025225.14	Nfkb2	19	+	23	TRUE							TRUE	TRUE	3	TRUE	FALSE		TRUE	TRUE	TRUE	FALSE	ENSMUST00000073116.11	PC		TRUE	TRUE		46304736	46312090	46304743	46312023	7	67	46304743	46312023	46310375	46312023	1649	864		nuclear factor of kappa light polypeptide gene enhancer in B cells 2, p49/p100 [Source:MGI Symbol;Acc:MGI:1099800]	protein_coding			Multiple Isoforms, TES Tail (Multiple Isoforms?)		FALSE	FALSE
																						FALSE	ENSMUST00000111881.2	PC		TRUE	TRUE		46305694	46312090	46305744	46312023	50	67	46305744	46312023
																						FALSE	Longer Isoform			TRUE	FALSE				46304743	46315374			46304743	46315374
181	ENSMUSG00000021025.8	Nfkbia	12	-	6	TRUE									1		FALSE		TRUE	TRUE	TRUE	TRUE	ENSMUST00000021413.8	PC		TRUE	TRUE		55492647	55489409	55492586	55489416	61	7	55492586	55489416	55492586	55489416	3171	1511		nuclear factor of kappa light polypeptide gene enhancer in B cells inhibitor, alpha [Source:MGI Symbol;Acc:MGI:104741]	protein_coding					TRUE	TRUE
182	ENSMUSG00000030595.15	Nfkbib	7	-	7	TRUE									1		FALSE		TRUE	TRUE	TRUE	TRUE	ENSMUST00000085851.11	PC		TRUE	TRUE		28766514	28759031	28766472	28759044	42	13	28766472	28759044	28764043	28759044	5000	960		nuclear factor of kappa light polypeptide gene enhancer in B cells inhibitor, beta [Source:MGI Symbol;Acc:MGI:104752]	protein_coding					FALSE	TRUE
183	ENSMUSG00000036931.15	Nfkbid	7	+	12	TRUE						TRUE	TRUE	TRUE	2	FALSE	TRUE		TRUE	FALSE	FALSE	FALSE	ENSMUST00000108176.8	PC		TRUE	TRUE		30421731	30428746	30421744	30428743	13	3	30421744	30428743	30423744	30428743	5000			nuclear factor of kappa light polypeptide gene enhancer in B cells inhibitor, delta [Source:MGI Symbol;Acc:MGI:3041243]	protein_coding					FALSE	FALSE
																						FALSE	ENSMUST00000046177.8	PC		FALSE	TRUE	TRUE	30423274	30428746	?	30428743	?	3	?	30428743
																						FALSE	Unannotated – Same as ENSMUST00000108176.8 but different 1st exon			TRUE	FALSE				30419921	30428743			30419921	30428743
184	ENSMUSG00000023947.7	Nfkbie	17	+	6	TRUE									1		FALSE		TRUE	TRUE	TRUE	TRUE	ENSMUST00000024742.7	PC		TRUE	TRUE		45555715	45563169	45555716	45563155	1	14	45555716	45563155	45558156	45563155	5000	1809		nuclear factor of kappa light polypeptide gene enhancer in B cells inhibitor, epsilon [Source:MGI Symbol;Acc:MGI:1194908]	protein_coding			TES Tail (Multiple Isoforms?)		TRUE	TRUE
185	ENSMUSG00000035356.16	Nfkbiz	16	-	14	TRUE							TRUE	TRUE	3	TRUE	TRUE		TRUE	TRUE	FALSE	FALSE	ENSMUST00000114458.7	PC		TRUE	TRUE		55822138	55811374	55822119	55811417	19	43	55822119	55811417	55816416	55825277	0	0		nuclear factor of kappa light polypeptide gene enhancer in B cells inhibitor, zeta [Source:MGI Symbol;Acc:MGI:1931595]	protein_coding			Multiple Isoforms – Different Start, Different End		FALSE	TRUE
																						FALSE	ENSMUST00000139373.1	PT		TRUE	FALSE		55838899	55824665	55838645	55825277	254	612	55838645	55825277
																						FALSE	ENSMUST00000114457.7	PC		TRUE	TRUE		55838899	55811374	55838645	55811417	254	43	55838645	55811417
186	ENSMUSG00000032691.14	Nlrp3	11	+	11	TRUE							1	1	2	FALSE	FALSE		TRUE	TRUE	TRUE	FALSE	ENSMUST00000079476.9	PC		TRUE	TRUE		59541567	59566955	59541594	59566946	27	9	59541594	59566946	59561947	59566946	5000	1125		NLR family, pyrin domain containing 3 [Source:MGI Symbol;Acc:MGI:2653833]	protein_coding			Multiple Isoforms – Same End		FALSE	FALSE
																						FALSE	ENSMUST00000101148.8	PC		TRUE	TRUE		59542685	59566956	59542651	59566946	34	10	59542651	59566946
187	ENSMUSG00000023087.15	Noct	3	+	4	TRUE								TRUE	1	FALSE	FALSE		TRUE	TRUE	TRUE	TRUE	ENSMUST00000023849.14	PC		TRUE	TRUE		51224446	51251644	51224947	51251625	501	19	51224947	51251625	51246626	51251625	5000	2199		nocturnin [Source:MGI Symbol;Acc:MGI:109382]	protein_coding			TSS Tail (Multiple Isoforms?)		FALSE	FALSE
																						FALSE	ENSMUST00000167780.1	PC		FALSE	TRUE	TRUE	51224469	51251631	51224949	51251625	480	6	51224949	51251625
188	ENSMUSG00000029819.6	Npy	6	+	4	FALSE													FALSE	FALSE	FALSE	FALSE																				neuropeptide Y [Source:MGI Symbol;Acc:MGI:97374]	protein_coding					TRUE	TRUE
189	ENSMUSG00000023034.6	Nr4a1	15	+	7	TRUE									1		FALSE		TRUE	TRUE	TRUE	TRUE	ENSMUST00000023779.6	PC		TRUE	TRUE		101266845	101274792	101266859	101274781	14	11	101266859	101274781	101269782	101274781	5000	2337		nuclear receptor subfamily 4, group A, member 1 [Source:MGI Symbol;Acc:MGI:1352454]	protein_coding					TRUE	TRUE
190	ENSMUSG00000028341.9	Nr4a3	4	+	8	FALSE													FALSE	FALSE	FALSE	FALSE																				nuclear receptor subfamily 4, group A, member 3 [Source:MGI Symbol;Acc:MGI:1352457]	protein_coding					FALSE	FALSE
191	ENSMUSG00000030717.9	Nupr1	7	-	4	TRUE									1		FALSE		TRUE	TRUE	TRUE	TRUE	ENSMUST00000032961.3	PC		TRUE	TRUE		126625676	126623248	126625477	126623251	199	3	126625477	126623251	126625477	126623251	2227	628		nuclear protein transcription regulator 1 [Source:MGI Symbol;Acc:MGI:1891834]	protein_coding			Different TSS – No Tail		FALSE	FALSE
192	ENSMUSG00000011179.8	Odc1	12	+	12	TRUE							TRUE	TRUE	2	FALSE	FALSE		TRUE	TRUE	TRUE	FALSE	ENSMUST00000171737.2	PC		TRUE	TRUE		17544793	17551084	17544985	17550893	192	191	17544985	17550893	17546501	17550893	4393	1642		ornithine decarboxylase, structural 1 [Source:MGI Symbol;Acc:MGI:97402]	protein_coding			TES Tail (Multiple Isoforms?)		FALSE	FALSE
																						FALSE	ENSMUST00000220947.1	RI		FALSE	TRUE	TRUE	17547249	17547985	?	?	?	?	?	?
																						FALSE	Longer Isoform			TRUE	FALSE				17544985	17551500			17544985	17551500
193	ENSMUSG00000030162.14	Olr1	6	-	8	FALSE													FALSE	FALSE	FALSE	FALSE																				oxidized low density lipoprotein (lectin-like) receptor 1 [Source:MGI Symbol;Acc:MGI:1261434]	protein_coding					FALSE	FALSE
194	ENSMUSG00000039747.11	Orai2	5	-	5	TRUE							TRUE	TRUE	2	FALSE	FALSE		TRUE	TRUE	TRUE	FALSE	ENSMUST00000041048.5	PC		TRUE	TRUE		136170713	136147458	136170646	136147474	67	16	136170646	136147474	136152473	136147474	5000	3479		ORAI calcium release-activated calcium modulator 2 [Source:MGI Symbol;Acc:MGI:2443195]	protein_coding			TSS Tail, Multiple Isoforms – Same End		FALSE	FALSE
																						FALSE	ENSMUST00000197052.1	PC	CDS 3’ incomplete	TRUE	TRUE		136170634	136150703	136170646	136147474	12	3229	136170646	136147474
																						FALSE	ENSMUST00000198268.1	RI		FALSE	TRUE	TRUE	136170633	136166305	136170646	?	13	?	136170646	?
195	ENSMUSG00000032860.5	P2ry2	7	-	3	TRUE							TRUE	TRUE	3	TRUE	TRUE		TRUE	TRUE	FALSE	FALSE	ENSMUST00000037540.4	PC		TRUE	TRUE		101011998	100996567	101011988	100997045	10	478	101011988	100997045	100996477	100997045	0	0		purinergic receptor P2Y, G-protein coupled 2 [Source:MGI Symbol;Acc:MGI:105107]	protein_coding			TES Tail, Multiple Isoforms		FALSE	FALSE
																						FALSE	ENSMUST00000178340.2	PC		TRUE	TRUE		101011974	100997226	101011988	100997045	14	181	101011988	100997045
																						FALSE	ENSMUST00000207916.1	PC		FALSE	TRUE	TRUE	101012037	100997027	?	100997045	?	18	?	100997045
																						FALSE	Longer Isoform			TRUE	FALSE				101011988	100991478			101011988	100991478
196	ENSMUSG00000028525.16	Pde4b	4	+	17	TRUE								TRUE	1	FALSE	FALSE		TRUE	TRUE	TRUE	TRUE	ENSMUST00000106908.8	PC		FALSE	TRUE	TRUE	102255002	102607259	?	102607254	?	5	?	102607254	102602255	102607254	5000	2464		phosphodiesterase 4B, cAMP specific [Source:MGI Symbol;Acc:MGI:99557]	protein_coding			Different TSS and TES – No Tails		FALSE	FALSE
																						FALSE	ENSMUST00000097950.8	PC		TRUE	TRUE		102570094	102605847	102570561	102607254	467	1407	102570561	102607254
197	ENSMUSG00000028583.14	Pdpn	4	-	6	FALSE													FALSE	FALSE	FALSE	FALSE																				podoplanin [Source:MGI Symbol;Acc:MGI:103098]	protein_coding					FALSE	FALSE
198	ENSMUSG00000020205.8	Phlda1	10	+	2	FALSE													FALSE	FALSE	FALSE	FALSE																				pleckstrin homology like domain, family A, member 1 [Source:MGI Symbol;Acc:MGI:1096880]	protein_coding			Different TSS – No Tail		FALSE	FALSE
199	ENSMUSG00000048537.16	Phldb1	9	-	23	TRUE						TRUE	TRUE	TRUE	3	FALSE	TRUE		TRUE	FALSE	FALSE	FALSE	ENSMUST00000134465.7	PC		TRUE	TRUE		44728100	44686309	44728100	44686331	0	22	44728100	44686331	44691330	44686331	5000			pleckstrin homology like domain, family B, member 1 [Source:MGI Symbol;Acc:MGI:2143230]	protein_coding			Multiple Isoforms		FALSE	FALSE
																						FALSE	ENSMUST00000123406.7	PC	CDS 3’ incomplete	FALSE	TRUE	TRUE	44721424	44716123	44721462	?	38	?	44721462	?
																						FALSE	ENSMUST00000128326.7	PC	CDS 5’ incomplete	FALSE	TRUE	TRUE	44715623	44686307	?	44686331	?	24	?	44686331
																						FALSE	ENSMUST00000034611.14	PC		FALSE	TRUE	TRUE	44735198	44686307	44735218	44686331	20	24	44735218	44686331
																						FALSE	ENSMUST00000135436.7	PC		FALSE	TRUE	TRUE	44701733	44686309	?	44686331	?	22	?	44686331
																						FALSE	Unannotated – Same as ENSMUST00000134465.7 but with the first exon of ENSMUST00000034611.14 on top of the rest			TRUE	FALSE				44735218	44686331			44735218	44686331
																						FALSE	Unannotated – Same start as ENSMUST00000123406.7 but with the end of ENSMUST00000134465.7			TRUE	FALSE				44721462	44686331			44721462	44686331
200	ENSMUSG00000024014.7	Pim1	17	+	6	TRUE									1		FALSE		TRUE	TRUE	TRUE	TRUE	ENSMUST00000024811.7	PC		TRUE	TRUE		29490811	29496111	29490805	29496082	6	29	29490805	29496082	29491083	29496082	5000	2338		proviral integration site 1 [Source:MGI Symbol;Acc:MGI:97584]	protein_coding					TRUE	TRUE
201	ENSMUSG00000021822.2	Plau	14	+	11	TRUE									1		FALSE		TRUE	TRUE	TRUE	TRUE	ENSMUST00000022368.2	PC		TRUE	TRUE		20836661	20843388	20836669	20843195	8	193	20836669	20843195	20838196	20843195	5000	1851		plasminogen activator, urokinase [Source:MGI Symbol;Acc:MGI:97611]	protein_coding					TRUE	TRUE
202	ENSMUSG00000046223.10	Plaur	7	+	7	TRUE									1		FALSE		TRUE	TRUE	TRUE	TRUE	ENSMUST00000002284.10	PC		TRUE	TRUE		24462483	24475967	24462497	24475946	14	21	24462497	24475946	24470947	24475946	5000	1146		plasminogen activator, urokinase receptor [Source:MGI Symbol;Acc:MGI:97612]	protein_coding					FALSE	TRUE
203	ENSMUSG00000020120.15	Plek	11	-	10	TRUE							TRUE		3	FALSE	FALSE		TRUE	TRUE	TRUE	FALSE	ENSMUST00000102881.9	PC		TRUE	TRUE		17008702	16971205	17008648	16971215	54	10	17008648	16971215	16975908	16971498	4411	2656		pleckstrin [Source:MGI Symbol;Acc:MGI:1860485]	protein_coding			Different TES – No Tail		TRUE	TRUE
																						FALSE	Shorter Isoform			TRUE	FALSE				17008648	16971498			17008648	16971498
																						FALSE	Longer Isoform			TRUE	FALSE				17008648	16970909			17008648	16970909
204	ENSMUSG00000032369.13	Plscr1	9	+	9	TRUE							TRUE	TRUE	2	FALSE	FALSE		TRUE	TRUE	TRUE	FALSE	ENSMUST00000093801.9	PC		TRUE	TRUE		92249749	92272278	92249774	92271752	25	526	92249774	92271752	92266753	92271752	5000	507		phospholipid scramblase 1 [Source:MGI Symbol;Acc:MGI:893575]	protein_coding			Multiple Isoforms – Same End		FALSE	FALSE
																						FALSE	ENSMUST00000186364.1	PC		FALSE	TRUE	TRUE	92250341	92271975	?	92271752	?	223	?	92271752
																						FALSE	Shorter Isoform			TRUE	FALSE				92250228	92271752			92250228	92271752
205	ENSMUSG00000040435.12	Ppp1r15a	7	-	3	TRUE								TRUE	1	FALSE	FALSE		TRUE	TRUE	TRUE	TRUE	ENSMUST00000042105.10	PC		TRUE	TRUE		45526268	45522916	45526212	45522925	56	9	45526212	45522925	45526212	45522925	3288	2269		protein phosphatase 1, regulatory (inhibitor) subunit 15A [Source:MGI Symbol;Acc:MGI:1927072]	protein_coding					FALSE	FALSE
																						FALSE	ENSMUST00000211212.1	PC	CDS 5’ incomplete	FALSE	TRUE	TRUE	45523769	45522915	?	45522925	?	10	?	45522925
206	ENSMUSG00000050271.12	Prag1	8	+	6	TRUE									1		FALSE		TRUE	TRUE	TRUE	TRUE	ENSMUST00000110492.1	PC		TRUE	TRUE		36094827	36147787	36094868	36147770	41	17	36094868	36147770	36142771	36147770	5000	1469		PEAK1 related kinase activating pseudokinase 1 [Source:MGI Symbol;Acc:MGI:1196223]	protein_coding					FALSE	FALSE
207	ENSMUSG00000024953.16	Prdx5	19	-	6	TRUE							1	1	2	FALSE	FALSE		TRUE	TRUE	TRUE	FALSE	ENSMUST00000025904.11	PC		TRUE	TRUE		6910106	6906705	6910099	6906743	7	38	6910099	6906743	6909560	6906743	2818	679		peroxiredoxin 5 [Source:MGI Symbol;Acc:MGI:1859821]	protein_coding			Different TSS – No Tail		FALSE	FALSE
																						FALSE	ENSMUST00000149261.7	PC		FALSE	TRUE	TRUE	6908301	6906749	?	6906743	?	6	?	6906743
																						FALSE	Shorter Isoform			TRUE	FALSE				6909560	6906743			6909560	6906743
208	ENSMUSG00000032841.15	Prr5l	2	-	10	TRUE							TRUE	TRUE	2	FALSE	FALSE		TRUE	TRUE	TRUE	FALSE	ENSMUST00000171088.7	PC		TRUE	TRUE		101797707	101714284	101797669	101714282	38	2	101797669	101714282	101719281	101714282	5000	3185		proline rich 5 like [Source:MGI Symbol;Acc:MGI:1919696]	protein_coding			Multiple Isoforms – Same End		FALSE	FALSE
																						FALSE	ENSMUST00000043845.13	PC		TRUE	TRUE		101797708	101716240	101797669	101714282	39	1958	101797669	101714282
209	ENSMUSG00000025429.8	Pstpip2	18	+	15	TRUE									1		FALSE		TRUE	TRUE	TRUE	TRUE	ENSMUST00000114741.2	PC		TRUE	TRUE		77794544	77882007	77794552	77882931	8	924	77794552	77882931	77877932	77882931	5000	1191		proline-serine-threonine phosphatase-interacting protein 2 [Source:MGI Symbol;Acc:MGI:1335088]	protein_coding			Different TES – No Tail		TRUE	TRUE
210	ENSMUSG00000032487.8	Ptgs2	1	+	10	TRUE									1		FALSE		TRUE	TRUE	TRUE	TRUE	ENSMUST00000035065.8	PC		TRUE	TRUE		150100030	150108227	150100115	150108158	85	69	150100115	150108158	150103159	150108158	5000	3552		prostaglandin-endoperoxide synthase 2 [Source:MGI Symbol;Acc:MGI:97798]	protein_coding					TRUE	TRUE
211	ENSMUSG00000026064.15	Ptp4a1	1	-	4	TRUE					TRUE		TRUE	TRUE	2	FALSE	TRUE		TRUE	FALSE	FALSE	FALSE	ENSMUST00000076587.4	PC		TRUE	TRUE		30949757	30941579	30949650	?	107	?	30949650	?	?	?	?			protein tyrosine phosphatase 4a1 [Source:MGI Symbol;Acc:MGI:1277096]	protein_coding			Mulltiple Isoforms – Same End		FALSE	FALSE
																						FALSE	ENSMUST00000027232.13	PC		TRUE	TRUE		30949770	30940301	30949650	?	120	?	30949650	?
																						FALSE	ENSMUST00000202889.1	PC		FALSE	TRUE	TRUE	30949587	30946543	?	?	?	?	?	?
212	ENSMUSG00000040511.14	Pvr	7	-	8	TRUE									1		FALSE		TRUE	TRUE	TRUE	TRUE	ENSMUST00000043517.7	PC		TRUE	TRUE		19921160	19903577	19921101	19903587	59	10	19921101	19903587	19908586	19903587	5000	1641		poliovirus receptor [Source:MGI Symbol;Acc:MGI:107741]	protein_coding					FALSE	FALSE
213	ENSMUSG00000031488.14	Rab11fip1	8	-	7	TRUE					TRUE		TRUE	TRUE	2	FALSE	TRUE		TRUE	FALSE	FALSE	FALSE	ENSMUST00000033878.13	PC		TRUE	TRUE		27174646	27141957	27174636	?	10	?	27174636	?	?	?	?			RAB11 family interacting protein 1 (class I) [Source:MGI Symbol;Acc:MGI:1923017]	protein_coding			Different isoform induced		FALSE	FALSE
																						FALSE	ENSMUST00000054212.6	PC		TRUE	TRUE		27174646	27138772	27174636	27138785	10	?	27174636	27138785
214	ENSMUSG00000031504.6	Rab20	8	-	2	TRUE									1		FALSE		TRUE	TRUE	TRUE	TRUE	ENSMUST00000033900.6	PC		TRUE	TRUE		11478710	11453517	11478625	11453523	85	6	11478625	11453523	11458522	11453523	5000	1004		RAB20, member RAS oncogene family [Source:MGI Symbol;Acc:MGI:102789]	protein_coding					TRUE	TRUE
215	ENSMUSG00000025340.14	Rabgef1	5	+	9	TRUE						TRUE	TRUE	TRUE	2	FALSE	TRUE		TRUE	FALSE	FALSE	FALSE	ENSMUST00000119797.7	PC		TRUE	TRUE		130171797	130214342	130171844	130214287	47	55	130171844	130214287	130209288	130214287	5000			RAB guanine nucleotide exchange factor (GEF) 1 [Source:MGI Symbol;Acc:MGI:1929459]	protein_coding					FALSE	FALSE
																						FALSE	ENSMUST00000148264.7	PC	CDS 3’ incomplete	FALSE	TRUE	TRUE	130171823	130210442	130171844	?	21	?	130171844	?
																						FALSE	Unannotated – Same start as ENSMUST00000148264.7 but with the same end as ENSMUST00000119797.7			TRUE	FALSE				130171844	130214287			130171844	130214287
216	ENSMUSG00000089809.9	Rasgef1b	5	-	17	TRUE							TRUE	TRUE	2	FALSE	FALSE		TRUE	TRUE	TRUE	FALSE	ENSMUST00000031276.14	PC		TRUE	TRUE		99252927	99217425	99252833	99217427	94	2	99252833	99217427	99222426	99217427	5000	1554		RasGEF domain family, member 1B [Source:MGI Symbol;Acc:MGI:2443755]	protein_coding			Multiple Isoforms – Same End		FALSE	FALSE
																						FALSE	ENSMUST00000168092.7	PC		TRUE	TRUE		99252927	99217425	99252833	99217427	94	2	99252833	99217427
217	ENSMUSG00000020907.1	Rcvrn	11	+	3	TRUE	TRUE		TRUE										FALSE	FALSE	FALSE	FALSE																				recoverin [Source:MGI Symbol;Acc:MGI:97883]	protein_coding		Bleeding from Gas7	Low		FALSE	FALSE
218	ENSMUSG00000020275.9	Rel	11	-	10	TRUE									1		FALSE		TRUE	TRUE	TRUE	TRUE	ENSMUST00000102864.4	PC		TRUE	TRUE		23770970	23736846	23770954	23736862	16	16	23770954	23736862	23741861	23736862	5000	5000		reticuloendotheliosis oncogene [Source:MGI Symbol;Acc:MGI:97897]	protein_coding					TRUE	TRUE
219	ENSMUSG00000002983.17	Relb	7	-	13	TRUE							TRUE		2	FALSE	FALSE		TRUE	TRUE	TRUE	FALSE	ENSMUST00000094762.9	PC		TRUE	TRUE		19629438	19606216	19629428	19606223	10	7	19629428	19606223	19611222	19606223	5000	719		avian reticuloendotheliosis viral (v-rel) oncogene related B [Source:MGI Symbol;Acc:MGI:103289]	protein_coding			Multiple Isoforms – Same End		FALSE	FALSE
																						FALSE	ENSMUST00000049912.14	PC		TRUE	FALSE		19629438	19606216	19629428	19606223	10	7	19629428	19606223
220	ENSMUSG00000026358.13	Rgs1	1	-	5	TRUE								TRUE	1	FALSE	FALSE		TRUE	TRUE	TRUE	TRUE	ENSMUST00000189061.6	PC		TRUE	FALSE		144249242	144242295	144249044	144244731	198	2436	144249044	144244731	144249044	144244731	4314	1208		regulator of G-protein signaling 1 [Source:MGI Symbol;Acc:MGI:1354694]	protein_coding			Different TES – No Tail		FALSE	FALSE
																						FALSE	ENSMUST00000169409.2	NSMD		FALSE	TRUE	TRUE	144249057	144244672	144249044	144244731	13	59	144249044	144244731
																						FALSE	ENSMUST00000169042.1	RI		FALSE	TRUE	TRUE	144249060	144247794	144249044	?	16	?	144249044	?
221	ENSMUSG00000041135.15	Ripk2	4	-	12	TRUE						TRUE	TRUE		3	FALSE	TRUE		TRUE	FALSE	FALSE	FALSE	ENSMUST00000037035.11	PC		TRUE	TRUE		16163647	16122732	16163513	16122746	134	14	16163513	16122746	16127745	16123413	4333			receptor (TNFRSF)-interacting serine-threonine kinase 2 [Source:MGI Symbol;Acc:MGI:1891456]	protein_coding			Multiple Isoforms, TES Tail		TRUE	TRUE
																						FALSE	Unannotated – Additional exon between 2 and 3			TRUE	FALSE				16163513	16122746			16163513	16122746
																						FALSE	Shorter Isoform			TRUE	FALSE				16163513	16123413			16163513	16123413
222	ENSMUSG00000054855.13	Rnd1	15	-	5	FALSE													FALSE	FALSE	FALSE	FALSE																				Rho family GTPase 1 [Source:MGI Symbol;Acc:MGI:2444878]	protein_coding			Different TES – No Tail		FALSE	TRUE
223	ENSMUSG00000017144.8	Rnd3	2	-	5	TRUE									1		FALSE		TRUE	TRUE	TRUE	TRUE	ENSMUST00000017288.8	PC		TRUE	TRUE		51149111	51130437	51149096	51130629	15	192	51149096	51130629	51135628	51130629	5000	2052		Rho family GTPase 3 [Source:MGI Symbol;Acc:MGI:1921444]	protein_coding					FALSE	TRUE
224	ENSMUSG00000048234.13	Rnf149	1	-	7	TRUE							TRUE		2	FALSE	FALSE		TRUE	TRUE	TRUE	FALSE	ENSMUST00000062525.10	PC		TRUE	TRUE		39577405	39551295	39577343	39551301	62	6	39577343	39551301	39556300	39551931	4370	778		ring finger protein 149 [Source:MGI Symbol;Acc:MGI:2677438]	protein_coding			TES Tail (Multiple Isoforms?)		TRUE	TRUE
																						FALSE	Shorter Isoform			TRUE	FALSE				39577343	39551931			39577343	39551931
225	ENSMUSG00000022280.8	Rnf19a	15	-	10	TRUE									1		FALSE		TRUE	TRUE	TRUE	TRUE	ENSMUST00000022890.8	PC		TRUE	TRUE		36283147	36239933	36283141	36239960	6	27	36283141	36239960	36244959	36239960	5000	2250		ring finger protein 19A [Source:MGI Symbol;Acc:MGI:1353623]	protein_coding					TRUE	TRUE
226	ENSMUSG00000028793.15	Rnf19b	4	+	10	TRUE							TRUE	TRUE	3	TRUE	TRUE		TRUE	TRUE	FALSE	FALSE	ENSMUST00000168461.7	PC		TRUE	TRUE		129058270	129084526	129058159	129084517	111	9	129058159	129084517	129079518	129080549	1032	208		ring finger protein 19B [Source:MGI Symbol;Acc:MGI:1922484]	protein_coding					FALSE	FALSE
																						FALSE	ENSMUST00000152565.7	PC	CDS 3’ incomplete	FALSE	TRUE		129058408	129080549	129058159	129080549	249	0	129058159	129080549
																						FALSE	ENSMUST00000097874.8	PC		TRUE	TRUE		129058813	129084526	129058159	129084517	654	9	129058159	129084517
227	ENSMUSG00000041959.14	S100a10	3	+	3	TRUE									1		FALSE		TRUE	TRUE	TRUE	TRUE	ENSMUST00000045756.13	PC		TRUE	TRUE		93555079	93564643	93555134	93564628	55	15	93555134	93564628	93559629	93564628	5000	538		S100 calcium binding protein A10 (calpactin) [Source:MGI Symbol;Acc:MGI:1339468]	protein_coding					TRUE	TRUE
228	ENSMUSG00000022876.17	Samsn1	16	-	14	TRUE									1		FALSE		TRUE	TRUE	TRUE	TRUE	ENSMUST00000114239.8	PC		TRUE	TRUE		75909310	75858792	75909266	75858816	44	24	75909266	75858816	75863815	75858816	5000	824		SAM domain, SH3 domain and nuclear localization signals, 1 [Source:MGI Symbol;Acc:MGI:1914992]	protein_coding					FALSE	TRUE
229	ENSMUSG00000017009.3	Sdc4	2	-	5	TRUE									1		FALSE		TRUE	TRUE	TRUE	TRUE	ENSMUST00000017153.3	PC		TRUE	TRUE		164443186	164424246	164443174	164424265	12	19	164443174	164424265	164429264	164424265	5000	2169		syndecan 4 [Source:MGI Symbol;Acc:MGI:1349164]	protein_coding					TRUE	TRUE
230	ENSMUSG00000038806.7	Sde2	1	+	7	TRUE									1		FALSE		TRUE	TRUE	TRUE	TRUE	ENSMUST00000038091.7	PC		TRUE	TRUE		180851126	180868113	180851162	180868034	36	79	180851162	180868034	180863035	180868034	5000	1963		SDE2 telomere maintenance homolog (S. pombe) [Source:MGI Symbol;Acc:MGI:2384788]	protein_coding					TRUE	TRUE
231	ENSMUSG00000026582.6	Sele	1	+	14	FALSE													FALSE	FALSE	FALSE	FALSE																				selectin, endothelial cell [Source:MGI Symbol;Acc:MGI:98278]	protein_coding			Different TES – No Tail		TRUE	TRUE
232	ENSMUSG00000058013.11	Sept11	5	+	11	TRUE					TRUE	TRUE	TRUE	TRUE	3	TRUE	TRUE		TRUE	FALSE	FALSE	FALSE	ENSMUST00000074733.10	PC		TRUE	TRUE		93093436	93174958	93093449	93174936	13	22	93093449	93174936	93169937	?	?			septin 11 [Source:MGI Symbol;Acc:MGI:1277214]	protein_coding					FALSE	FALSE
																						FALSE	ENSMUST00000201700.3	PC		FALSE	TRUE		93093437	93169758	93093449	93170423	12	665	93093449	93170423
																						FALSE	Unannotated – Same as ENSMUST00000201421.3 with the one before last exon			TRUE	FALSE				93093449	?			93093449	?
233	ENSMUSG00000037411.10	Serpine1	5	-	10	TRUE									1		FALSE		TRUE	TRUE	TRUE	TRUE	ENSMUST00000041388.10	PC		TRUE	TRUE		137072259	137061503	137072257	137061507	2	4	137072257	137061507	137066506	137061507	5000	1977		serine (or cysteine) peptidase inhibitor, clade E, member 1 [Source:MGI Symbol;Acc:MGI:97608]	protein_coding					FALSE	TRUE
234	ENSMUSG00000032261.16	Sh3bgrl2	9	+	4	TRUE							TRUE		2	TRUE	FALSE		TRUE	TRUE	TRUE	FALSE	ENSMUST00000113215.9	PC		TRUE	TRUE		83548327	83601346	83548370	83601343	43	3	83548370	83601343	83596344	83599918	3575	2694		SH3 domain binding glutamic acid-rich protein like 2 [Source:MGI Symbol;Acc:MGI:1915350]	protein_coding			TES Tail (Multiple Isoforms?)		FALSE	TRUE
																						FALSE	Shorter Isoform			TRUE	FALSE				83548370	83599918			83548370	83599918
235	ENSMUSG00000073758.10	Sh3d21	4	-	16	TRUE							TRUE	TRUE	2	FALSE	FALSE		TRUE	TRUE	TRUE	FALSE	ENSMUST00000094760.8	PC		TRUE	TRUE		126162626	126150601	126162617	126150607	9	6	126162617	126150607	126155606	126150607	5000	1347		SH3 domain containing 21 [Source:MGI Symbol;Acc:MGI:1914188]	protein_coding			Multiple Isoforms, Unannotated Isoform		FALSE	FALSE
																						FALSE	ENSMUST00000097891.3	PC		TRUE	TRUE		126163491	126150601	?	126150607	?	6	?	126150607
236	ENSMUSG00000027660.16	Skil	3	+	9	TRUE								TRUE	2	FALSE	FALSE		TRUE	TRUE	TRUE	FALSE	ENSMUST00000118470.7	PC		TRUE	TRUE		31095057	31122573	31094826	31122573	231	0	31094826	31122573	31117574	31122573	5000	4143		SKI-like [Source:MGI Symbol;Acc:MGI:106203]	protein_coding			Different TSS – No Tail		FALSE	FALSE
																						FALSE	ENSMUST00000029194.11	PC		FALSE	TRUE		31095060	31122577	31094826	31122573	234	4	31094826	31122573
237	ENSMUSG00000019838.11	Slc16a10	10	-	6	TRUE							TRUE		2	FALSE	FALSE		TRUE	TRUE	TRUE	FALSE	ENSMUST00000092566.7	PC		TRUE	TRUE		40142254	40033531	40142248	40033535	6	4	40142248	40033535	40036513	40033535	2979	2979		solute carrier family 16 (monocarboxylic acid transporters), member 10 [Source:MGI Symbol;Acc:MGI:1919722]	protein_coding			Multiple Isoforms – Different End, unannotated isoform		FALSE	TRUE
																						FALSE	Shorter Isoform			TRUE	FALSE				40036513	40033535			40036513	40033535
238	ENSMUSG00000036067.12	Slc2a6	2	-	10	TRUE									1		FALSE		TRUE	TRUE	TRUE	TRUE	ENSMUST00000045702.5	PC		TRUE	TRUE		27027998	27021362	27027936	27021366	62	4	27027936	27021366	27026365	27021366	5000	1790		solute carrier family 2 (facilitated glucose transporter), member 6 [Source:MGI Symbol;Acc:MGI:2443286]	protein_coding					FALSE	FALSE
239	ENSMUSG00000037089.9	Slc35b2	17	+	3	TRUE	TRUE												FALSE	FALSE	FALSE	FALSE																				solute carrier family 35, member B2 [Source:MGI Symbol;Acc:MGI:1921086]	protein_coding		Bleeding from Nfkbie	Low		TRUE	TRUE
240	ENSMUSG00000028412.17	Slc44a1	4	+	16	TRUE							TRUE	TRUE	2	TRUE	TRUE		TRUE	TRUE	FALSE	FALSE	ENSMUST00000107651.8	PC		TRUE	TRUE		53440670	53567818	53440449	53567770	221	48	53440449	53567770	53617473	53567770	0	0		solute carrier family 44, member 1 [Source:MGI Symbol;Acc:MGI:2140592]	protein_coding			Multiple isoforms – Different End		FALSE	FALSE
																						FALSE	ENSMUST00000102911.9	PC		TRUE	TRUE		53440412	53622478	53440449	53622472	37	6	53440449	53622472
241	ENSMUSG00000031596.15	Slc7a2	8	+	12	TRUE								TRUE	1	FALSE	FALSE		TRUE	TRUE	TRUE	TRUE	ENSMUST00000098816.9	PC		TRUE	TRUE		40862395	40918056	40862404	40922043	9	3987	40862404	40922043	40917044	40922043	5000	5000		solute carrier family 7 (cationic amino acid transporter, y+ system), member 2 [Source:MGI Symbol;Acc:MGI:99828]	protein_coding					FALSE	FALSE
																						FALSE	ENSMUST00000057784.14	PC		FALSE	TRUE	TRUE	40862411	40922308	40862404	40922043	7	265	40862404	40922043
																						FALSE	ENSMUST00000117077.7	PC		FALSE	TRUE	TRUE	40874947	40922070	?	40922043	?	27	?	40922043
242	ENSMUSG00000038059.6	Smim3	18	-	2	TRUE						TRUE	TRUE		2	FALSE	TRUE		TRUE	FALSE	FALSE	FALSE	ENSMUST00000042710.6	PC		TRUE	TRUE		60501983	60474192	60501522	60474236	461	44	60501522	60474236	60479235	60474236	5000			small integral membrane protein 3 [Source:MGI Symbol;Acc:MGI:1917088]	protein_coding			Multiple Isoforms, Unannotated Isoform		TRUE	TRUE
																						FALSE	Unannotated – Additional exon between 1 and 2			TRUE	FALSE				60501522	60474236			60501522	60474236
243	ENSMUSG00000042364.10	Snx18	13	-	2	TRUE									1		FALSE		TRUE	TRUE	TRUE	TRUE	ENSMUST00000109241.3	PC		TRUE	TRUE		113618564	113592179	113618542	113592188	22	9	113618542	113592188	113597187	113592188	5000	2675		sorting nexin 18 [Source:MGI Symbol;Acc:MGI:2137642]	protein_coding					TRUE	TRUE
244	ENSMUSG00000053113.3	Socs3	11	-	2	TRUE									1		FALSE		TRUE	TRUE	TRUE	TRUE	ENSMUST00000054002.3	PC		TRUE	TRUE		117969186	117966078	117969175	117966101	11	23	117969175	117966101	117969175	117966101	3075	2519		suppressor of cytokine signaling 3 [Source:MGI Symbol;Acc:MGI:1201791]	protein_coding					TRUE	TRUE
245	ENSMUSG00000006818.4	Sod2	17	+	5	TRUE							TRUE		2	TRUE	FALSE		TRUE	TRUE	TRUE	FALSE	ENSMUST00000007012.4	PC		TRUE	TRUE		13007838	13018119	13007847	13017591	9	528	13007847	13017591	13012592	13015355	2764	510		superoxide dismutase 2, mitochondrial [Source:MGI Symbol;Acc:MGI:98352]	protein_coding			TES Tail (Multiple Isoforms?), Different TSS – No Tail		TRUE	TRUE
																						FALSE	Shorter Isoform			TRUE	FALSE				13007847	13015355			13007847	13015355
246	ENSMUSG00000098188.1	Sowahc	10	+	1	TRUE									1		FALSE		TRUE	TRUE	TRUE	TRUE	ENSMUST00000182161.1	PC		TRUE	TRUE		59221952	59226434	59221932	59226431	20	3	59221932	59226431	59221932	59226431	4500	4500		sosondowah ankyrin repeat domain family member C [Source:MGI Symbol;Acc:MGI:3606051]	protein_coding					TRUE	TRUE
247	ENSMUSG00000061878.15	Sphk1	11	+	6	FALSE													FALSE	FALSE	FALSE	FALSE																				sphingosine kinase 1 [Source:MGI Symbol;Acc:MGI:1316649]	protein_coding			Multiple Isoforms – Same End		FALSE	FALSE
248	ENSMUSG00000029304.14	Spp1	5	+	8	TRUE									1		FALSE		TRUE	TRUE	TRUE	TRUE	ENSMUST00000031243.14	PC		TRUE	TRUE		104435117	104441050	104435134	104441047	17	3	104435134	104441047	104436048	104441047	5000	1328		secreted phosphoprotein 1 [Source:MGI Symbol;Acc:MGI:98389]	protein_coding					TRUE	TRUE
249	ENSMUSG00000027351.14	Spred1	2	+	7	TRUE									1		FALSE		TRUE	TRUE	TRUE	TRUE	ENSMUST00000028829.12	PC		TRUE	TRUE		117121373	117182279	117120776	117182261	597	18	117120776	117182261	117177262	117182261	5000	4960		sprouty protein with EVH-1 domain 1, related sequence [Source:MGI Symbol;Acc:MGI:2150016]	protein_coding			TSS Tail (Multiple Isoforms?)		TRUE	TRUE
250	ENSMUSG00000021930.14	Spryd7	14	-	5	TRUE							TRUE	TRUE	4	TRUE	TRUE		TRUE	TRUE	FALSE	FALSE	ENSMUST00000100496.4	PC		FALSE	TRUE	TRUE	61556758	61534304	61556744	61534375	14	71	61556744	61534375	61536851	61534965	1887	277		SPRY domain containing 7 [Source:MGI Symbol;Acc:MGI:1913924]	protein_coding			Different TES – No Tail		TRUE	TRUE
																						FALSE	ENSMUST00000022497.14	PC		TRUE	TRUE		61556886	61531992	61556744	61531852	142	140	61556744	61531852
																						FALSE	Shorter Isoform			TRUE	FALSE				61556744	61533893			61556744	61533893
																						FALSE	Shorter Isoform			TRUE	FALSE				61556744	61534364			61556744	61534364
																						FALSE	Shorter Isoform			TRUE	FALSE				61556744	61534965			61556744	61534965
251	ENSMUSG00000015837.15	Sqstm1	11	-	8	TRUE							TRUE		2	FALSE	FALSE		TRUE	TRUE	TRUE	FALSE	ENSMUST00000102774.10	PC		TRUE	TRUE		50210827	50200151	50210780	50200160	47	9	50210780	50200160	50205159	50200160	5000	1091		sequestosome 1 [Source:MGI Symbol;Acc:MGI:107931]	protein_coding			Different TES – No Tail, Multiple Isoforms		FALSE	TRUE
																						FALSE	ENSMUST00000015981.11	PC		TRUE	FALSE		50210791	50199365	50210780	50200160	11	795	50210780	50200160
252	ENSMUSG00000006050.11	Sra1	18	-	13	TRUE							TRUE	TRUE	2	FALSE	FALSE		TRUE	TRUE	TRUE	FALSE	ENSMUST00000173875.7	PC		TRUE	FALSE		36671196	36666680	36670279	36667244	917	564	36670279	36667244	36670279	36667482	2798	642		steroid receptor RNA activator 1 [Source:MGI Symbol;Acc:MGI:1344414]	protein_coding			TES Tail (Multiple Isoforms?)		FALSE	FALSE
																						FALSE	ENSMUST00000173482.7	NSMD	CDS 5’ incomplete	FALSE	TRUE	TRUE	36670286	36667245	36670279	36667244	7	1	36670279	36667244
																						FALSE	ENSMUST00000006209.4	PC	CDS 5’ incomplete	FALSE	TRUE	TRUE	36670285	36667428	36670279	36667244	6	184	36670279	36667244
																						FALSE	Shorter Isoform			TRUE	FALSE				36670279	36667482			36670279	36667482
253	ENSMUSG00000027646.15	Src	2	+	15	TRUE								TRUE	2	FALSE	FALSE		TRUE	TRUE	TRUE	FALSE	ENSMUST00000029175.13	PC		TRUE	TRUE		157424279	157471862	157424323	157471835	44	27	157424323	157471835	157466836	157471835	5000	2626		Rous sarcoma oncogene [Source:MGI Symbol;Acc:MGI:98397]	protein_coding					FALSE	FALSE
																						FALSE	ENSMUST00000109531.7	PC		FALSE	TRUE		157455670	157471838	?	157471835	?	3	?	157471835
254	ENSMUSG00000020077.14	Srgn	10	-	4	TRUE									1		FALSE		TRUE	TRUE	TRUE	TRUE	ENSMUST00000020271.12	PC		TRUE	TRUE		62507755	62494427	62507735	62494430	20	3	62507735	62494430	62499429	62494430	5000	822		serglycin [Source:MGI Symbol;Acc:MGI:97756]	protein_coding					FALSE	FALSE
255	ENSMUSG00000042608.15	Stk40	4	+	13	TRUE						TRUE	TRUE		4	FALSE	TRUE		TRUE	FALSE	FALSE	FALSE	ENSMUST00000094761.10	PC		TRUE	TRUE		126103971	126141029	126103970	126141028	1	1	126103970	126141028	126136029	126141028	5000			serine/threonine kinase 40 [Source:MGI Symbol;Acc:MGI:1921428]	protein_coding			Multiple Isoforms – Same End, unannotated isoform		FALSE	TRUE
																						FALSE	Unannotated – Same as ENSMUST00000094761.10 with 2 exon of ENSMUST00000139524.1			TRUE	FALSE				126103970	126141028			126103970	126141028
																						FALSE	Unannotated – Same as ENSMUST00000094761.10 with exon 1 of ENSMUST00000139188.1			TRUE	FALSE				126103970	126141028			126103970	126141028
																						FALSE	Unannotated – Same start as ENSMUST00000134369.1 (first 2 exons) but with the end of ENSMUST00000094761.10			TRUE	FALSE				126128819	126141028			126128819	126141028
256	ENSMUSG00000039232.12	Stx11	10	-	3	TRUE							TRUE	TRUE	5	TRUE	FALSE		TRUE	TRUE	TRUE	FALSE	ENSMUST00000042861.6	PC		TRUE	TRUE		12964262	12938208	12964454	12938211	192	3	12964454	12938211	12943210	12940043	3168	1941		syntaxin 11 [Source:MGI Symbol;Acc:MGI:1921982]	protein_coding			Multiple Isoforms – Same End		FALSE	FALSE
																						FALSE	ENSMUST00000219727.1	PC	CDS 3’ incomplete	TRUE	TRUE		12964258	12941827	12964454	12940043	196	1784	12964454	12940043
																						FALSE	ENSMUST00000163425.8	PC		TRUE	TRUE		12964259	12938211	12964454	12938211	195	0	12964454	12938211
																						FALSE	ENSMUST00000218685.1	PC	CDS 3’ incomplete	TRUE	FALSE		12964298	12941726	12964454	12940043	156	1683	12964454	12940043
																						FALSE	Shorter Isoform			TRUE	FALSE				12964454	12940043			12964454	12940043
257	ENSMUSG00000026470.14	Stx6	1	+	8	TRUE							TRUE	TRUE	2	TRUE	FALSE		TRUE	TRUE	TRUE	FALSE	ENSMUST00000027743.12	PC		TRUE	TRUE		155158714	155205659	155158712	155205654	2	5	155158712	155205654	155200655	155203491	2837	1552		syntaxin 6 [Source:MGI Symbol;Acc:MGI:1926235]	protein_coding			TES Tail (Multiple Isoforms?)		FALSE	FALSE
																						FALSE	ENSMUST00000193059.5	NSMD		FALSE	TRUE	TRUE	155158718	155201944	155158712	?	6	?	155158712	?
																						FALSE	Shorter Isoform			TRUE	FALSE				155158712	155203491			155158712	155203491
258	ENSMUSG00000033450.7	Tagap	17	+	10	TRUE						TRUE	TRUE		2	FALSE	TRUE		TRUE	FALSE	FALSE	FALSE	ENSMUST00000036370.7	PC		TRUE	TRUE		7925999	7934897	7926023	7934902	24	5	7926023	7934902	7929903	7934902	5000			T cell activation Rho GTPase activating protein [Source:MGI Symbol;Acc:MGI:3615484]	protein_coding					TRUE	TRUE
																						FALSE	Unnanotated – Longer 2nd exon			TRUE	FALSE				7926023	7934902			7926023	7934902
259	ENSMUSG00000026547.15	Tagln2	1	+	5	TRUE									1		FALSE		TRUE	TRUE	TRUE	TRUE	ENSMUST00000111230.7	PC		TRUE	TRUE		172500046	172507380	172500292	172507377	246	3	172500292	172507377	172502378	172507377	5000	1297		transgelin 2 [Source:MGI Symbol;Acc:MGI:1312985]	protein_coding			Different TSS – No Tail		TRUE	TRUE
260	ENSMUSG00000064289.15	Tank	2	+	10	TRUE							TRUE	TRUE	4	FALSE	TRUE		TRUE	TRUE	FALSE	FALSE	ENSMUST00000078074.8	PC		TRUE	TRUE		61578585	61654171	61578575	61654162	10	9	61578575	61654162	61653575	61653634	60	60		TRAF family member-associated Nf-kappa B activator [Source:MGI Symbol;Acc:MGI:107676]	protein_coding			Multiple Isoforms, TES Tail (Multiple Isoforms?)		FALSE	FALSE
																						FALSE	ENSMUST00000112502.7	PC		TRUE	TRUE		61578584	61654171	61578575	61654162	9	9	61578575	61654162
																						FALSE	ENSMUST00000112495.7	PC		TRUE	FALSE		61593076	61654171	61593165	61654162	89	9	61593165	61654162
																						FALSE	Shorter Isoform			TRUE	FALSE				61653575	61653634			61653575	61653634
261	ENSMUSG00000029553.10	Tfec	6	-	7	TRUE						TRUE	TRUE		2	FALSE	TRUE		TRUE	FALSE	FALSE	FALSE	ENSMUST00000031533.10	PC		TRUE	TRUE		16898441	16833372	16898352	16833459	89	87	16898352	16833459	16838458	16833459	5000			transcription factor EC [Source:MGI Symbol;Acc:MGI:1333760]	protein_coding					FALSE	FALSE
																						FALSE	Unnanotated – Additional exon between 1 and 2			TRUE	FALSE				16898352	16833459			16898352	16833459
262	ENSMUSG00000037820.15	Tgm2	2	-	13	TRUE									1		FALSE		TRUE	TRUE	TRUE	TRUE	ENSMUST00000103122.9	PC		TRUE	TRUE		158146436	158116401	158146356	158116423	80	22	158146356	158116423	158121422	158116423	5000	1827		transglutaminase 2, C polypeptide [Source:MGI Symbol;Acc:MGI:98731]	protein_coding					TRUE	TRUE
263	ENSMUSG00000040152.8	Thbs1	2	+	22	TRUE						TRUE	TRUE		2	FALSE	TRUE		TRUE	FALSE	FALSE	FALSE	ENSMUST00000039559.8	PC		TRUE	TRUE		118111875	118127133	118111905	118127122	30	11	118111905	118127122	118122123	118127033	4911			thrombospondin 1 [Source:MGI Symbol;Acc:MGI:98737]	protein_coding			Multiple Isoforms – Same End, unannotated isoform		TRUE	TRUE
																						FALSE	Unannotated – Shorter exon 5			TRUE	FALSE				118111905	118127033			118111905	118127033
264	ENSMUSG00000027995.10	Tlr2	3	-	3	TRUE									1		FALSE		TRUE	TRUE	TRUE	TRUE	ENSMUST00000029623.10	PC		TRUE	TRUE		83841767	83836271	83841586	83836272	181	1	83841586	83836272	83841271	83836272	5000	2766		toll-like receptor 2 [Source:MGI Symbol;Acc:MGI:1346060]	protein_coding					TRUE	TRUE
265	ENSMUSG00000070720.3	Tmem200b	4	+	1	TRUE									1		FALSE		TRUE	TRUE	TRUE	TRUE	ENSMUST00000094666.3	PC		TRUE	TRUE		131921770	131923140	131921963	131923952	193	812	131921963	131923952	131921963	131923952	1990	1178		transmembrane protein 200B [Source:MGI Symbol;Acc:MGI:3646343]	protein_coding			Different from annotation (2 exons)		TRUE	TRUE
266	ENSMUSG00000002845.14	Tmem39a	16	+	9	TRUE						TRUE	TRUE	TRUE	2	FALSE	TRUE		TRUE	FALSE	FALSE	FALSE	ENSMUST00000002924.14	PC		TRUE	TRUE		38562811	38592162	38562844	38591277	33	885	38562844	38591277	38586382	38591277	4896			transmembrane protein 39a [Source:MGI Symbol;Acc:MGI:1915096]	protein_coding			Different TES – No Tail		FALSE	FALSE
																						FALSE	ENSMUST00000163884.7	PC		FALSE	TRUE	TRUE	38558697	38591190	?	38591277	?	87	?	38591277
																						FALSE	ENSMUST00000163948.7	PC	CDS 3’ incomplete	FALSE	TRUE	TRUE	38562860	38586257	38562844	?	16	?	38562844	?
																						FALSE	ENSMUST00000165140.1	RI		FALSE	TRUE	TRUE	38588038	38591306	?	38591277	?	29	?	38591277
																						FALSE	Unannotated – Additional exon between 4 and 5			TRUE	FALSE				38562844	38591381			38562844	38591381
267	ENSMUSG00000045377.5	Tmem88	11	-	2	FALSE													FALSE	FALSE	FALSE	FALSE																				transmembrane protein 88 [Source:MGI Symbol;Acc:MGI:1914270]	protein_coding		Bleeding from Kdm6b	Low		TRUE	TRUE
268	ENSMUSG00000024401.14	Tnf	17	-	4	TRUE									1		FALSE		TRUE	TRUE	TRUE	TRUE	ENSMUST00000025263.14	PC		TRUE	TRUE		35202007	35199380	35201995	35199381	12	1	35201995	35199381	35201995	35199381	2615	1627		tumor necrosis factor [Source:MGI Symbol;Acc:MGI:104798]	protein_coding					TRUE	TRUE
269	ENSMUSG00000021281.15	Tnfaip2	12	+	12	TRUE									1		FALSE		TRUE	TRUE	TRUE	TRUE	ENSMUST00000102745.9	PC		TRUE	TRUE		111442468	111455018	111442672	111454972	204	46	111442672	111454972	111449973	111454972	5000	1953		tumor necrosis factor, alpha-induced protein 2 [Source:MGI Symbol;Acc:MGI:104960]	protein_coding			Different TES – No Tail		FALSE	FALSE
270	ENSMUSG00000019850.11	Tnfaip3	10	-	9	TRUE						TRUE	TRUE	TRUE	4	TRUE	TRUE		TRUE	FALSE	FALSE	FALSE	ENSMUST00000019997.10	PC		TRUE	TRUE		19015410	19000909	19015359	19001130	51	221	19015359	19001130	19006129	19011593	0			tumor necrosis factor, alpha-induced protein 3 [Source:MGI Symbol;Acc:MGI:1196377]	protein_coding			Different TES – No Tail		FALSE	FALSE
																						FALSE	ENSMUST00000105527.1	PC		FALSE	TRUE		19011963	19000912	19011955	19001130	8	218	19011955	19001130
																						FALSE	ENSMUST00000146388.1	PC	CDS 3’ incomplete	FALSE	TRUE		19014582	19011515	19014570	19011593	12	78	19014570	19011593
																						FALSE	Unannotated – Same as ENSMUST00000019997.10 but with 1st exon of ENSMUST00000146388.1			TRUE	FALSE				19014570	19001130			19014570	19001130
271	ENSMUSG00000028599.10	Tnfrsf1b	4	-	10	TRUE							TRUE		2	TRUE	FALSE		TRUE	TRUE	TRUE	FALSE	ENSMUST00000030336.10	PC		TRUE	TRUE		145246870	145213462	145246859	145213519	11	57	145246859	145213519	145217410	145213519	3892	2582		tumor necrosis factor receptor superfamily, member 1b [Source:MGI Symbol;Acc:MGI:1314883]	protein_coding			TES Tail (Multiple Isoforms?)		TRUE	TRUE
																						FALSE	Longer Isoform			TRUE	FALSE				145246859	145212411			145246859	145212411
272	ENSMUSG00000005824.6	Tnfsf14	17	-	4	FALSE													FALSE	FALSE	FALSE	FALSE																				tumor necrosis factor (ligand) superfamily, member 14 [Source:MGI Symbol;Acc:MGI:1355317]	protein_coding		Bleeding from C3			TRUE	TRUE
273	ENSMUSG00000026700.4	Tnfsf4	1	+	3	FALSE													FALSE	FALSE	FALSE	FALSE																				tumor necrosis factor (ligand) superfamily, member 4 [Source:MGI Symbol;Acc:MGI:104511]	protein_coding			Different TES – No Tail		TRUE	TRUE
274	ENSMUSG00000035678.7	Tnfsf9	17	+	3	TRUE									1		FALSE		TRUE	TRUE	TRUE	TRUE	ENSMUST00000039490.7	PC		TRUE	TRUE		57105384	57107757	57105425	57107696	41	61	57105425	57107696	57105425	57107696	2272	1129		tumor necrosis factor (ligand) superfamily, member 9 [Source:MGI Symbol;Acc:MGI:1101058]	protein_coding					TRUE	TRUE
275	ENSMUSG00000020400.17	Tnip1	11	-	19	TRUE						TRUE	TRUE	TRUE	4	TRUE	TRUE		TRUE	FALSE	FALSE	FALSE	ENSMUST00000108886.7	PC		TRUE	TRUE		54962916	54910786	54962928	54910793	12	7	54962928	54910793	54915792	54926758	0			TNFAIP3 interacting protein 1 [Source:MGI Symbol;Acc:MGI:1926194]	protein_coding			Multiple Isoforms		FALSE	FALSE
																						FALSE	ENSMUST00000018482.12	PC		TRUE	FALSE		54962912	54910786	54962928	54910793	16	7	54962928	54910793
																						FALSE	ENSMUST00000108889.9	PC		TRUE	FALSE		54956122	54910784	54956076	54910793	46	9	54956076	54910793
																						FALSE	ENSMUST00000102730.8	PC		FALSE	TRUE	TRUE	54962910	54910786	54962928	54910793	18	7	54962928	54910793
																						FALSE	ENSMUST00000126703.7	PC	CDS 3’ incomplete	FALSE	TRUE	TRUE	54956122	54926703	54956076	54926758	46	55	54956076	54926758
																						FALSE	Unannotated – Same as ENSMUST00000102730.8 without exon 2			TRUE	FALSE				54962929	54910793			54962929	54910793
276	ENSMUSG00000044162.12	Tnip3	6	+	11	TRUE					TRUE		TRUE	TRUE	3	TRUE	TRUE		TRUE	FALSE	FALSE	FALSE	ENSMUST00000114236.1	PC		TRUE	TRUE		65590397	65634040	65590414	65632275	17	1765	65590414	65632275	?	?	?			TNFAIP3 interacting protein 3 [Source:MGI Symbol;Acc:MGI:3041165]	protein_coding			TES Tail (Multiple Isoforms?)		FALSE	FALSE
																						FALSE	ENSMUST00000212375.1	PC		FALSE	TRUE	TRUE	65525384	65631791	?	65632275	?	484	?	65632275
																						FALSE	ENSMUST00000204438.1	RI		FALSE	TRUE		65590415	65600174	65590414	65600179	1	5	65590414	65600179
																						FALSE	Longer Isoform			TRUE	FALSE				65590414	?		?	65590414	?
277	ENSMUSG00000070544.6	Top1	2	+	21	TRUE									1		FALSE		TRUE	TRUE	TRUE	TRUE	ENSMUST00000109468.2	PC		TRUE	TRUE		160645887	160722764	160645911	160722764	24	0	160645911	160722764	160717765	160722764	5000	1558		topoisomerase (DNA) I [Source:MGI Symbol;Acc:MGI:98788]	protein_coding					FALSE	FALSE
278	ENSMUSG00000026875.14	Traf1	2	-	11	TRUE					TRUE	TRUE	TRUE	TRUE	6	FALSE	TRUE		TRUE	FALSE	FALSE	FALSE	ENSMUST00000028234.11	PC		FALSE	TRUE	TRUE	34961585	34943255	34961602	34943267	17	12	34961602	34943267	?	?	?			TNF receptor-associated factor 1 [Source:MGI Symbol;Acc:MGI:101836]	protein_coding			Mulltiple Isoforms – Different End		FALSE	FALSE
																						FALSE	ENSMUST00000113064.7	PC		TRUE	TRUE		34961772	34943257	34961602	34943267	170	10	34961602	34943267
																						FALSE	ENSMUST00000135870.1	PT		TRUE	FALSE		34961562	34958151	34961602	?	40	?	34961602	?
																						FALSE	ENSMUST00000172159.7	PC		TRUE	TRUE		34958163	34941749	34958157	34943267	6	1518	34958157	34943267
																						FALSE	ENSMUST00000129131.7	PT		FALSE	TRUE	TRUE	34961582	34947535	34961602	34943267	20	4268	34961602	34943267
																						FALSE	Unannotated – Same as ENSMUST00000113064.7 but skipping exon 2			TRUE	FALSE				34961602	34943267			34961602	34943267
																						FALSE	Unannotated – Same as ENSMUST00000113064.7 but skipping exon 6			TRUE	FALSE				34961602	34943267			34961602	34943267
																						FALSE	Unannotated – Same as ENSMUST00000113064.7 but with different exon 3			TRUE	FALSE				34961602	34943267			34961602	34943267
279	ENSMUSG00000032501.8	Trib1	15	+	3	TRUE									1		FALSE		TRUE	TRUE	TRUE	TRUE	ENSMUST00000067543.6	PC		TRUE	TRUE		59648349	59656550	59648666	59656520	317	30	59648666	59656520	59651521	59656520	5000	2536		tribbles pseudokinase 1 [Source:MGI Symbol;Acc:MGI:2443397]	protein_coding					FALSE	TRUE
280	ENSMUSG00000035235.12	Trim13	14	+	3	TRUE							TRUE		2	FALSE	FALSE		TRUE	TRUE	TRUE	FALSE	ENSMUST00000039562.6	PC		TRUE	TRUE		61599511	61605946	61599547	61605917	36	29	61599547	61605917	61600918	61605917	5000	1388		tripartite motif-containing 13 [Source:MGI Symbol;Acc:MGI:1913847]	protein_coding					TRUE	TRUE
																						FALSE	ENSMUST00000165015.7	PC		TRUE	FALSE		61598225	61605946	61598249	61605917	24	29	61598249	61605917
281	ENSMUSG00000001473.6	Tubb6	18	+	4	TRUE									1		FALSE		TRUE	TRUE	TRUE	TRUE	ENSMUST00000001513.6	PC		TRUE	TRUE		67390716	67402748	67390723	67402751	7	3	67390723	67402751	67397752	67402751	5000	1442		tubulin, beta 6 class V [Source:MGI Symbol;Acc:MGI:1915201]	protein_coding					TRUE	TRUE
282	ENSMUSG00000020250.10	Txnrd1	10	+	15	TRUE								TRUE	2	FALSE	FALSE		TRUE	TRUE	TRUE	FALSE	ENSMUST00000020484.7	PC		FALSE	TRUE		82859178	82897712	82859217	82897713	39	1	82859217	82897713	82892714	82897713	5000	1737		thioredoxin reductase 1 [Source:MGI Symbol;Acc:MGI:1354175]	protein_coding			Different TES – No Tail		FALSE	FALSE
																						FALSE	ENSMUST00000219962.1	PC		TRUE	TRUE		82859206	82896605	82859217	82897713	11	1108	82859217	82897713
																						FALSE	ENSMUST00000219442.1	PC		FALSE	TRUE	TRUE	82860300	82897710	?	82897713	?	3	?	82897713
283	ENSMUSG00000027962.14	Vcam1	3	-	9	TRUE							1	1	3	TRUE	TRUE		TRUE	TRUE	FALSE	FALSE	ENSMUST00000029574.12	PC		TRUE	TRUE		116129688	116109948	116129440	116110138	248	190	116129440	116110138	116115137	116123440	0	0		vascular cell adhesion molecule 1 [Source:MGI Symbol;Acc:MGI:98926]	protein_coding			Multiple isoforms – Different End		FALSE	FALSE
																						FALSE	ENSMUST00000196449.4	PC		TRUE	TRUE		116129457	116122279	116129440	116122465	17	186	116129440	116122465
																						FALSE	Shorter Isoform			TRUE	FALSE				116129440	116123440			116129440	116123440
284	ENSMUSG00000026728.9	Vim	2	+	9	TRUE									1		FALSE		TRUE	TRUE	TRUE	TRUE	ENSMUST00000028062.7	PC		TRUE	TRUE		13573951	13582826	13574320	13582805	369	21	13574320	13582805	13577806	13582805	5000	1068		vimentin [Source:MGI Symbol;Acc:MGI:98932]	protein_coding			Different TSS – No Tail		FALSE	TRUE
285	ENSMUSG00000035164.8	Zc3h12c	9	-	6	TRUE						TRUE	TRUE	TRUE	3	FALSE	TRUE		TRUE	FALSE	FALSE	FALSE	ENSMUST00000213645.1	PC		TRUE	TRUE		52168572	52111343	52168644	52109623	72	1720	52168644	52109623	52114622	52109623	5000			zinc finger CCCH type containing 12C [Source:MGI Symbol;Acc:MGI:3026959]	protein_coding			Different TES – No Tail		FALSE	TRUE
																						FALSE	ENSMUST00000165519.1	PC		FALSE	TRUE	TRUE	52168111	52111984	?	52109623	?	2361	?	52109623
																						FALSE	Unannotated – Same as ENSMUST00000213645.1 but with different first exon			TRUE	FALSE				52168884	52109623			52168884	52109623
																						FALSE	Unannotated – Same as ENSMUST00000213645.1 but with different first exon			TRUE	FALSE				52172654	52109623			52172654	52109623
286	ENSMUSG00000044786.6	Zfp36	7	-	1	TRUE								TRUE	1	FALSE	FALSE		TRUE	TRUE	TRUE	TRUE	ENSMUST00000051241.6	PC		TRUE	TRUE		28380253	28376783	28379246	28376786	1007	3	28379246	28376786	28379246	28376786	2461	1781		zinc finger protein 36 [Source:MGI Symbol;Acc:MGI:99180]	protein_coding			Different TSS – No Tail		FALSE	FALSE
																						FALSE	ENSMUST00000209061.1	PC		FALSE	TRUE	TRUE	28379255	28376790	28379246	28376786	9	4	28379246	28376786
287	ENSMUSG00000071757.10	Zhx2	15	+	4	TRUE									1		FALSE		TRUE	TRUE	TRUE	TRUE	ENSMUST00000096430.10	PC		TRUE	TRUE		57694664	57839832	57694770	57839752	106	80	57694770	57839752	57834753	57839752	5000	1162		zinc fingers and homeoboxes 2 [Source:MGI Symbol;Acc:MGI:2683087]	protein_coding					FALSE	FALSE
288	ENSMUSG00000035671.6	Zswim4	8	-	14	TRUE									1		FALSE		TRUE	TRUE	TRUE	TRUE	ENSMUST00000039480.6	PC		TRUE	TRUE		84237055	84210677	84237042	84211015	13	338	84237042	84211015	84216014	84211015	5000	1873		zinc finger SWIM-type containing 4 [Source:MGI Symbol;Acc:MGI:2443726]	protein_coding			Different TES – No Tail		TRUE	TRUE
					All	249	6	1	3	2	5	33	109	92	119	36	54		242	205	186	118																	All	197								107	141
																								PC: protein coding
																5kb Threshold	500							PT: processed transcript
																								NSMD: Non sense mediated decay
																								RI: Retained Intron
[truncated: 11 more columns]

## Sheet: Manual Track Inspection - Naive
		Notes for manual removing				Gencode – vM14 (Naive)
Name	Strand	Reason – Chromatin	Reason – Cytoplasmic	Cytoplasmic Comments		Main Isoforms
Abracl	-			Multiple Isoforms – Similar End		ENSMUST00000020002.8
						ENSMUST00000220433.1
Abtb2	+					ENSMUST00000076212.3
Acod1	+		TES Tail (Multiple Isoforms) – Different End			ENSMUST00000022722.6
						Longer Isoform
Acp5	-			Multiple Isoforms – Similar End		ENSMUST00000115315.2
						ENSMUST00000069330.13
Adhfe1	+	Bleeding from Rrs1	Low
Adora2a	+					ENSMUST00000105420.2
Adora2b	+			TES Tail (Multiple Isoforms) – Similar End		ENSMUST00000018644.2
						Shorter Isoform
Ampd3	+			Different Isoform induced (basal: unannotated, induced: ENSMUST00000005829.12) – Similar End		Unannotated – different start
						Unannotated – different start (1 exon more)
						ENSMUST00000005829.12
						ENSMUST00000213373.1
Ankdd1a	-	Bleeding from Plekoh2	Low
Ankrd33b	-		Multiple isoforms – Different End			ENSMUST00000123325.7
						ENSMUST00000076942.4
						Longer Isoform
Anxa5	-			Different TSS – No Tail		ENSMUST00000029266.13
Arih2	-		Multiple isoforms – Different End			ENSMUST00000013338.13
						ENSMUST00000193643.1
						Unannotated – Same as ENSMUST00000193190.5 but with exon 11 of ENSMUST00000013338.13
Arl5b	+					ENSMUST00000069870.9
Arl5c	-					ENSMUST00000042971.15
Astl	+	Bleeding from Dusp2	Low
Bcl2a1a	+					ENSMUST00000098485.3
Bcl2a1d	-					ENSMUST00000098486.3
Bcl2l11	+			Multiple Isoforms – Similar End		ENSMUST00000103210.1
						ENSMUST00000110341.8
Bmp2	+					ENSMUST00000028836.6
Btg1	+			Different TES – No Tail		ENSMUST00000038377.8
Btg2	-					ENSMUST00000020692.6
C3	-					ENSMUST00000024988.14
C5ar1	-			TES Tail (Multiple Isoforms) – Similar End		ENSMUST00000168818.1
						Shorter Isoform
Cacnb3	+			Multiple Isoforms – Similar End		ENSMUST00000003442.7
						ENSMUST00000109150.7
						Unannotated – different start and/or exon 6 skipping
Casp4	+					ENSMUST00000027012.13
Cav1	+			Multiple Isoforms – Similar End		ENSMUST00000115453.1
						ENSMUST00000007799.12
Ccl12	+					ENSMUST00000000194.3
Ccl2	+					ENSMUST00000000193.5
Ccl4	+					ENSMUST00000019074.3
Ccl5	-					ENSMUST00000035938.2
Ccl7	+					ENSMUST00000021011.2
Ccl9	-		TES Tail (Multiple Isoforms) – Different End			ENSMUST00000019266.5
						Shorter Isoform
Ccr1	-			Different TES – No Tail		ENSMUST00000026911.5
Ccr3	+					ENSMUST00000039171.8
Ccrl2	-		Multiple isoforms – Different End			ENSMUST00000199839.4
						ENSMUST00000111888.2
						ENSMUST00000195968.1
						Longer Isoform
Cd14	-					ENSMUST00000061829.6
Cd40	+			Different TES – No Tail		ENSMUST00000017799.11
Cd44	-			Different TES – No Tail		ENSMUST00000099673.8
Cd69	-					ENSMUST00000032259.5
Cd74	+			Multiple Isoforms – Similar End		ENSMUST00000050487.14
						ENSMUST00000097563.8
Cd83	+			Different TSS – No Tail		ENSMUST00000015540.3
Cdc42ep2	-					ENSMUST00000055458.4
Cdc42ep4	-			Multiple Isoforms – Similar End		ENSMUST00000053536.4
						ENSMUST00000106616.1
Cdkn1a	+					ENSMUST00000023829.6
Cflar	+			Different isoform induced		ENSMUST00000097722.8
						ENSMUST00000140940.7
						ENSMUST00000069333.7
						Unannotated – Same as ENSMUST00000097722.8 but with different starting exon
Chka	+			Different TSS – No Tail		ENSMUST00000025760.12
Cish	+			Different TSS – No Tail		ENSMUST00000085102.5
Ckap2l	-	Bleeding from Il1a
Clcf1	+			Different TSS – No Tail		ENSMUST00000046506.6
Clec4d	+		TES Tail (Multiple Isoforms) – Different End			ENSMUST00000032240.3
						Shorter Isoform
						Longer Isoform
Clec4e	-			TES Tail (Multiple Isoforms) – Similar End		ENSMUST00000032239.10
						Shorter Isoform
Clec5a	-		TES Tail (Multiple Isoforms) – Different End	Multiple Isoforms		ENSMUST00000101491.10
						ENSMUST00000129948.8
						ENSMUST00000031975.6
						Longer Isoform
Clic4	-					ENSMUST00000037099.8
Col27a1	+		Low
Cpd	-					ENSMUST00000021201.5
Csf1	-			Different isoform induced		ENSMUST0000014743.9
						Unannotated – Additional exon between 1 and 2
Csf2	-					ENSMUST00000019060.5
Cst7	+					ENSMUST00000089200.2
Ctsc	+		Different isoform induced – Different End			ENSMUST00000131108.8
						ENSMUST00000032779.11
Cxcl1	+					ENSMUST00000031327.8
Cxcl10	-					ENSMUST00000038816.12
Cxcl16	-		Multiple isoforms – Different End			ENSMUST00000019064.8
						ENSMUST00000126391.1
						ENSMUST00000154475.1
Cxcl2	+					ENSMUST00000075433.7
Cxcl9	-		TES Tail (Multiple Isoforms) – Different End			ENSMUST00000113093.4
						Shorter Isoform
Cybb	-			TES Tail (Multiple Isoforms) – Similar End		ENSMUST00000015484.9
						Shorter Isoform
Dcbld2	+			Different TSS and TES – No Tails		ENSMUST00000046663.7
Dennd4a	+					ENSMUST00000038890.5
Dhx40	-	Bleeding from unannotated region
Dpep3	-	Bleeding from Dpep2	Low
Dusp1	-					ENSMUST00000025025.6
Dusp14	-			Multiple Isoforms – Similar End		ENSMUST00000108101.7
						ENSMUST00000100705.10
						ENSMUST00000138208.1
Dusp16	-					ENSMUST00000100857.9
Dusp2	+					ENSMUST00000028846.6
Dusp4	+			Different TES – No Tail		ENSMUST00000033930.4
Dusp5	+					ENSMUST00000038287.6
Dusp8	-			Different TSS – No Tail		ENSMUST00000039926.9
E2f8	-			Multiple Isoforms – Similar End		ENSMUST00000119223.1
						ENSMUST00000058745.14
Ebi3	+					ENSMUST00000003274.6
Edn1	+					ENSMUST00000021796.8
Ednrb	-			Multiple Isoforms – Similar End		ENSMUST00000172237.1
						ENSMUST00000022718.9
Egr1	+			Different TSS – No Tail		ENSMUST00000064795.5
Egr2	+					ENSMUST00000048289.13
Egr3	+			Multiple Isoforms, Different TSS and TES – No Tail		ENSMUST00000035908.1
						Unannotated – Additional exon between 1 and 2
Ehd1	+			TSS Tail		ENSMUST00000025684.3
Ell2	+			Different TSS – No Tail		ENSMUST00000001583.7
Eme1	-	Bleeding from Xylt2	Low
Errfi1	+					ENSMUST00000030811.1
Ets2	+			Different TSS – No Tail		ENSMUST00000023612.14
Extl2	+			Multiple Isoforms – Similar End		ENSMUST00000029575.11
						ENSMUST00000106502.1
						Unannotated – Additional exon between 2 and 3
Ezr	-			Different TES – No Tail		ENSMUST00000064234.6
F10	+			TES Tail (Multiple Isoforms) – Similar End		ENSMUST00000033821.10
						Longer Isoform
Fabp3	+					ENSMUST00000070532.7
Fam129a	+					ENSMUST00000148810.7
Fam20c	+			TSS Tail		ENSMUST00000026972.7
Fnbp1l	-					ENSMUST00000162409.7
Fos	+					ENSMUST00000021674.6
Fosb	-			Different TSS – No Tail, Multiple Isoforms		ENSMUST00000003640.3
						ENSMUST00000208446.1
Fosl2	+					ENSMUST00000031017.10
Foxp4	-			Multiple Isoforms – Similar End		ENSMUST00000113265.7
						ENSMUST00000113262.1
Frmd6	+					ENSMUST00000057859.8
Gadd45b	+					ENSMUST00000015456.9
Gas7	+					ENSMUST00000108682.8
Gbp2	+					ENSMUST00000165774.7
Gbp5	+			Multiple Isoforms – Similar End		ENSMUST00000090127.6
						ENSMUST00000196255.4
Gch1	-		TES Tail (Multiple Isoforms) – Different End			ENSMUST00000089959.6
						Shorter Isoform
Gdf15	-			Different TSS – No Tail		ENSMUST00000003808.7
Gem	+			TES Tail (Multiple Isoforms) – Similar End		ENSMUST00000108304.8
						Longer Isoform
Ggct	-			Different TES – No Tail		ENSMUST00000131475.1
						ENSMUST00000204301.2
Gng4	+					ENSMUST00000021734.8
Gpr132	-					ENSMUST00000021729.8
Gpr85	-			TES Tail (Multiple Isoforms) – Similar End		ENSMUST00000060442.13
						Longer Isoform
H2-M2	-			Different TES – No Tail		ENSMUST00000171139.2
H2-Q6	+			Multiple Isoforms – Similar End		ENSMUST00000174699.7
						Unannotated – Additional exon between 5 and 6
H2-Q7	+		Multiple Isoforms – Different Start, Different End			ENSMUST00000071951.12
						ENSMUST00000116598.9
						ENSMUST00000173788.1
Hbegf	-					ENSMUST00000025363.5
Helz2	-			Multiple Isoforms – Similar End		ENSMUST00000108831.7
						Unannotated – ENSMUST00000108831.7 with ENSMUST00000121484.1 first exon instead of the one it has
Hilpda	+					ENSMUST00000054445.8
Hivep1	+					ENSMUST00000060148.5
Hivep2	+			Multiple isoforms – Similar End		ENSMUST00000015645.10
						ENSMUST00000191138.6
						Unannotated – Similar to ENSMUST00000191138.6 or ENSMUST00000015645.10 but with the 2nd exon of ENSMUST00000187083.6
Hnrnpll	-			Multiple isoforms – Similar End		ENSMUST00000184635.7
						ENSMUST00000184297.7
Htr2a	+			Different TSS and TES – No Tails		ENSMUST00000036653.3
Htra1	+			Multiple Isoforms – Similar End		ENSMUST00000006367.7
						ENSMUST00000153290.7
Icam1	+			TSS Tail (Multiple Isoforms) – Similar End		ENSMUST00000086399.5
						Longer Isoform
Icam4	+	Bleeding from Icam1	Low
Icosl	+					ENSMUST00000105393.2
Id3	+			Different TSS – No Tail		ENSMUST00000008016.2
Ier2	-					ENSMUST00000060427.4
Ifi205	-					ENSMUST00000059226.6
Ifnb1	-					ENSMUST00000055671.4
Ifrd1	-			Different TES – No Tail		ENSMUST00000001672.11
Igsf6	-		TES Tail (Multiple Isoforms) – Different End			ENSMUST00000047194.3
						Longer Isoform
Il10	+					ENSMUST00000016673.5
Il12b	+			Different TES – No Tail		ENSMUST00000102796.9
Il17ra	+			Different TES – No Tail		ENSMUST00000002976.4
Il1a	-					ENSMUST00000028882.1
Il1b	-					ENSMUST00000028881.13
Il1rn	+			TES Tail (Multiple Isoforms) – Similar End		ENSMUST00000114482.2
						Shorter Isoform
Il23a	-					ENSMUST00000026449.2
Il6	+			TES Tail (Multiple Isoforms) – Similar End		ENSMUST00000026845.11
						Longer Isoform
Irf1	+					ENSMUST00000108920.8
Irs2	-			Different TSS – No Tail		ENSMUST00000040514.7
Itga5	-			TSS Tail (Multiple Isoform) – Similar End		ENSMUST00000023128.7
Itgav	+					ENSMUST00000028499.10
Jag1	-					ENSMUST00000028735.7
Jdp2	+			TES Tail (Multiple Isoforms) – Similar End		ENSMUST00000050687.13
						Unannotated – Different first exon
						Shorter Isoform
Junb	-					ENSMUST00000064922.6
Kcna3	+	Different from annotation (combined with AI504432)	Different from annotation (combined with AI504432)
Kctd12	-					ENSMUST00000184744.1
Kdm6b	-			Different isoform induced, unannotated isoforms, Similar - End		Unannotated – Similar to ENSMUST000000940774 but with an additional 1st exon
						Unannotated – Similar to ENSMUST000000940774 but with an different 1st exon
Klf6	+					ENSMUST00000000080.7
Klf7	-					ENSMUST00000114086.7
Klhl25	+			Multiple Isoforms – Similar End		ENSMUST00000171155.3
						ENSMUST00000092073.10
						ENSMUST00000206019.1
						Unannotated – Different 1st exon
Kpna3	-					ENSMUST00000022496.7
Lcp2	+			TES Tail (Multiple Isoforms) – Similar End		ENSMUST00000109329.8
						Longer Isoform
Lif	+			Different from annotation, Multiple Isoforms – Same End		ENSMUST00000066283.11
						ENSMUST00000040750.3
Lrrc63	-			Unannotated isoform		Unannotated – Different 1st exon, skippink 2nd exon, Different last exon
						Unannotated – Different 1st exon, Different last exon
Lsmem1	-	Bleeding from Ifrd1	Low
Mad2l1	+		TES Tail (Multiple Isoforms) – Different End			ENSMUST00000116605.7
						Shorter Isoform
Maff	+					ENSMUST00000096350.9
Malt1	+					ENSMUST00000049248.5
Map2k3	+					ENSMUST00000019076.9
Map3k6	+					ENSMUST00000030677.6
Mapkapk2	-					ENSMUST00000016672.10
Marcksl1	+					ENSMUST00000062356.6
Mdm2	-			Multiple isoforms – Similar End		ENSMUST00000020408.15
						Unannotated – Same start as ENSMUST00000137102.7 but same end as ENSMUST00000020408.15
Med21	+					ENSMUST00000032429.8
Mefv	-			Multiple isoforms – Similar End		ENSMUST00000100222.2
						Unannotated – Same as ENSMUST00000023180.13 but without the one before last exon
Mki67	-			Multiple Isoforms – Same End, unannotated isoform		ENSMUST00000033310.8
						Unannotated – Same as ENSMUST00000033310.8 but skipping exon 6
Mmd	+		Overlapping with Gm45716
Mmp13	+					ENSMUST00000015394.9
Mmp14	+			Different TES – No Tail		ENSMUST00000089688.5
Mpp7	-			TES Tail (Multiple Isoforms) – Similar End		ENSMUST00000115869.2
Mtmr12	+		TES Tail (Multiple Isoforms) – Different End			ENSMUST00000038172.14
						Shorter Isoform
						Longer Isoform
Mxd1	-		TES Tail (Multiple Isoforms) – Different End			ENSMUST00000001184.9
						Shorter Isoform
Mybpc3	+	Bleeding from Spi1	Low
Myc	+					ENSMUST00000159327.1
Ndrg1	-			Multiple Isoforms – Similar End		ENSMUST00000005256.12
						ENSMUST00000166420.7
Nfil3	-					ENSMUST00000071065.7
Nfkb1	-			Multiple Isoforms – Similar End		ENSMUST00000029812.13
						Unannotated – Same as ENSMUST00000029812.13 with the same end as ENSMUST00000132668.7
Nfkb2	+		TES Tail (Multiple Isoforms) – Different End	Multiple Isoforms		ENSMUST00000073116.11
						ENSMUST00000111881.2
						Longer Isoform
Nfkbia	-					ENSMUST00000021413.8
Nfkbib	-			Multiple Isoforms – Similar End		ENSMUST00000085851.11
						ENSMUST00000032815.10
Nfkbid	+					ENSMUST00000108176.8
Nfkbie	+					ENSMUST00000024742.7
Nfkbiz	-		Multiple Isoforms – Different Start, Different End			ENSMUST00000114458.7
						ENSMUST00000139373.1
						ENSMUST00000114457.7
Nlrp3	+			Multiple Isoforms – Similar End		ENSMUST00000079476.9
						ENSMUST00000101148.8
						Unannotated – Same as ENSMUST00000079476.9 but with different 1st exon
						Unannotated – Same as ENSMUST00000079476.9 but with different 1st exon
						Unannotated – Same as ENSMUST00000079476.9 but with different 1st exon
						Unannotated – Same as ENSMUST00000079476.9 but with different 1st exon
Noct	+			TSS Tail (Multiple Isoforms) – Similar End		ENSMUST00000023849.14
						ENSMUST00000193018.1
						Longer Isoform
Npy	+					ENSMUST00000031843.6
Nr4a1	+					ENSMUST00000023779.6
Nr4a3	+					ENSMUST00000030025.9
						Unannotated – Combination of ENSMUST00000154186.1 and ENSMUST00000153369.1
Nupr1	-			Different TSS – No Tail		ENSMUST00000032961.3
						Unannotated – Same end as ENSMUST00000032961.3 with same start as ENSMUST00000151105.7
Odc1	+			TES Tail (Multiple Isoforms) – Similar End		ENSMUST00000171737.2
						Longer Isoform
Olr1	-					ENSMUST00000032265.12
Orai2	-			TSS Tail, Multiple Isoforms – Similar End		ENSMUST00000041048.5
						ENSMUST00000197052.1
						Longer Isoform
P2ry2	-		TES Tail (Multiple Isoforms) – Different End	Multiple Isoforms		ENSMUST00000037540.4
						ENSMUST00000178340.2
						Longer Isoform
Pde4b	+			Different TSS and TES – No Tails		ENSMUST00000097950.8
Pdpn	-					ENSMUST00000030317.13
Phlda1	+			Different TSS – No Tail		ENSMUST00000164773.1
Phldb1	-			Multiple Isoforms – Similar End		ENSMUST00000134465.7
						ENSMUST00000138356.7
						Unannotated – Same as ENSMUST00000134465.7 but with the first exon of ENSMUST00000034611.14 on top of the rest
						Unannotated – Same start as ENSMUST00000123406.7 but with the end of ENSMUST00000134465.7
Pim1	+					ENSMUST00000024811.7
Plau	+					ENSMUST00000022368.2
Plaur	+			TES Tail (Multiple Isoforms) – Similar End		ENSMUST00000002284.10
						Shorter Isoform
Plek	-			TES Tail (Multiple Isoforms) – Similar End		ENSMUST00000102881.9
						Longer Isoform
Plscr1	+			TSS Tail – Similar End		ENSMUST00000093801.9
						Shorter Isoform
Ppp1r15a	-					ENSMUST00000042105.10
Prag1	+					ENSMUST00000110492.1
Prdx5	-			TSS Tail – Simialr End		ENSMUST00000025904.11
						Shorter Isoform
Prr5l	-			Multiple Isoforms – Similar End		ENSMUST00000171088.7
						ENSMUST00000043845.13
Pstpip2	+			Different TES – No Tail		ENSMUST00000114741.2
Ptgs2	+					ENSMUST00000035065.8
Ptp4a1	-			TSS Tail, Multiple Isoforms – Similar End		ENSMUST00000027232.13
						ENSMUST00000076587.4
						Longer Isoform
Pvr	-					ENSMUST00000043517.7
Rab11fip1	-			Different isoform induced		ENSMUST00000033878.13
						ENSMUST00000054212.6
						ENSMUST00000209377.1
Rab20	-					ENSMUST00000033900.6
Rabgef1	+			Multiple Isoforms - Similar End		ENSMUST00000119797.7
						Unannotated – Same start as ENSMUST00000148264.7 but with the same end as ENSMUST00000119797.7
Rasgef1b	-			Multiple Isoforms – Similar End End		ENSMUST00000031276.14
						ENSMUST00000168092.7
Rcvrn	+	Bleeding from Gas7	Low
Rel	-					ENSMUST00000102864.4
Relb	-			Multiple Isoforms – Same End		ENSMUST00000094762.9
						ENSMUST00000049912.14
Rgs1	-			Different TES – No Tail		ENSMUST00000189061.6
Ripk2	-			Multiple Isoforms, TES Tail – Similar End		ENSMUST00000037035.11
						Unannotated – Additional exon between 2 and 3
						Shorter Isoform
Rnd1	-			Different TES – No Tail		ENSMUST00000003451.10
Rnd3	-					ENSMUST00000017288.8
Rnf149	-			TES Tail (Multiple Isoforms) – Similar End		ENSMUST00000062525.10
						Shorter Isoform
Rnf19a	-					ENSMUST00000022890.8
Rnf19b	+		Multiple isoforms – Different End			ENSMUST00000168461.7
						ENSMUST00000097874.8
S100a10	+					ENSMUST00000045756.13
Samsn1	-					ENSMUST00000114239.8
Sdc4	-					ENSMUST00000017153.3
Sde2	+					ENSMUST00000038091.7
Sele	+			Different TES – No Tail		ENSMUST00000027874.5
Sept11	+					ENSMUST00000074733.10
Serpine1	-					ENSMUST00000041388.10
Sh3bgrl2	+		TES Tail (Multiple Isoforms) – Different End			ENSMUST00000113215.9
						Shorter Isoform
Sh3d21	-			Multiple Isoforms, Unannotated Isoform – Similar End		ENSMUST00000094760.8
						ENSMUST00000097891.3
						Unannotated – Similar to ENSMUST00000094760.8 but skipping one before last exon
Skil	+			Different TSS – No Tail		ENSMUST00000118470.7
						ENSMUST00000029194.11
Slc16a10	-		Multiple isoforms – Different End			ENSMUST00000092566.7
						ENSMUST00000213488.1
						Unannotated – Different 2nd and finale exon
Slc2a6	-					ENSMUST00000045702.5
Slc35b2	+	Bleeding from Nfkbie
Slc44a1	+		Multiple isoforms – Different End			ENSMUST00000107651.8
						ENSMUST00000102911.9
Slc7a2	+					ENSMUST00000098816.9
Smim3	-			Multiple Isoforms – Similar End		ENSMUST00000042710.6
						Unannotated – Additional exon between 1 and 2
Snx18	-					ENSMUST00000109241.3
Socs3	-					ENSMUST00000054002.3
Sod2	+		TES Tail (Multiple Isoforms) – Different End			ENSMUST00000007012.4
						Shorter Isoform
Sowahc	+					ENSMUST00000182161.1
Sphk1	+			Multiple Isoforms – Similar End		ENSMUST00000100201.9
						ENSMUST00000106387.8
Spp1	+					ENSMUST00000031243.14
Spred1	+					ENSMUST00000028829.12
Spryd7	-		TES Tail (Multiple Isoforms) – Different End			ENSMUST00000022497.14
						Shorter Isoform
						Shorter Isoform
						Shorter Isoform
Sqstm1	-			Different TES – No Tail, Multiple Isoforms		ENSMUST00000102774.10
						ENSMUST00000015981.11
Sra1	-			TES Tail (Multiple Isoforms) – Similar End		ENSMUST00000173875.7
						ENSMUST00000001415.7
						Shorter Isoform
Src	+					ENSMUST00000029175.13
						Unannotated – Different first exon
Srgn	-					ENSMUST00000020271.12
Stk40	+		Multiple Isoforms – Different End			ENSMUST00000094761.10
						ENSMUST00000139524.1
						ENSMUST00000139188.1
						Unannotated – Same start as ENSMUST00000134369.1 (first 2 exons) but with the end of ENSMUST00000094761.10
Stx11	-			TES Tail (Multiple Isoforms) – Similar End		ENSMUST00000042861.6
						ENSMUST00000219727.1
						ENSMUST00000163425.8
						ENSMUST00000218685.1
						Shorter Isoform
Stx6	+		TES Tail (Multiple Isoforms) – Different End			ENSMUST00000027743.12
						Shorter Isoform
Tagap	+					ENSMUST00000036370.7
Tagln2	+			Different TSS – No Tail		ENSMUST00000111230.7
Tank	+			Multiple Isoforms, TES Tail – Similar End		ENSMUST00000112502.7
						ENSMUST00000078074.8
						ENSMUST00000112495.7
						ENSMUST00000112501.8
						Shorter Isoform
Tfec	-					ENSMUST00000031533.10
Tgm2	-					ENSMUST00000103122.9
Thbs1	+			Multiple Isoforms – Similar End		ENSMUST00000039559.8
						Unannotated – Shorter exon 5
Tlr2	-					ENSMUST00000029623.10
Tmem200b	+			Different from annotation (2 exons)		Unannotated – Additional exon as start
Tmem39a	+			Different TES – No Tail		ENSMUST00000002924.14
						Unannotated – Additional exon between 4 and 5
Tmem88	-	Bleeding from Kdm6b	Low
Tnf	-					ENSMUST00000025263.14
Tnfaip2	+			Different TES – No Tail		ENSMUST00000102745.9
Tnfaip3	-			Different TES – No Tail		ENSMUST00000019997.10
Tnfrsf1b	-			TES Tail (Multiple Isoforms)		ENSMUST00000030336.10
						Longer Isoform
Tnfsf14	-	Bleeding from C3
Tnfsf4	+			Different TES – No Tail		ENSMUST00000028024.4
Tnfsf9	+					ENSMUST00000039490.7
Tnip1	-			Multiple Isoforms – Similar End		ENSMUST00000108886.7
						ENSMUST00000018482.12
						ENSMUST00000108889.9
						Unannotated – Same as ENSMUST00000102730.8 without exon 2
Tnip3	+		TES Tail (Multiple Isoforms) – Uncertain End			ENSMUST00000114236.1
						Longer Isoform
Top1	+					ENSMUST00000109468.2
Traf1	-		Multiple isoforms – Different End			ENSMUST00000113064.7
						ENSMUST00000135870.1
						ENSMUST00000172159.7
						Unannotated – Same as ENSMUST00000129131.7 but with the first exon of ENSMUST00000113064.7
						Unannotated – Same as ENSMUST00000113064.7 but skipping exon 2
						Unannotated – Same as ENSMUST00000028234.11 but with additional exon between 1 and 2
Trib1	+					ENSMUST00000067543.6
Trim13	+					ENSMUST00000039562.6
Tubb6	+					ENSMUST00000001513.6
Txnrd1	+			Different TES – No Tail		ENSMUST00000219962.1
Vcam1	-		Multiple isoforms – Different End			ENSMUST0000029574.12
						ENSMUST00000196449.4
Vim	+			Different TSS – No Tail		ENSMUST00000028062.7
Zc3h12c	-			Different TES – No Tail		ENSMUST00000213645.1
						Unannotated – Same as ENSMUST00000213645.1 but with different first exon
						Unannotated – Same as ENSMUST00000213645.1 but with different first exon
						Unannotated – Same as ENSMUST00000213645.1 but skipping exon 2
Zfp36	-			Different TSS – No Tail		ENSMUST00000051241.6
Zhx2	+					ENSMUST00000096430.10
Zswim4	-			Different TES – No Tail		ENSMUST00000039480.6

## Sheet: Manual Track Inspection - LPA
		Notes for manual removing				Gencode – vM14 (Naive)
Name	Strand	Reason – Chromatin	Reason – Cytoplasmic	Cytoplasmic Comments		Main Isoforms
Abracl	-			Multiple Isoforms – Similar End		ENSMUST00000020002.8
						ENSMUST00000220433.1
Abtb2	+					ENSMUST00000076212.3
Acod1	+		TES Tail (Multiple Isoforms) – Different End			ENSMUST00000022722.6
						Longer Isoform
Acp5	-
Adhfe1	+	Bleeding from Rrs1
Adora2a	+			Different Isoforms (unannotated) - Similar End		ENSMUST00000105420.2
						Unnanotated – Same as ENSMUST00000105420.2 but with 1st exon of ENSMUST00000219044.1
						Unnanotated – Same as ENSMUST00000105420.2 but with 1 exon between exon 2 and 3
Adora2b	+			TES Tail (Multiple Isoforms) – Similar End		ENSMUST00000018644.2
						Shorter Isoform
Ampd3	+			Different Isoform induced (basal: unannotated, induced: ENSMUST00000005829.12) – Similar End		Unannotated – different start
						Unannotated – different start (1 exon more)
						ENSMUST00000005829.12
						ENSMUST00000213373.1
Ankdd1a	-
Ankrd33b	-		Multiple isoforms – Different End			ENSMUST00000123325.7
						ENSMUST00000076942.4
Anxa5	-					ENSMUST00000029266.13
Arih2	-		Multiple isoforms – Different End			ENSMUST00000013338.13
						ENSMUST00000193643.1
						Unannotated – Same as ENSMUST00000193190.5 but with exon 11 of ENSMUST00000013338.13
Arl5b	+					ENSMUST00000069870.9
Arl5c	-			TSS Tail (Multiple Isoforms) – Similar End		ENSMUST00000042971.15
						Longer Isoform
Astl	+
Bcl2a1a	+					ENSMUST00000098485.3
Bcl2a1d	-					ENSMUST00000098486.3
Bcl2l11	+			Multiple Isoforms – Similar End		ENSMUST00000103210.1
						ENSMUST00000110341.8
Bmp2	+
Btg1	+			Different TES – No tail		ENSMUST00000038377.8
Btg2	-					ENSMUST00000020692.6
C3	-					ENSMUST00000024988.14
C5ar1	-			TES Tail (Multiple Isoforms) – Similar End		ENSMUST00000168818.1
						Shorter Isoform
Cacnb3	+
Casp4	+		Multiple isoforms – Different End			ENSMUST00000027012.13
						ENSMUST00000162846.7
						ENSMUST00000159461.7
Cav1	+
Ccl12	+					ENSMUST00000000194.3
Ccl2	+					ENSMUST00000000193.5
Ccl4	+					ENSMUST00000019074.3
Ccl5	-					ENSMUST00000035938.2
Ccl7	+					ENSMUST00000021011.2
Ccl9	-		TES Tail (Multiple Isoforms) – Different End			ENSMUST00000019266.5
						Shorter Isoform
Ccr1	-
Ccr3	+
Ccrl2	-			Multiple isoforms – Different End		ENSMUST00000199839.4
						ENSMUST00000111888.2
						ENSMUST00000195968.1
						Longer Isoform – Merged with Gm43814
Cd14	-			TSS Tail (Multiple Isoforms) – Similar End		ENSMUST00000061829.6
						Longer Isoform
Cd40	+			Different TES – No Tail		ENSMUST00000017799.11
						ENSMUST00000081310.10
Cd44	-		TES Tail (Multiple Isoforms) – Different End			ENSMUST00000099673.8
						Shorter Isoform
Cd69	-					ENSMUST00000032259.5
Cd74	+			Multiple isoforms – Similar End		ENSMUST00000050487.14
						ENSMUST00000097563.8
Cd83	+					ENSMUST00000015540.3
Cdc42ep2	-					ENSMUST00000055458.4
Cdc42ep4	-			Multiple Isoforms – Similar End		ENSMUST00000053536.4
						ENSMUST00000106616.1
Cdkn1a	+					ENSMUST00000023829.6
Cflar	+			Multiple Isoforms – Similar End		ENSMUST00000097722.8
						ENSMUST00000140940.7
						ENSMUST00000069333.7
						Unannotated – Same as ENSMUST00000097722.8 but with different starting exon
Chka	+					ENSMUST00000025760.12
						ENSMUST00000072055.12
Cish	+
Ckap2l	-
Clcf1	+
Clec4d	+		TES Tail (Multiple Isoforms) – Different End			ENSMUST00000032240.3
						ENSMUST00000204826.2
						Shorter Isoform
						Longer Isoform
Clec4e	-			TES Tail (Multiple Isoforms) – Similar End		ENSMUST00000032239.10
						Shorter Isoform
Clec5a	-		TES Tail (Multiple Isoforms) – Different End			ENSMUST00000101491.10
						ENSMUST00000129948.8
						ENSMUST00000031975.6
						Longer Isoform
Clic4	-					ENSMUST00000037099.8
Col27a1	+
Cpd	-					ENSMUST00000021201.5
Csf1	-		Multiple isoforms – Different End			ENSMUST0000014743.9
						ENSMUST00000120243.7
						Unannotated – Additional exon between 1 and 2
Csf2	-
Cst7	+					ENSMUST00000089200.2
Ctsc	+		Different isoform induced – Different End			ENSMUST00000131108.8
						ENSMUST00000032779.11
Cxcl1	+					ENSMUST00000031327.8
Cxcl10	-					ENSMUST00000038816.12
Cxcl16	-		Multiple isoforms – Different End			ENSMUST00000019064.8
						ENSMUST00000126391.1
						Shorter Isoform
Cxcl2	+					ENSMUST00000075433.7
Cxcl9	-
Cybb	-			TES Tail (Multiple Isoforms) – Similar End		ENSMUST00000015484.9
						Shorter Isoform
Dcbld2	+			Different TSS and TES – No Tails		ENSMUST00000046663.7
Dennd4a	+					ENSMUST00000038890.5
Dhx40	-	Bleeding from unannotated region
Dpep3	-
Dusp1	-					ENSMUST00000025025.6
Dusp14	-
Dusp16	-					ENSMUST00000100857.9
Dusp2	+					ENSMUST00000028846.6
Dusp4	+			Different TES – No Tail		ENSMUST00000033930.4
Dusp5	+					ENSMUST00000038287.6
Dusp8	-					ENSMUST00000039926.9
E2f8	-			Multiple Isoforms – Similar End		ENSMUST00000119223.1
						ENSMUST00000058745.14
Ebi3	+					ENSMUST00000003274.6
Edn1	+					ENSMUST00000021796.8
Ednrb	-			Multiple Isoforms – Similar End		ENSMUST00000172237.1
						ENSMUST00000022718.9
Egr1	+			Different TSS – No Tail		ENSMUST00000064795.5
Egr2	+			Multiple Isoforms – Similar End		ENSMUST00000048289.13
						ENSMUST00000105438.8
Egr3	+			Multiple Isoforms, Different TSS and TES – No Tail		ENSMUST00000035908.1
						Unannotated – Additional exon between 1 and 2
Ehd1	+			TES Tail (Multiple Isoforms) – Similar End		ENSMUST00000025684.3
						Shorter Isoform
Ell2	+			Different TSS – No Tail		ENSMUST00000001583.7
Eme1	-	Bleeding from Xylt2
Errfi1	+					ENSMUST00000030811.1
Ets2	+			Different TSS – No Tail		ENSMUST00000023612.14
Extl2	+			Multiple Isoforms – Similar End		ENSMUST00000029575.11
						ENSMUST00000106502.1
Ezr	-			Different TES – No Tail		ENSMUST00000064234.6
F10	+			TES Tail (Multiple Isoforms) – Similar End		ENSMUST00000033821.10
						Longer Isoform
Fabp3	+					ENSMUST00000070532.7
Fam129a	+			TES Tail (Multiple Isoforms) – Similar End		ENSMUST00000148810.7
						Shorter Isoform
Fam20c	+			TSS Tail (Multiple Isoforms) – Similar End		ENSMUST00000026972.7
						Longer Isoform
Fnbp1l	-					ENSMUST00000162409.7
Fos	+					ENSMUST00000021674.6
Fosb	-
Fosl2	+					ENSMUST00000031017.10
Foxp4	-			Multiple isoforms – Different End		ENSMUST00000113265.7
						ENSMUST00000113262.1
Frmd6	+					ENSMUST00000057859.8
Gadd45b	+					ENSMUST00000015456.9
Gas7	+					ENSMUST00000108682.8
Gbp2	+					ENSMUST00000165774.7
Gbp5	+			Multiple Isoforms – Similar End		ENSMUST00000090127.6
						ENSMUST00000196255.4
Gch1	-		TES Tail (Multiple Isoforms) – Different End			ENSMUST00000089959.6
						Shorter Isoform
Gdf15	-			Different TSS – No Tail		ENSMUST00000003808.7
Gem	+			TES Tail (Multiple Isoforms) – Similar End		ENSMUST00000108304.8
						Longer Isoform
Ggct	-			Different TES – No Tail		ENSMUST00000131475.1
						ENSMUST00000204301.2
Gng4	+
Gpr132	-					ENSMUST00000021729.8
Gpr85	-			TES Tail (Multiple Isoforms) – Similar End		ENSMUST00000060442.13
						Longer Isoform
H2-M2	-			Different TES – No Tail		ENSMUST00000171139.2
H2-Q6	+			Multiple Isoforms – Similar End		ENSMUST00000174699.7
						Unannotated – Additional exon between 5 and 6
H2-Q7	+		Multiple Isoforms – Different Start, Different End			ENSMUST00000071951.12
						ENSMUST00000116598.9
						ENSMUST00000173788.1
Hbegf	-
Helz2	-			Multiple Isoforms – Similar End		ENSMUST00000108831.7
						Unannotated – ENSMUST00000108831.7 with ENSMUST00000121484.1 first exon instead of the one it has
Hilpda	+					ENSMUST00000054445.8
Hivep1	+
Hivep2	+			Multiple isoforms – Similar End		ENSMUST00000015645.10
						ENSMUST00000191138.6
						Unannotated – Similar to ENSMUST00000191138.6 or ENSMUST00000015645.10 but with the 1rst and 2nd exon of ENSMUST00000187083.6
						Unannotated – Similar to ENSMUST00000191138.6 or ENSMUST00000015645.10 but with the 2nd exon of ENSMUST00000187083.6
Hnrnpll	-			TES Tail, Multiple isoforms – Similar End		ENSMUST00000184635.7
						ENSMUST00000184297.7
						Shorter Isoform
Htr2a	+
Htra1	+
Icam1	+			TSS Tail (Multiple Isoforms) – Similar End		ENSMUST00000086399.5
						Longer Isoform
Icam4	+	Bleeding from Icam1	Low
Icosl	+					ENSMUST00000105393.2
Id3	+			Different TSS – No Tail		ENSMUST00000008016.2
Ier2	-					ENSMUST00000060427.4
Ifi205	-					ENSMUST00000059226.6
Ifnb1	-					ENSMUST00000055671.4
Ifrd1	-			Different TES – No Tail		ENSMUST00000001672.11
Igsf6	-		TES Tail (Multiple Isoforms) – Different End			ENSMUST00000047194.3
						Longer Isoform
Il10	+					ENSMUST00000016673.5
Il12b	+			Different TES – No Tail		ENSMUST00000102796.9
Il17ra	+			Different TES – No Tail		ENSMUST00000002976.4
Il1a	-					ENSMUST00000028882.1
Il1b	-					ENSMUST00000028881.13
Il1rn	+			TES Tail (Multiple Isoforms) – Similar End		ENSMUST00000114482.2
						ENSMUST00000114487.8
						ENSMUST00000114485.8
Il23a	-
Il6	+			TES Tail (Multiple Isoforms) – Similar End		ENSMUST00000026845.11
						Longer Isoform
Irf1	+					ENSMUST00000108920.8
Irs2	-			Different TSS – No Tail		ENSMUST00000040514.7
Itga5	-			TSS Tail (Multiple Isoform) – Similar End		ENSMUST00000023128.7
						Longer Isoform
Itgav	+					ENSMUST00000028499.10
Jag1	-					ENSMUST00000028735.7
Jdp2	+			TES Tail, Multiple isoforms – Similar End		ENSMUST00000050687.13
						Unannotated – Different first exon
						Shorter Isoform
Junb	-					ENSMUST00000064922.6
Kcna3	+	Different from annotation (combined with AI504432)	Different from annotation (combined with AI504432)
Kctd12	-					ENSMUST00000184744.1
Kdm6b	-			Different isoform induced, unannotated isoforms - Similar End		ENSMUST00000094077.4
						Unannotated – Similar to ENSMUST000000940774 but with an additional 1st exon
						Unannotated – Similar to ENSMUST000000940774 but with an different 1st exon
Klf6	+					ENSMUST00000000080.7
Klf7	-					ENSMUST00000114086.7
Klhl25	+			Multiple Isoforms – Similar End		ENSMUST00000171155.3
						ENSMUST00000092073.10
						ENSMUST00000206019.1
						Unannotated – Different 1st exon
Kpna3	-					ENSMUST00000022496.7
Lcp2	+			TES Tail (Multiple Isoforms) – Similar End		ENSMUST00000052413.11
						Shorter Isoform
Lif	+
Lrrc63	-			Unannotated isoform		Unannotated – Different 1st exon, skipping exon 1 and 2, exon 6 is last exon
Lsmem1	-
Mad2l1	+		TES Tail (Multiple Isoforms) – Different End			ENSMUST00000116605.7
						Shorter Isoform
Maff	+					ENSMUST00000096350.9
Malt1	+			Unannotated isoform		ENSMUST00000049248.5
						Unannotated – Additional exon between 9 and 10
Map2k3	+					ENSMUST00000019076.9
Map3k6	+
Mapkapk2	-					ENSMUST00000016672.10
Marcksl1	+					ENSMUST00000062356.6
Mdm2	-			Multiple isoforms – Similar End		ENSMUST00000020408.15
						Unannotated – Same start as ENSMUST00000137102.7 but same end as ENSMUST00000020408.15
Med21	+					ENSMUST00000032429.8
Mefv	-			Multiple isoforms – Similar End		ENSMUST00000100222.2
						Unannotated – Same as ENSMUST00000023180.13 but without the one before last exon
						Unannotated – Same as ENSMUST00000023180.13 but without exon 4
Mki67	-			Multiple Isoforms – Same End, unannotated isoform		ENSMUST00000033310.8
						Unannotated – Same as ENSMUST00000033310.8 but skipping exon 6
Mmd	+		Overlapping with Gm45716
Mmp13	+					ENSMUST00000015394.9
Mmp14	+			Different TES – No Tail		ENSMUST00000089688.5
Mpp7	-
Mtmr12	+			TES Tail (Multiple Isoforms) – Similar End		ENSMUST00000038172.14
						ENSMUST00000174418.7
						ENSMUST00000174160.1
						Shorter Isoform
Mxd1	-		TES Tail (Multiple Isoforms) – Different End			ENSMUST00000001184.9
						Shorter Isoform
Mybpc3	+
Myc	+			Multiple Isoforms – Similar End		ENSMUST00000159327.1
						ENSMUST00000022971.7
Ndrg1	-			Multiple Isoforms – Similar End		ENSMUST00000005256.12
						ENSMUST00000166420.7
Nfil3	-					ENSMUST00000071065.7
Nfkb1	-			Multiple Isoforms – Similar End		ENSMUST00000029812.13
						ENSMUST00000164430.6
						Unannotated – Same as ENSMUST00000029812.13 or ENSMUST00000164430.6 with the same end as ENSMUST00000132668.7
Nfkb2	+		TES Tail (Multiple Isoforms) – Different End	Multiple Isoforms		ENSMUST00000073116.11
						ENSMUST00000111881.2
						Longer Isoform
Nfkbia	-					ENSMUST00000021413.8
Nfkbib	-					ENSMUST00000085851.11
Nfkbid	+			Multiple Isoforms – Similar End		ENSMUST00000108176.8
						Unannotated – Same as ENSMUST00000108176.8 but different 1st exon
Nfkbie	+					ENSMUST00000024742.7
Nfkbiz	-		Multiple Isoforms – Different Start, Different End			ENSMUST00000114458.7
						ENSMUST00000139373.1
						ENSMUST00000114457.7
Nlrp3	+			Multiple Isoforms – Similar End		ENSMUST00000079476.9
						ENSMUST00000101148.8
Noct	+					ENSMUST00000023849.14
Npy	+
Nr4a1	+					ENSMUST00000023779.6
Nr4a3	+
Nupr1	-					ENSMUST00000032961.3
Odc1	+			TES Tail (Multiple Isoforms) – Similar End		ENSMUST00000171737.2
						Longer Isoform
Olr1	-
Orai2	-			Multiple Isoforms – Similar End		ENSMUST00000041048.5
						ENSMUST00000197052.1
P2ry2	-		TES Tail (Multiple Isoforms) – Different End	Multiple Isoforms		ENSMUST00000037540.4
						ENSMUST00000178340.2
						Longer Isoform
Pde4b	+			Different TSS and TES – No Tails		ENSMUST00000097950.8
Pdpn	-
Phlda1	+
Phldb1	-			Multiple Isoforms – Similar End		ENSMUST00000134465.7
						Unannotated – Same as ENSMUST00000134465.7 but with the first exon of ENSMUST00000034611.14 on top of the rest
						Unannotated – Same start as ENSMUST00000123406.7 but with the end of ENSMUST00000134465.7
Pim1	+					ENSMUST00000024811.7
Plau	+					ENSMUST00000022368.2
Plaur	+					ENSMUST00000002284.10
Plek	-			TES Tail (Multiple Isoforms) – Similar End		ENSMUST00000102881.9
						Shorter Isoform
						Longer Isoform
Plscr1	+			TSS Tail – Similar End		ENSMUST00000093801.9
						Shorter Isoform
Ppp1r15a	-					ENSMUST00000042105.10
Prag1	+					ENSMUST00000110492.1
Prdx5	-			TSS Tail – Simialr End		ENSMUST00000025904.11
						Shorter Isoform
Prr5l	-			Multiple Isoforms – Similar End		ENSMUST00000171088.7
						ENSMUST00000043845.13
Pstpip2	+			Different TES – No Tail		ENSMUST00000114741.2
Ptgs2	+					ENSMUST00000035065.8
Ptp4a1	-			TSS Tail, Multiple Isoforms – Similar End		ENSMUST00000027232.13
						ENSMUST00000076587.4
Pvr	-					ENSMUST00000043517.7
Rab11fip1	-			Different isoform induced		ENSMUST00000033878.13
						ENSMUST00000054212.6
Rab20	-					ENSMUST00000033900.6
Rabgef1	+			Multiple Isoforms - Similar End		ENSMUST00000119797.7
						Unannotated – Same start as ENSMUST00000148264.7 but with the same end as ENSMUST00000119797.7
Rasgef1b	-			Multiple Isoforms – Similar End End		ENSMUST00000031276.14
						ENSMUST00000168092.7
Rcvrn	+	Bleeding from Gas7	Low
Rel	-					ENSMUST00000102864.4
Relb	-			Multiple Isoforms – Same End		ENSMUST00000094762.9
						ENSMUST00000049912.14
Rgs1	-			Different TES – No Tail		ENSMUST00000189061.6
Ripk2	-			Multiple Isoforms, TES Tail – Similar End		ENSMUST00000037035.11
						Unannotated – Additional exon between 2 and 3
						Shorter Isoform
Rnd1	-
Rnd3	-					ENSMUST00000017288.8
Rnf149	-			TES Tail (Multiple Isoforms) – Similar End		ENSMUST00000062525.10
						Shorter Isoform
Rnf19a	-					ENSMUST00000022890.8
Rnf19b	+		Multiple isoforms – Different End			ENSMUST00000168461.7
						ENSMUST00000097874.8
S100a10	+					ENSMUST00000045756.13
Samsn1	-					ENSMUST00000114239.8
Sdc4	-					ENSMUST00000017153.3
Sde2	+					ENSMUST00000038091.7
Sele	+
Sept11	+		Multiple isoforms – Different End			ENSMUST00000074733.10
						Unannotated – Same as ENSMUST00000201421.3 with the one before last exon
Serpine1	-					ENSMUST00000041388.10
Sh3bgrl2	+		TES Tail (Multiple Isoforms) – Different End			ENSMUST00000113215.9
						Shorter Isoform
Sh3d21	-			Multiple Isoforms – Similar End		ENSMUST00000094760.8
						ENSMUST00000097891.3
Skil	+			Different TSS – No Tail		ENSMUST00000118470.7
Slc16a10	-		Multiple isoforms – Different End			ENSMUST00000092566.7
						Shorter Isoform
Slc2a6	-					ENSMUST00000045702.5
Slc35b2	+	Bleeding from Nfkbie
Slc44a1	+		Multiple isoforms – Different End			ENSMUST00000107651.8
						ENSMUST00000102911.9
Slc7a2	+					ENSMUST00000098816.9
Smim3	-			Multiple Isoforms – Similar End		ENSMUST00000042710.6
						Unannotated – Additional exon between 1 and 2
Snx18	-					ENSMUST00000109241.3
Socs3	-					ENSMUST00000054002.3
Sod2	+		TES Tail (Multiple Isoforms) – Different End			ENSMUST00000007012.4
						Shorter Isoform
Sowahc	+					ENSMUST00000182161.1
Sphk1	+
Spp1	+					ENSMUST00000031243.14
Spred1	+					ENSMUST00000028829.12
Spryd7	-		TES Tail (Multiple Isoforms) – Different End			ENSMUST00000022497.14
						Shorter Isoform
						Shorter Isoform
						Shorter Isoform
Sqstm1	-			Different TES – No Tail, Multiple Isoforms		ENSMUST00000102774.10
						ENSMUST00000015981.11
Sra1	-			TES Tail (Multiple Isoforms) – Similar End		ENSMUST00000173875.7
						Shorter Isoform
Src	+					ENSMUST00000029175.13
Srgn	-					ENSMUST00000020271.12
Stk40	+			Multiple Isoforms – Similar End		ENSMUST00000094761.10
						Unannotated – Same as ENSMUST00000094761.10 with 2 exon of ENSMUST00000139524.1
						Unannotated – Same as ENSMUST00000094761.10 with exon 1 of ENSMUST00000139188.1
						Unannotated – Same start as ENSMUST00000134369.1 (first 2 exons) but with the end of ENSMUST00000094761.10
Stx11	-			TES Tail (Multiple Isoforms) – Similar End		ENSMUST00000042861.6
						ENSMUST00000219727.1
						ENSMUST00000163425.8
						ENSMUST00000218685.1
						Shorter Isoform
Stx6	+		TES Tail (Multiple Isoforms) – Different End			ENSMUST00000027743.12
						Shorter Isoform
Tagap	+					ENSMUST00000036370.7
						Unnanotated – Longer 2nd exon
Tagln2	+			Different TSS – No Tail		ENSMUST00000111230.7
Tank	+			Multiple Isoforms, TES Tail (Multiple Isoforms) – Similar End		ENSMUST00000112502.7
						ENSMUST00000078074.8
						ENSMUST00000112495.7
						Shorter Isoform
Tfec	-			Multiple Isoforms – Similar End		ENSMUST00000031533.10
						Unnanotated – Additional exon between 1 and 2
Tgm2	-					ENSMUST00000103122.9
Thbs1	+			Multiple Isoforms – Similar End		ENSMUST00000039559.8
						Unannotated – Shorter exon 5
Tlr2	-					ENSMUST00000029623.10
Tmem200b	+					ENSMUST00000094666.3
Tmem39a	+			Different TES – No Tail		ENSMUST00000002924.14
						Unannotated – Additional exon between 4 and 5
Tmem88	-
Tnf	-					ENSMUST00000025263.14
Tnfaip2	+			Different TES – No Tail		ENSMUST00000102745.9
Tnfaip3	-			Multiple Isoforms, Different TES – No Tail		ENSMUST00000019997.10
						ENSMUST00000105527.1
						ENSMUST00000146388.1
						Unannotated – Same as ENSMUST00000019997.10 but with 1st exon of ENSMUST00000146388.1
Tnfrsf1b	-			TES Tail (Multiple Isoforms) – Similar End		ENSMUST00000030336.10
						Longer Isoform
Tnfsf14	-
Tnfsf4	+
Tnfsf9	+					ENSMUST00000039490.7
Tnip1	-			Multiple Isoforms – Similar End		ENSMUST00000108886.7
						ENSMUST00000018482.12
						ENSMUST00000108889.9
						Unannotated – Same as ENSMUST00000102730.8 without exon 2
Tnip3	+		TES Tail (Multiple Isoforms) – Uncertain End			ENSMUST00000114236.1
						Longer Isoform
Top1	+					ENSMUST00000109468.2
Traf1	-		Multiple isoforms – Different End			ENSMUST00000113064.7
						ENSMUST00000135870.1
						ENSMUST00000172159.7
						Unannotated – Same as ENSMUST00000113064.7 but skipping exon 2
						Unannotated – Same as ENSMUST00000113064.7 but skipping exon 6
						Unannotated – Same as ENSMUST00000113064.7 but with different exon 3
Trib1	+					ENSMUST00000067543.6
Trim13	+			Multiple Isoforms – Similar End		ENSMUST00000039562.6
						ENSMUST00000165015.7
Tubb6	+					ENSMUST00000001513.6
Txnrd1	+			Different TES – No Tail		ENSMUST00000219962.1
Vcam1	-		Multiple isoforms – Different End			ENSMUST0000029574.12
						ENSMUST00000196449.4
						Shorter Isoform
Vim	+			Different TSS – No Tail		ENSMUST00000028062.7
Zc3h12c	-			Different TES – No Tail		ENSMUST00000213645.1
						Unannotated – Same as ENSMUST00000213645.1 but with different first exon
						Unannotated – Same as ENSMUST00000213645.1 but with different first exon
Zfp36	-			Different TSS – No Tail		ENSMUST00000051241.6
Zhx2	+					ENSMUST00000096430.10
Zswim4	-			Different TES – No Tail		ENSMUST00000039480.6

## Sheet: Cufflinks Cytoplasmic - Naive
Main isoforms >75% Total
Main Isoforms per sample
Other Isoform > 10% of total in more than ¼ of the samples and 3 sample with total FPKM >= 1
transcript_id	gene_id	gene_symbol	locaus	TSS	TES	length	Nb_samples_over_10%	Nb_samples_over_25%	Nb_samples_over_50%	Nb_samples_over_75%	cytoplasmic.Naive.000.b1	cytoplasmic.Naive.010.b1	cytoplasmic.Naive.015.b1	cytoplasmic.Naive.020.b1	cytoplasmic.Naive.025.b1	cytoplasmic.Naive.030.b1	cytoplasmic.Naive.035.b1	cytoplasmic.Naive.040.b1	cytoplasmic.Naive.050.b1	cytoplasmic.Naive.060.b1	cytoplasmic.Naive.090.b1	cytoplasmic.Naive.120.b1	cytoplasmic.Naive.000.b2	cytoplasmic.Naive.010.b2	cytoplasmic.Naive.015.b2	cytoplasmic.Naive.020.b2	cytoplasmic.Naive.025.b2	cytoplasmic.Naive.030.b2	cytoplasmic.Naive.040.b2	cytoplasmic.Naive.050.b2	cytoplasmic.Naive.060.b2	cytoplasmic.Naive.075.b2	cytoplasmic.Naive.090.b2	cytoplasmic.Naive.120.b2	cytoplasmic.Naive.000.b3	cytoplasmic.Naive.010.b3	cytoplasmic.Naive.015.b3	cytoplasmic.Naive.020.b3	cytoplasmic.Naive.025.b3	cytoplasmic.Naive.030.b3	cytoplasmic.Naive.040.b3	cytoplasmic.Naive.050.b3	cytoplasmic.Naive.060.b3	cytoplasmic.Naive.075.b3	cytoplasmic.Naive.090.b3	cytoplasmic.Naive.120.b3		Main isoform Unique
ENSMUST00000020002.8	ENSMUSG00000078453.3	Abracl	chr10:18011259-18023288	18023288	18011259	846	36	36	36	36	46.108	35.3848	37.9086	43.6617	39.2177	40.8328	45.5512	48.7852	58.3835	64.1127	97.4612	91.3095	37.1101	41.919	34.3688	38.9043	34.0819	37.3626	46.5294	55.1044	61.7094	71.7856	86.4566	107.997	38.997	42.3614	42.6683	45.5574	42.9544	59.5329	47.0172	52.6463	74.5845	84.9772	87.5688	110.976
ENSMUST00000220110.1	ENSMUSG00000078453.3	Abracl	chr10:18011263-18023218	18023218	18011263	768	1	0	0	0	2.87523	2.45393	1.60427	0.988208	2.39393	2.6119	2.16137	3.80904	3.07113	5.08953	6.68321	9.16577	3.03015	3.72152	2.66781	1.0685	1.85195	2.22783	2.14786	2.92419	3.82841	5.29343	4.81104	6.29032	2.83107	2.32918	1.29095	2.74066	2.9909	2.94483	6.92379	4.62168	3.93614	4.87455	5.54401	6.46244
ENSMUST00000218994.1	ENSMUSG00000078453.3	Abracl	chr10:18011523-18022878	18022878	18011523	425	0	0	0	0	0.306411	3.15187e-06	0.72661	0.385306	2.79375e-08	0.341361	0.421216	5.8058e-10	0.326467	0.141643	2.11203e-09	0.286581	0.172124	0.217831	0.227407	0.250344	0.626762	8.71233e-07	0.324688	0.246977	0.457211	4.49772e-10	0.530002	0.439815	0.259069	0.21392	0.295618	0.140132	0.459852	0.133531	2.90807e-12	7.07864e-18	0.559124	0.31718	0.437561	0.178616
ENSMUST00000217718.1	ENSMUSG00000078453.3	Abracl	chr10:18011589-18013355	18013355	18011589	300	0	0	0	0	2.31276e-24	6.50143e-20	2.77002e-18	8.83026e-25	2.0848e-17	5.86534e-16	7.7976e-22	1.76593e-27	5.31081e-17	1.17682e-15	1.64057e-24	2.47701e-26	1.17249e-20	7.32536e-25	1.45506e-14	1.45417e-19	1.18757e-19	9.36081e-14	4.04332e-18	9.16387e-19	2.19613e-21	1.53219e-27	9.23609e-20	2.24028e-24	1.1788e-14	3.07878e-19	4.83359e-13	1.94884e-19	1.80897e-20	1.85281e-18	1.56801e-53	3.80196e-54	3.67551e-19	1.57446e-23	6.00321e-22	5.06887e-21
ENSMUST00000220433.1	ENSMUSG00000078453.3	Abracl	chr10:18011704-18023090	18023090	18011704	275	19	0	0	0	3.53442	2.12252	4.71004	3.57838	4.06189	6.05744	5.4356	5.16622	7.07393	8.90518	11.5143	12.7823	3.59132	4.36811	4.54737	2.72779	3.00819	4.81333	5.9791	6.41184	5.70281	5.23692	8.79705	13.1594	5.21132	5.01281	5.41452	5.00384	4.0946	8.10557	7.15179	3.37134	9.63726	12.0506	12.2895	13.5881
Total_FPKM							36	36	36	36	52.8241	39.9613	44.9495	48.6136	45.6735	49.8435	53.5694	57.7605	68.855	78.2491	115.659	113.544	43.9037	50.2265	41.8114	42.9509	39.5688	44.4038	54.981	64.6874	71.6978	82.316	100.595	127.887	47.2985	49.9173	49.6694	53.442	50.4998	70.7168	61.0928	60.6393	88.717	102.22	105.84	131.205		TRUE
Main Isoform FPKM											46.108	35.3848	37.9086	43.6617	39.2177	40.8328	45.5512	48.7852	58.3835	64.1127	97.4612	91.3095	37.1101	41.919	34.3688	38.9043	34.0819	37.3626	46.5294	55.1044	61.7094	71.7856	86.4566	107.997	38.997	42.3614	42.6683	45.5574	42.9544	59.5329	47.0172	52.6463	74.5845	84.9772	87.5688	110.976
2nd Main Isoform FPKM											3.53442	2.45393	4.71004	3.57838	4.06189	6.05744	5.4356	5.16622	7.07393	8.90518	11.5143	12.7823	3.59132	4.36811	4.54737	2.72779	3.00819	4.81333	5.9791	6.41184	5.70281	5.29343	8.79705	13.1594	5.21132	5.01281	5.41452	5.00384	4.0946	8.10557	7.15179	4.62168	9.63726	12.0506	12.2895	13.5881
Main Isoform/Total											0.87286	0.885478	0.843359	0.898138	0.858653	0.81922	0.850321	0.844612	0.847919	0.819342	0.842662	0.804176	0.845261	0.8346	0.821996	0.905785	0.861333	0.841429	0.846281	0.851857	0.860687	0.872074	0.859455	0.844475	0.824488	0.848631	0.859046	0.852464	0.850586	0.841849	0.769603	0.868188	0.840701	0.831321	0.827371	0.84582
2nd Main Isoform / Main											0.0766552	0.0693498	0.124247	0.081957	0.103573	0.148347	0.119329	0.105897	0.121163	0.138899	0.118142	0.139989	0.0967747	0.104204	0.132311	0.0701154	0.0882636	0.128827	0.128502	0.116358	0.092414	0.0737394	0.101751	0.12185	0.133634	0.118334	0.126898	0.109836	0.0953243	0.136153	0.15211	0.0877874	0.129213	0.14181	0.140341	0.122442
ENSMUST00000076212.3	ENSMUSG00000032724.5	Abtb2	chr2:103566309-103718423	103566309	103718423	4558	8	8	8	8	0.249949	0.218271	0.170066	0.257236	0.282643	0.268229	0.272153	0.286976	0.401224	0.596529	5.42029	9.49261	0.187819	0.335197	0.128171	0.224318	0.293431	0.248734	0.283691	0.367987	0.396718	1.54757	4.98149	14.4292	0.201191	0.164665	0.288464	0.240831	0.216021	0.171367	0.193333	0.152531	0.584346	1.60707	5.25152	15.2345
ENSMUST00000138580.1	ENSMUSG00000032724.5	Abtb2	chr2:103715034-103717217	103715034	103717217	709	0	0	0	0	0	0	0	7.11559e-14	0.0515922	4.60103e-15	0	0.00903695	1.14602e-07	1.8946e-11	5.68754e-15	9.33966e-17	2.17274e-07	2.321e-13	0	0	0	0	0	0	2.32651e-19	0.0362405	8.86598e-08	3.79893e-08	0	0	0	0	0	0	0	0	3.03091e-15	3.03251e-17	6.64726e-11	1.07446e-08
ENSMUST00000131122.1	ENSMUSG00000032724.5	Abtb2	chr2:103715080-103718423	103715080	103718423	2875	0	0	0	0	8.87649e-08	2.89283e-08	1.52524e-07	3.18686e-07	5.42457e-08	1.40775e-07	1.45714e-08	1.18764e-09	0.0129026	0.0073968	0.0171646	0.0902859	0.0127954	2.30134e-08	4.13815e-07	2.3683e-08	9.18842e-09	0.0156179	9.26477e-09	2.44231e-08	2.27912e-08	0.0892892	0.205391	0.136173	7.21461e-08	1.89106e-08	1.21126e-07	4.8463e-08	8.60173e-08	1.02887e-08	1.03501e-07	6.18858e-07	0.00869343	0.042971	0.0981038	0.0686274
Total_FPKM							8	8	8	8	0.249949	0.218271	0.170066	0.257236	0.334235	0.268229	0.272153	0.296013	0.414127	0.603926	5.43745	9.5829	0.200615	0.335197	0.128171	0.224318	0.293431	0.264352	0.283691	0.367987	0.396718	1.6731	5.18688	14.5654	0.201191	0.164665	0.288464	0.240831	0.216021	0.171367	0.193333	0.152532	0.593039	1.65004	5.34962	15.3031		TRUE
Main Isoform FPKM											0.249949	0.218271	0.170066	0.257236	0.282643	0.268229	0.272153	0.286976	0.401224	0.596529	5.42029	9.49261	0.187819	0.335197	0.128171	0.224318	0.293431	0.248734	0.283691	0.367987	0.396718	1.54757	4.98149	14.4292	0.201191	0.164665	0.288464	0.240831	0.216021	0.171367	0.193333	0.152531	0.584346	1.60707	5.25152	15.2345
2nd Main Isoform FPKM											8.87649e-08	2.89283e-08	1.52524e-07	3.18686e-07	0.0515922	1.40775e-07	1.45714e-08	0.00903695	0.0129026	0.0073968	0.0171646	0.0902859	0.0127954	2.30134e-08	4.13815e-07	2.3683e-08	9.18842e-09	0.0156179	9.26477e-09	2.44231e-08	2.27912e-08	0.0892892	0.205391	0.136173	7.21461e-08	1.89106e-08	1.21126e-07	4.8463e-08	8.60173e-08	1.02887e-08	1.03501e-07	6.18858e-07	0.00869343	0.042971	0.0981038	0.0686274
Main Isoform/Total											1	1	0.999999	0.999999	0.845641	0.999999	1	0.969471	0.968844	0.987752	0.996843	0.990578	0.936218	1	0.999997	1	1	0.94092	1	1	1	0.924972	0.960402	0.990651	1	1	1	1	1	1	0.999999	0.999996	0.985341	0.973958	0.981662	0.995515
2nd Main Isoform / Main											3.55132e-07	1.32534e-07	8.96852e-07	1.23889e-06	0.182535	5.24831e-07	5.35412e-08	0.0314903	0.0321581	0.0123997	0.00316673	0.00951118	0.0681262	6.86563e-08	3.22862e-06	1.05578e-07	3.13137e-08	0.0627896	3.2658e-08	6.63695e-08	5.74494e-08	0.0576964	0.0412308	0.00943732	3.58595e-07	1.14843e-07	4.199e-07	2.01232e-07	3.9819e-07	6.0039e-08	5.35351e-07	4.05726e-06	0.0148772	0.0267387	0.018681	0.00450474
ENSMUST00000022722.6	ENSMUSG00000022126.6	Acod1	chr14:103046976-103056573	103046976	103056573	2623	36	36	36	36	6.41458	2.55035	2.16289	9.3334	4.1692	12.3001	12.3492	23.0579	90.8313	189.282	452.505	477.28	4.40019	6.54987	11.5898	3.22916	2.27404	4.71097	17.0147	44.5153	73.2316	187.553	280.742	470.416	10.1223	5.24383	13.8016	3.07392	3.08656	4.26986	34.3517	67.5701	161.53	267.664	324.543	448.708
Total_FPKM							36	36	36	36	6.41458	2.55035	2.16289	9.3334	4.1692	12.3001	12.3492	23.0579	90.8313	189.282	452.505	477.28	4.40019	6.54987	11.5898	3.22916	2.27404	4.71097	17.0147	44.5153	73.2316	187.553	280.742	470.416	10.1223	5.24383	13.8016	3.07392	3.08656	4.26986	34.3517	67.5701	161.53	267.664	324.543	448.708		TRUE
Main Isoform FPKM											6.41458	2.55035	2.16289	9.3334	4.1692	12.3001	12.3492	23.0579	90.8313	189.282	452.505	477.28	4.40019	6.54987	11.5898	3.22916	2.27404	4.71097	17.0147	44.5153	73.2316	187.553	280.742	470.416	10.1223	5.24383	13.8016	3.07392	3.08656	4.26986	34.3517	67.5701	161.53	267.664	324.543	448.708
Main Isoform/Total											1	1	1	1	1	1	1	1	1	1	1	1	1	1	1	1	1	1	1	1	1	1	1	1	1	1	1	1	1	1	1	1	1	1	1	1
ENSMUST00000069330.13	ENSMUSG00000001348.15	Acp5	chr9:22126726-22131815	22131815	22126726	1356	35	35	28	13	1.63454	1.22954	1.39414	2.55641	1.51813	1.35798	1.76636	1.97384	3.88794	3.48964	9.84607	11.0716	1.76551	2.31546	1.77239	0.993538	1.25662	1.09453	1.22416	2.67278	3.28566	9.62049	13.8247	18.1174	1.19502	1.44197	1.58875	1.42199	1.26516	0.852377	0.00194816	1.34643	3.47545	6.86657	9.57848	15.275
ENSMUST00000165735.8	ENSMUSG00000001348.15	Acp5	chr9:22126726-22135711	22135711	22126726	1376	0	0	0	0	4.91528e-06	2.24934e-06	1.48647e-05	5.34532e-08	4.08296e-09	3.16522e-06	3.10639e-15	2.58387e-05	4.85018e-05	3.07417e-05	6.54337e-05	7.44331e-05	1.46775e-16	1.39611e-05	5.28609e-13	7.74159e-06	6.20135e-07	3.12385e-06	3.03162e-05	7.62625e-05	1.50995e-05	3.16211e-05	2.59114e-05	3.21939e-05	1.21458e-05	2.5921e-09	1.92233e-05	1.75162e-05	3.58698e-08	2.79567e-07	2.91198e-39	2.01594e-06	1.74835e-05	3.62064e-05	4.09862e-05	1.32799e-05
ENSMUST00000115315.2	ENSMUSG00000001348.15	Acp5	chr9:22126730-22130598	22130598	22126730	1349	25	20	4	1	2.13537e-05	0.348831	2.8946e-10	0.216616	7.8216e-05	0.989906	0.0115226	1.04205	2.05744	4.82908	8.80415	8.00863	0.00307636	6.67137e-06	0.0210981	0.352988	0.536244	0.358097	1.02187	2.53763	2.52578	7.03921	9.69168	17.8196	1.33241e-05	8.75448e-05	0.239924	0.28568	0.0768839	0.369673	2.41488	1.57863	4.54973	5.80402	8.93211	15.9488
ENSMUST00000213815.1	ENSMUSG00000001348.15	Acp5	chr9:22126737-22131653	22131653	22126737	1419	3	0	0	0	0.149734	1.93916e-11	0.0566244	4.72352e-12	0.0921741	1.47538e-12	0.0704156	4.32366e-12	0.109126	0.0672081	1.34873e-18	3.65649e-18	1.41097e-29	0.0984376	2.53784e-36	2.93192e-10	3.04563e-10	0.347536	0.14956	1.54287e-18	0.065711	0.21801	6.65568e-16	0.0585193	0.0946255	0.232872	0.0984396	1.93901e-10	0.0491434	0.140734	2.88008e-37	0.134774	0.062724	0.0764794	0.0785277	0.177473
ENSMUST00000217643.1	ENSMUSG00000001348.15	Acp5	chr9:22126737-22131831	22131831	22126737	1447	6	2	0	0	7.256e-09	1.19922e-05	0.181153	4.36623e-05	0.307045	2.39539e-05	0.739325	5.5824e-06	0.250377	0.372011	0.784613	0.294541	0.165864	1.17275e-09	0.500302	0.532184	2.36786e-05	2.17315e-05	0.292603	3.34624e-06	0.369179	0.838451	0.781961	2.13866	2.10524e-10	0.0896107	8.03205e-06	1.06569e-06	1.30862e-05	1.66796e-05	0.234485	1.11187e-05	1.46638e-06	0.276174	0.601114	1.93763
ENSMUST00000216684.1	ENSMUSG00000001348.15	Acp5	chr9:22132619-22135691	22135691	22132619	399	0	0	0	0	0	0	0	0	0	0	0	0	0	0	0	0	0	0	0	0	0	0	0	0	0	0	0	0	0	0	0	0	0	0	0	0	0	0	0	0
Total_FPKM							36	36	36	36	1.7843	1.57839	1.63193	2.77307	1.91743	2.34791	2.58762	3.01592	6.30493	8.75797	19.4349	19.3748	1.93445	2.41392	2.29379	1.87872	1.79289	1.80019	2.68822	5.21049	6.24635	17.7162	24.2984	38.1342	1.28967	1.76454	1.92714	1.70769	1.3912	1.3628	2.65131	3.05985	8.08792	13.0233	19.1903	33.3389		FALSE
Main Isoform FPKM											1.63454	1.22954	1.39414	2.55641	1.51813	1.35798	1.76636	1.97384	3.88794	4.82908	9.84607	11.0716	1.76551	2.31546	1.77239	0.993538	1.25662	1.09453	1.22416	2.67278	3.28566	9.62049	13.8247	18.1174	1.19502	1.44197	1.58875	1.42199	1.26516	0.852377	2.41488	1.57863	4.54973	6.86657	9.57848	15.9488
2nd Main Isoform FPKM											0.149734	0.348831	0.181153	0.216616	0.307045	0.989906	0.739325	1.04205	2.05744	3.48964	8.80415	8.00863	0.165864	0.0984376	0.500302	0.532184	0.536244	0.358097	1.02187	2.53763	2.52578	7.03921	9.69168	17.8196	0.0946255	0.232872	0.239924	0.28568	0.0768839	0.369673	0.234485	1.34643	3.47545	5.80402	8.93211	15.275
Main Isoform/Total											0.916068	0.778986	0.854288	0.92187	0.791754	0.578377	0.682619	0.654473	0.616651	0.551393	0.506618	0.571442	0.912668	0.959212	0.772691	0.528838	0.700891	0.608009	0.455379	0.512961	0.526013	0.543034	0.568956	0.475096	0.926608	0.817193	0.824408	0.832699	0.909402	0.62546	0.910824	0.515918	0.562534	0.527254	0.499132	0.478384
2nd Main Isoform / Main											0.0916062	0.283709	0.129939	0.0847345	0.202252	0.728955	0.418559	0.52793	0.529185	0.72263	0.894179	0.723349	0.0939468	0.0425132	0.282275	0.535645	0.426735	0.32717	0.834752	0.949435	0.768728	0.731689	0.701041	0.983563	0.0791832	0.161496	0.151014	0.200902	0.0607701	0.433697	0.0971001	0.85291	0.76388	0.845258	0.932519	0.957752
ENSMUST00000144177.7	ENSMUSG00000025911.14	Adhfe1	chr1:9547947-9577970	9547947	9577970	3239	0	0	0	0	0.0433986	0.00898173	0.0176502	9.40206e-09	0.0328251	1.57782e-06	0.000216324	0.0183876	0.116979	0.0553972	0.0828384	0.0420197	0.0127959	0.0224187	0.00421362	0.0195159	6.74862e-06	0.0657258	0.0520231	0.0202796	0.0537082	0.0518875	0.0236093	0.0499031	0.0381814	4.93854e-08	0.0533685	0.0323197	3.82581e-16	1.27155e-07	2.20007e-14	0.019895	0.0911198	0.0269901	0.0701346	0.0267905
ENSMUST00000027044.14	ENSMUSG00000025911.14	Adhfe1	chr1:9548054-9576901	9548054	9576901	2022	3	3	3	1	0.19277	0.165344	0.130275	0.20768	0.184062	0.187238	0.23387	0.235347	0.398131	0.65964	0.571116	0.841672	0.213915	0.189904	0.15369	0.188616	0.231959	0.146943	0.306307	0.30537	0.299593	0.53641	0.703525	0.953126	1.8232e-05	0.143843	0.204558	0.133176	0.228372	0.290064	0.455261	0.000198	0.506971	0.673497	0.303565	0.70092
ENSMUST00000130927.7	ENSMUSG00000025911.14	Adhfe1	chr1:9548091-9553687	9548091	9553687	459	0	0	0	0	0.103321	4.53965e-37	0	0	0	8.18956e-20	0	4.1158e-34	6.16658e-157	2.90855e-114	2.60744e-56	6.27641e-51	1.21289e-69	0	2.83579e-21	0	9.76147e-62	7.99507e-302	0	6.67954e-30	4.95286e-23	7.06541e-23	2.67694e-45	5.41152e-34	4.37538e-30	0	0	2.13016e-37	0	0	0	0	1.71697e-174	1.77814e-35	1.50241e-13	5.16243e-68
ENSMUST00000186467.1	ENSMUSG00000025911.14	Adhfe1	chr1:9548106-9555568	9548106	9555568	466	1	0	0	0	2.25199e-17	3.0805e-11	0.0682793	5.64778e-05	0	8.00463e-20	2.80308e-192	3.39083e-31	1.59807e-82	8.25826e-34	2.5473e-05	0.208227	0	3.55624e-50	1.16309e-11	4.44768e-57	0.0500597	0.138355	2.13723e-34	0.0998741	0.00399136	1.42715e-11	3.20841e-40	9.38201e-07	1.78284e-08	2.08886e-33	6.03738e-21	0.0378663	3.81329e-14	2.19911e-39	1.89251e-107	0	1.44908e-73	6.06557e-24	6.86866e-13	1.6492e-23
ENSMUST00000190654.1	ENSMUSG00000025911.14	Adhfe1	chr1:9548118-9580673	9548118	9580673	2021	3	1	0	0	0.0378343	0.111025	0.0412373	0.109138	1.36899e-06	1.99415e-11	0.140827	1.55606e-18	0.000393547	0.0254357	0.337862	0.183062	6.49346e-06	0.0372067	0.153919	2.91358e-05	0.0554602	0.000589143	0.015685	0.141139	0.0376565	0.237247	0.12977	0.23824	0.172837	0.151017	0.0267019	0.0517048	5.2424e-06	0.0277326	3.33308e-06	0.508805	4.96198e-05	0.139406	0.43861	0.405069
Total_FPKM							3	3	3	3	0.377324	0.285351	0.257442	0.316874	0.216888	0.18724	0.374913	0.253735	0.515504	0.740473	0.991842	1.27498	0.226717	0.249529	0.311823	0.208161	0.337486	0.351613	0.374015	0.566663	0.394949	0.825545	0.856904	1.24127	0.211037	0.29486	0.284628	0.255067	0.228377	0.317797	0.455264	0.528898	0.59814	0.839893	0.81231	1.13278		TRUE
Main Isoform FPKM											0.19277	0.165344	0.130275	0.20768	0.184062	0.187238	0.23387	0.235347	0.398131	0.65964	0.571116	0.841672	0.213915	0.189904	0.153919	0.188616	0.231959	0.146943	0.306307	0.30537	0.299593	0.53641	0.703525	0.953126	0.172837	0.151017	0.204558	0.133176	0.228372	0.290064	0.455261	0.508805	0.506971	0.673497	0.43861	0.70092
2nd Main Isoform FPKM											0.103321	0.111025	0.0682793	0.109138	0.0328251	1.57782e-06	0.140827	0.0183876	0.116979	0.0553972	0.337862	0.208227	0.0127959	0.0372067	0.15369	0.0195159	0.0554602	0.138355	0.0520231	0.141139	0.0537082	0.237247	0.12977	0.23824	0.0381814	0.143843	0.0533685	0.0517048	5.2424e-06	0.0277326	3.33308e-06	0.019895	0.0911198	0.139406	0.303565	0.405069
Main Isoform/Total											0.510887	0.579441	0.506037	0.655401	0.848648	0.999992	0.623798	0.927532	0.772315	0.890836	0.575814	0.660145	0.943531	0.761049	0.493611	0.906106	0.687315	0.417911	0.81897	0.538892	0.758561	0.649765	0.821008	0.767864	0.81899	0.512165	0.718684	0.522122	0.999977	0.912734	0.999993	0.96201	0.847579	0.801884	0.539954	0.618761
2nd Main Isoform / Main											0.535981	0.671479	0.524117	0.52551	0.178337	8.42682e-06	0.602159	0.0781297	0.29382	0.083981	0.591582	0.247397	0.0598177	0.195924	0.998512	0.103469	0.239095	0.941556	0.16984	0.46219	0.179271	0.442287	0.184457	0.249956	0.22091	0.952495	0.260897	0.388244	2.29555e-05	0.0956086	7.32125e-06	0.0391014	0.179734	0.206988	0.692107	0.57791
ENSMUST00000105420.2	ENSMUSG00000020178.6	Adora2a	chr10:75316876-75334784	75316876	75334784	2596	10	10	10	6	0.0718614	0.0783238	0.0794083	0.309923	0.0360788	0.219417	0.0196671	0.113156	0.240372	0.805779	4.12695	7.54874	0.120935	0.144135	0.166699	0.0972596	0.078058	0.0951793	0.294224	0.371809	0.603346	1.84709	3.90539	8.81121	0.371548	0.114044	0.256174	0.110535	0.0860271	0.148175	0.560008	0.272202	0.930208	1.48803	3.02233	6.39775
ENSMUST00000219044.1	ENSMUSG00000020178.6	Adora2a	chr10:75317101-75326280	75317101	75326280	538	8	3	0	0	0	0	0	0.0130223	0	0.0726962	0	0	0.547486	0.400521	0.37297	2.22564	0.0100625	0	0.134442	0	5.06847e-08	0	3.09679e-06	0.0462986	0.249908	1.17792	0.880109	1.88623	0.332364	0.149595	8.13199e-06	0.18035	1.6857e-06	9.50146e-07	9.74841e-07	0.145252	0.286681	4.73621e-06	1.17029	1.2255
ENSMUST00000219322.1	ENSMUSG00000020178.6	Adora2a	chr10:75323119-75326098	75323119	75326098	601	0	0	0	0	0	0	0	4.01946e-43	0	3.78015e-13	0	0	2.47109e-08	1.93655e-09	3.89135e-11	5.24857e-11	0	0	3.13447e-07	0	0	0	6.53404e-17	3.64522e-22	1.77232e-11	1.96614e-08	0.0359671	0.0706249	0	6.49445e-13	6.43317e-47	1.26136e-09	0	9.54905e-11	9.58789e-10	5.06125e-15	0.030375	8.70908e-19	1.02156e-11	0.0204475
ENSMUST00000217703.1	ENSMUSG00000020178.6	Adora2a	chr10:75324857-75326039	75324857	75326039	434	1	0	0	0	0	0	0	0	0	5.22407e-09	0	0	8.52893e-11	0.173524	6.89823e-08	0.151546	0	0	1.22e-08	0	0.0799483	0	0	0	2.60849e-08	2.21733e-10	0.0728929	1.46962e-13	0	7.23312e-10	0	0	0	0	0	1.76804e-12	2.46629e-18	9.95669e-08	1.23252e-08	3.39568e-13
Total_FPKM							10	10	10	10	0.0718614	0.0783238	0.0794083	0.322945	0.0360788	0.292113	0.0196671	0.113156	0.787858	1.37982	4.49992	9.92593	0.130997	0.144135	0.301141	0.0972596	0.158006	0.0951793	0.294227	0.418108	0.853254	3.02501	4.89436	10.7681	0.703912	0.263639	0.256182	0.290885	0.0860288	0.148176	0.560009	0.417454	1.24726	1.48803	4.19262	7.6437		TRUE
Main Isoform FPKM											0.0718614	0.0783238	0.0794083	0.309923	0.0360788	0.219417	0.0196671	0.113156	0.547486	0.805779	4.12695	7.54874	0.120935	0.144135	0.166699	0.0972596	0.0799483	0.0951793	0.294224	0.371809	0.603346	1.84709	3.90539	8.81121	0.371548	0.149595	0.256174	0.18035	0.0860271	0.148175	0.560008	0.272202	0.930208	1.48803	3.02233	6.39775
2nd Main Isoform FPKM											0	0	0	0.0130223	0	0.0726962	0	0	0.240372	0.400521	0.37297	2.22564	0.0100625	0	0.134442	0	0.078058	0	3.09679e-06	0.0462986	0.249908	1.17792	0.880109	1.88623	0.332364	0.114044	8.13199e-06	0.110535	1.6857e-06	9.50146e-07	9.74841e-07	0.145252	0.286681	4.73621e-06	1.17029	1.2255
Main Isoform/Total											1	1	1	0.959676	1	0.751137	1	1	0.694904	0.583972	0.917116	0.760507	0.923186	1	0.553557	1	0.505982	1	0.999989	0.889266	0.707112	0.610606	0.797937	0.818272	0.527833	0.567424	0.999968	0.620004	0.99998	0.999994	0.999998	0.652053	0.745799	0.999997	0.720869	0.836997
2nd Main Isoform / Main											0	0	0	0.0420179	0	0.331315	0	0	0.439047	0.497061	0.0903742	0.294836	0.0832059	0	0.806496	0	0.976356	0	1.05253e-05	0.124523	0.414203	0.637717	0.225358	0.214072	0.894539	0.762352	3.1744e-05	0.612892	1.9595e-05	6.41232e-06	1.74076e-06	0.533618	0.30819	3.18287e-06	0.387215	0.191552
ENSMUST00000018644.2	ENSMUSG00000018500.2	Adora2b	chr11:62248983-62266453	62248983	62266453	1845	16	16	16	16	0.766842	0.756287	0.616479	1.06653	0.758711	0.49427	0.959086	0.87448	4.58006	7.20106	19.2667	10.1297	0.790006	0.605524	0.581841	0.687526	0.591934	0.741583	1.63675	4.05731	6.49183	15.7983	21.5589	14.4378	0.636634	0.491332	0.632904	0.724876	0.738035	0.376991	0.643414	2.15586	6.55152	11.5118	24.7292	14.7552
Total_FPKM							16	16	16	16	0.766842	0.756287	0.616479	1.06653	0.758711	0.49427	0.959086	0.87448	4.58006	7.20106	19.2667	10.1297	0.790006	0.605524	0.581841	0.687526	0.591934	0.741583	1.63675	4.05731	6.49183	15.7983	21.5589	14.4378	0.636634	0.491332	0.632904	0.724876	0.738035	0.376991	0.643414	2.15586	6.55152	11.5118	24.7292	14.7552		TRUE
Main Isoform FPKM											0.766842	0.756287	0.616479	1.06653	0.758711	0.49427	0.959086	0.87448	4.58006	7.20106	19.2667	10.1297	0.790006	0.605524	0.581841	0.687526	0.591934	0.741583	1.63675	4.05731	6.49183	15.7983	21.5589	14.4378	0.636634	0.491332	0.632904	0.724876	0.738035	0.376991	0.643414	2.15586	6.55152	11.5118	24.7292	14.7552
Main Isoform/Total											1	1	1	1	1	1	1	1	1	1	1	1	1	1	1	1	1	1	1	1	1	1	1	1	1	1	1	1	1	1	1	1	1	1	1	1
ENSMUST00000170374.7	ENSMUSG00000005686.17	Ampd3	chr7:110768205-110811919	110768205	110811919	3489	0	0	0	0	0.428243	0.265663	0.243813	0.563763	0.68113	0.248803	0.352261	0.454348	0.686936	0.533413	0.561407	0.519875	0.279504	0.357972	0.547372	0.420146	0.880758	0.55438	0.254016	0.610647	0.340282	0.330806	0.749543	0.820871	0.215921	0.358556	0.471632	0.551067	0.709739	0.533389	0.206928	0.189682	0.364172	0.260217	0.448753	0.695008
ENSMUST00000176487.7	ENSMUSG00000005686.17	Ampd3	chr7:110768342-110791269	110768342	110791269	345	0	0	0	0	2.45167e-61	3.58715e-18	1.05289e-126	6.81729e-54	1.848e-11	0.458517	1.94749e-27	3.58771e-89	2.25055e-27	1.60813e-47	1.21213	0.629412	4.12206e-10	0.153078	1.4506e-97	1.03855e-106	4.84801e-97	1.43098e-69	0.281038	2.46703e-87	4.01478e-122	0.334347	0.287003	2.07976e-57	0.181242	7.36781e-143	0.0691717	1.12602e-39	1.00864e-39	1.27377e-74	1.54358e-126	3.15765e-220	0.103251	3.67267e-37	8.65723e-83	0.262126
ENSMUST00000213373.1	ENSMUSG00000005686.17	Ampd3	chr7:110768910-110811919	110768910	110811919	3337	10	0	0	0	0.852063	1.42996	0.61558	1.29604	0.5108	0.501792	1.49438	1.96317	2.46111	1.00279	2.85291	1.99169	0.507816	1.08545	0.83054	0.788822	1.17016	1.40262	0.808931	1.34135	1.69077	1.62875	2.71718	3.44462	1.6017	1.642	1.36976	1.62369	0.424881	1.47564	0.143771	5.64982e-06	1.8109	2.21292	2.45664	4.40589
ENSMUST00000005829.12	ENSMUSG00000005686.17	Ampd3	chr7:110772603-110812405	110772603	110812405	4094	36	36	36	14	9.0739	8.56618	8.26237	9.41173	9.15836	8.31112	8.79374	9.55146	18.3261	28.933	50.28	47.8509	8.14294	7.79713	7.2917	7.89128	6.61861	6.43473	9.53146	12.8292	18.0984	35.1027	43.9374	64.3495	7.98431	7.24724	8.11999	8.26401	7.77361	8.8577	12.7605	17.9546	27.0152	36.7693	45.258	57.802
ENSMUST00000106686.1	ENSMUSG00000005686.17	Ampd3	chr7:110772787-110794708	110772787	110794708	1769	0	0	0	0	0.064809	0.27547	0.389188	0.251859	0.243501	0.43919	0.561534	0.360495	0.484716	1.10239	0.176442	0.528655	0.227462	0.0821097	0.345371	0.180269	0.242821	0.187914	0.657489	0.935995	0.603482	1.56406	2.28139	1.12796	0.0210337	0.220675	0.0392148	0.085845	0.0849208	0.076472	0.0493008	0.382213	0.217945	0.213658	0.372463	0.102508
ENSMUST00000143786.1	ENSMUSG00000005686.17	Ampd3	chr7:110773671-110788799	110773671	110788799	725	27	0	0	0	1.86584	2.38631	1.88982	1.85331	1.91504	1.91281	1.8038	1.23929	3.08985	4.06993	5.81286	5.70276	1.2534	1.21598	1.81413	1.45786	1.52967	1.63498	1.6373	2.4143	2.83833	4.36452	4.66408	7.71412	1.42882	1.80045	1.5661	1.60878	1.41602	1.59492	1.00501	2.38915	2.4213	5.37087	5.83565	5.87366
ENSMUST00000147587.1	ENSMUSG00000005686.17	Ampd3	chr7:110774243-110788721	110774243	110788721	408	0	0	0	0	9.16774e-45	2.04013e-48	3.57233e-100	1.51938e-44	2.61337e-64	1.57698e-45	6.75808e-34	7.31079e-44	1.22732e-42	0.108389	4.16363e-66	2.4117e-47	1.7262e-30	2.25709e-28	1.35959e-59	3.64706e-48	5.60353e-50	3.18147e-24	7.73236e-49	4.02247e-53	8.69712e-57	1.02233e-87	0.121968	1.65744e-66	1.66522e-70	1.17937e-58	5.57506e-26	2.47848e-47	1.46971e-88	4.25819e-35	1.87202e-86	4.47808e-63	4.88557e-59	1.90536e-65	7.94716e-65	3.78648e-61
ENSMUST00000148292.1	ENSMUSG00000005686.17	Ampd3	chr7:110777689-110791314	110777689	110791314	667	0	0	0	0	0.307068	4.32248e-17	0.194638	0.327108	0.204108	0.146141	0.357314	0.223041	0.484439	0.537401	0.270079	0.302356	0.278391	0.562116	0.616499	0.250981	0.682069	0.946202	0.871835	0.315908	0.524148	0.457041	0.643996	0.518062	2.44932e-26	0.709761	0.420616	0.433472	4.50475e-46	0.310669	0.730892	6.057e-37	0.521323	0.960455	0.45772	0.479197
Total_FPKM							36	36	36	36	12.5919	12.9236	11.5954	13.7038	12.7129	12.0184	13.363	13.7918	25.5332	36.2873	61.1658	57.5256	10.6895	11.2538	11.4456	10.9894	11.1241	11.1608	14.0421	18.4474	24.0954	43.7822	55.4026	77.9751	11.433	11.9787	12.0565	12.5669	10.4092	12.8488	14.8964	20.9157	32.4541	45.7874	54.8292	69.6204		TRUE
Main Isoform FPKM											9.0739	8.56618	8.26237	9.41173	9.15836	8.31112	8.79374	9.55146	18.3261	28.933	50.28	47.8509	8.14294	7.79713	7.2917	7.89128	6.61861	6.43473	9.53146	12.8292	18.0984	35.1027	43.9374	64.3495	7.98431	7.24724	8.11999	8.26401	7.77361	8.8577	12.7605	17.9546	27.0152	36.7693	45.258	57.802
2nd Main Isoform FPKM											1.86584	2.38631	1.88982	1.85331	1.91504	1.91281	1.8038	1.96317	3.08985	4.06993	5.81286	5.70276	1.2534	1.21598	1.81413	1.45786	1.52967	1.63498	1.6373	2.4143	2.83833	4.36452	4.66408	7.71412	1.6017	1.80045	1.5661	1.62369	1.41602	1.59492	1.00501	2.38915	2.4213	5.37087	5.83565	5.87366
Main Isoform/Total											0.720613	0.662833	0.712555	0.686797	0.720397	0.691535	0.658065	0.692546	0.717738	0.797331	0.822028	0.831819	0.761769	0.692842	0.637074	0.718084	0.59498	0.576546	0.678779	0.695448	0.751114	0.801757	0.793057	0.825257	0.698355	0.605011	0.673496	0.657603	0.746804	0.68938	0.856616	0.858429	0.832413	0.803044	0.825436	0.830245
2nd Main Isoform / Main											0.205627	0.278573	0.228726	0.196915	0.209103	0.230151	0.205123	0.205536	0.168604	0.140667	0.11561	0.119178	0.153925	0.155952	0.248794	0.184743	0.231117	0.254087	0.171779	0.188188	0.156828	0.124336	0.106153	0.119878	0.200606	0.248433	0.19287	0.196477	0.182157	0.18006	0.0787595	0.133066	0.0896273	0.146069	0.128942	0.101617
ENSMUST00000217144.1	ENSMUSG00000066510.5	Ankdd1a	chr9:65488469-65502655	65502655	65488469	1214	0	0	0	0	0	0	0.0190703	0	0	0.0404768	0	0.076799	0.026716	0.0147359	0.0302928	0.0597848	0.0174982	0	0.0472537	0.0268074	0	0.0271923	0.034328	0.0272266	0.0917586	0.0199563	0	0	0	0	0.0443483	0.0133625	0	0.0213038	0.0270374	0	0.03004	0.0191366	0	0
ENSMUST00000061766.5	ENSMUSG00000066510.5	Ankdd1a	chr9:65501452-65516999	65516999	65501452	1443	0	0	0	0	2.27431e-26	0	1.51323e-17	0.0267532	0	0	0.0301227	8.3321e-20	0.0197115	0.0442122	0.0219151	0.0446027	0.0383304	0.0874411	0.0161681	0.0751343	0.135517	0.0732093	4.99793e-11	2.73377e-05	0.00668376	6.22764e-14	0.0115993	0.0116304	6.97988e-21	0	0	1.67972e-28	0.0560578	0.0301294	0	0.0222738	0	8.14016e-44	1.06012e-40	6.7037e-06
ENSMUST00000217646.1	ENSMUSG00000066510.5	Ankdd1a	chr9:65501456-65520193	65520193	65501456	1526	0	0	0	0	0.0521683	0	0.0635047	6.5587e-08	0	0	6.75812e-07	0.0713425	2.4363e-09	1.69819e-05	1.3086e-05	0.000159549	1.28343e-05	2.60296e-05	3.08403e-05	2.29425e-05	1.38439e-05	1.73852e-05	0.0463371	0.124524	0.0570198	0.0402847	5.3904e-05	2.97377e-06	0.0335527	0	0	0.0456118	2.25334e-05	9.51715e-15	0	3.66443e-23	0.0101859	0.05271	0.0553305	0.0439933
Total_FPKM							0	0	0	0	0.0521683	0	0.082575	0.0267533	0	0.0404768	0.0301234	0.148141	0.0464275	0.0589651	0.052221	0.104547	0.0558414	0.0874671	0.0634526	0.101965	0.135531	0.100419	0.0806651	0.151778	0.155462	0.060241	0.0116532	0.0116334	0.0335527	0	0.0443483	0.0589743	0.0560803	0.0514332	0.0270374	0.0222738	0.0402259	0.0718466	0.0553305	0.044		FALSE
Main Isoform FPKM											0.0521683	0	0.0635047	0.0267532	0	0.0404768	0.0301227	0.076799	0.026716	0.0442122	0.0302928	0.0597848	0.0383304	0.0874411	0.0472537	0.0751343	0.135517	0.0732093	0.0463371	0.124524	0.0917586	0.0402847	0.0115993	0.0116304	0.0335527	0	0.0443483	0.0456118	0.0560578	0.0301294	0.0270374	0.0222738	0.03004	0.05271	0.0553305	0.0439933
2nd Main Isoform FPKM											2.27431e-26	0	0.0190703	6.5587e-08	0	0	6.75812e-07	0.0713425	0.0197115	0.0147359	0.0219151	0.0446027	0.0174982	2.60296e-05	0.0161681	0.0268074	1.38439e-05	0.0271923	0.034328	0.0272266	0.0570198	0.0199563	5.3904e-05	2.97377e-06	6.97988e-21	0	0	0.0133625	2.25334e-05	0.0213038	0	3.66443e-23	0.0101859	0.0191366	1.06012e-40	6.7037e-06
Main Isoform/Total											1	nan	0.769055	0.999998	nan	1	0.999978	0.518417	0.575435	0.749803	0.580089	0.571846	0.686415	0.999702	0.744708	0.736866	0.999898	0.729038	0.574438	0.820435	0.590231	0.668726	0.995374	0.999744	1	nan	1	0.773418	0.999598	0.585797	1	1	0.746783	0.733646	1	0.999848
2nd Main Isoform / Main											4.35956e-25	nan	0.300297	2.45156e-06	nan	0	2.24353e-05	0.928951	0.737816	0.333299	0.723443	0.746054	0.45651	0.000297682	0.342155	0.356793	0.000102156	0.371432	0.740832	0.218645	0.621411	0.495382	0.00464718	0.000255689	2.08027e-19	nan	0	0.292961	0.000401967	0.707077	0	1.64518e-21	0.339078	0.363054	1.91598e-39	0.00015238
ENSMUST00000110410.8	ENSMUSG00000022237.16	Ankrd33b	chr15:31291478-31367759	31367759	31291478	7471	0	0	0	0	0.810711	1.14183	0.960098	0.5615	0.309011	1.13595	0.735746	0.989572	0.90377	0.797739	0.904704	0.433201	0.159236	1.03387	0.641652	0.768844	0.545065	0.792654	0.756435	0.804145	0.997303	0.866641	1.16871	0.268302	0.319719	0.737894	1.36173	0.712566	1.07214	0.128433	1.70877	1.5257	1.47283	1.75285	0.957336	0.776454
ENSMUST00000123325.7	ENSMUSG00000022237.16	Ankrd33b	chr15:31291479-31367726	31367726	31291479	7464	36	36	36	0	12.0199	11.7446	11.2011	13.3639	12.1227	11.7488	13.5703	16.4008	25.256	30.4391	42.5736	31.8761	12.8388	12.5891	12.2366	12.476	13.0625	12.4332	16.5887	21.9952	28.4481	32.0102	34.5548	30.612	13.6286	13.0582	13.6977	15.0697	12.3851	15.5875	18.6843	24.3187	35.7473	42.6498	39.8542	35.795
ENSMUST00000156679.1	ENSMUSG00000022237.16	Ankrd33b	chr15:31293185-31367532	31367532	31293185	5661	0	0	0	0	2.7807e-05	0.0912651	2.17243e-08	3.56573e-05	0.0898154	5.53638e-05	3.37959e-06	0.194724	8.23078e-05	0.373405	0.000191535	0.38334	3.78384e-05	0.210507	6.31483e-05	7.00121e-05	9.2449e-05	0.000161606	7.09574e-05	0.00196571	5.90046e-05	0.243004	0.265672	0.000424426	2.39792e-05	7.43252e-05	1.64914e-05	3.80336e-05	0.290844	0.00038459	7.66756e-05	0.294095	0.329957	0.621113	0.447737	0.269301
ENSMUST00000044324.8	ENSMUSG00000022237.16	Ankrd33b	chr15:31294094-31367726	31367726	31294094	4719	35	0	0	0	2.47191	1.53236	2.28475	1.95928	2.99018	2.71252	3.95403	2.5238	7.97562	7.07686	12.3113	9.61234	2.39535	2.58475	1.90855	2.85245	2.87627	3.45157	4.61836	7.49716	9.71269	12.6605	14.7102	11.8664	3.34228	2.52498	3.09309	3.23805	3.42627	3.6901	7.91495	6.87168	13.5531	14.7991	15.1379	13.1461
ENSMUST00000076942.4	ENSMUSG00000022237.16	Ankrd33b	chr15:31323945-31367568	31367568	31323945	1641	35	1	0	0	1.69016	3.1335	2.76963	2.98965	2.28975	3.82994	3.22318	3.74684	5.10696	8.29218	15.5767	14.3719	2.67918	2.3135	2.54175	2.8221	3.15254	4.48307	4.94381	7.4403	7.76806	12.9053	15.046	13.74	2.1514	3.31973	3.24228	2.74013	2.98793	2.71723	4.51508	6.18411	8.2205	12.4185	13.7138	16.1835
Total_FPKM							36	36	36	36	16.9927	17.6436	17.2156	18.8744	17.8015	19.4273	21.4833	23.8557	39.2424	46.9793	71.3665	56.6769	18.0726	18.7317	17.3286	18.9195	19.6365	21.1607	26.9074	37.7388	46.9262	58.6856	65.7454	56.4871	19.442	19.6409	21.3948	21.7605	20.1623	22.1236	32.8232	39.1943	59.3237	72.2414	70.111	66.1704		TRUE
Main Isoform FPKM											12.0199	11.7446	11.2011	13.3639	12.1227	11.7488	13.5703	16.4008	25.256	30.4391	42.5736	31.8761	12.8388	12.5891	12.2366	12.476	13.0625	12.4332	16.5887	21.9952	28.4481	32.0102	34.5548	30.612	13.6286	13.0582	13.6977	15.0697	12.3851	15.5875	18.6843	24.3187	35.7473	42.6498	39.8542	35.795
2nd Main Isoform FPKM											2.47191	3.1335	2.76963	2.98965	2.99018	3.82994	3.95403	3.74684	7.97562	8.29218	15.5767	14.3719	2.67918	2.58475	2.54175	2.85245	3.15254	4.48307	4.94381	7.49716	9.71269	12.9053	15.046	13.74	3.34228	3.31973	3.24228	3.23805	3.42627	3.6901	7.91495	6.87168	13.5531	14.7991	15.1379	16.1835
Main Isoform/Total											0.707356	0.665659	0.650637	0.708045	0.680995	0.604758	0.631669	0.687499	0.643589	0.647926	0.596549	0.562418	0.710401	0.672074	0.70615	0.659427	0.665216	0.587562	0.616511	0.582828	0.60623	0.545452	0.525585	0.541929	0.700987	0.664848	0.640235	0.692526	0.614271	0.704563	0.569241	0.620465	0.602581	0.590379	0.568445	0.540952
2nd Main Isoform / Main											0.205651	0.266803	0.247264	0.223711	0.24666	0.325986	0.291374	0.228455	0.315791	0.272419	0.365877	0.450868	0.208678	0.205317	0.207717	0.228635	0.241343	0.360572	0.298023	0.340854	0.341418	0.403162	0.435424	0.448844	0.24524	0.254226	0.236703	0.214872	0.276645	0.236735	0.423615	0.282568	0.379136	0.346991	0.379832	0.452116
ENSMUST00000029266.13	ENSMUSG00000027712.13	Anxa5	chr3:36448922-36475894	36475894	36448922	1731	36	36	36	36	318.648	286.415	252.48	320.669	286.395	280.449	293.709	276.371	309.101	310.668	368.723	313.099	272.182	296.801	275.353	270.478	266.52	285.694	288.41	310.946	327.892	332.103	350.34	359.595	340.367	320.006	323.509	321.81	319.644	336.171	345.973	337.265	347.283	345.072	377.507	399.397
ENSMUST00000196097.1	ENSMUSG00000027712.13	Anxa5	chr3:36449163-36452328	36452328	36449163	567	0	0	0	0	15.7425	14.4328	14.6819	16.2499	17.5726	6.76223	13.7257	7.67785	22.9147	18.9456	32.597	20.0661	13.6994	16.3574	14.9638	16.5592	16.927	6.16292	16.4674	16.9834	16.9236	26.9801	22.5836	26.1968	22.757	27.9414	32.1532	21.3881	18.155	20.3413	23.1026	10.2588	28.8389	15.9104	27.2903	34.1824
ENSMUST00000199478.1	ENSMUSG00000027712.13	Anxa5	chr3:36452204-36475659	36475659	36452204	527	0	0	0	0	0.113097	0.317868	0.271335	1.14056e-13	7.85674e-10	1.04451e-25	0.351308	0.33411	3.09895e-12	0.47604	1.12196	0.167266	0.192294	1.38785e-13	0.419483	0.30034	0.442053	0.182228	0.334411	0.520215	0.516564	0.329529	0.533536	0.674516	1.20938	0.739722	0.561737	0.306016	0.304715	0.305708	0.429816	3.01198e-24	0.582687	0.915852	0.884135	0.752147
Total_FPKM							36	36	36	36	334.504	301.166	267.433	336.919	303.968	287.211	307.786	284.383	332.016	330.09	402.442	333.332	286.074	313.158	290.736	287.338	283.889	292.039	305.212	328.45	345.332	359.413	373.457	386.466	364.333	348.687	356.224	343.504	338.104	356.818	369.505	347.524	376.705	361.898	405.681	434.332		TRUE
Main Isoform FPKM											318.648	286.415	252.48	320.669	286.395	280.449	293.709	276.371	309.101	310.668	368.723	313.099	272.182	296.801	275.353	270.478	266.52	285.694	288.41	310.946	327.892	332.103	350.34	359.595	340.367	320.006	323.509	321.81	319.644	336.171	345.973	337.265	347.283	345.072	377.507	399.397
2nd Main Isoform FPKM											15.7425	14.4328	14.6819	16.2499	17.5726	6.76223	13.7257	7.67785	22.9147	18.9456	32.597	20.0661	13.6994	16.3574	14.9638	16.5592	16.927	6.16292	16.4674	16.9834	16.9236	26.9801	22.5836	26.1968	22.757	27.9414	32.1532	21.3881	18.155	20.3413	23.1026	10.2588	28.8389	15.9104	27.2903	34.1824
Main Isoform/Total											0.9526	0.951021	0.944086	0.951769	0.942189	0.976456	0.954264	0.971827	0.930983	0.941163	0.916214	0.9393	0.95144	0.947766	0.947089	0.941325	0.938817	0.978273	0.94495	0.946708	0.949497	0.924016	0.9381	0.930469	0.934219	0.917745	0.908162	0.936845	0.945402	0.942136	0.936314	0.97048	0.921897	0.953506	0.93055	0.919567
2nd Main Isoform / Main											0.049404	0.0503912	0.0581507	0.050675	0.0613579	0.0241122	0.0467323	0.027781	0.0741334	0.0609834	0.0884051	0.0640887	0.0503318	0.0551123	0.0543441	0.061222	0.0635112	0.0215718	0.0570972	0.0546185	0.0516133	0.0812402	0.064462	0.0728508	0.0668602	0.0873152	0.0993889	0.0664619	0.0567976	0.0605088	0.0667757	0.0304176	0.0830415	0.0461075	0.0722908	0.085585
ENSMUST00000013338.13	ENSMUSG00000064145.12	Arih2	chr9:108602941-108649380	108649380	108602941	3924	36	36	23	0	7.80657	8.33404	6.78487	7.64051	8.01982	9.2816	9.82976	11.1399	14.3672	16.4043	15.5524	14.8391	6.79618	7.50854	7.24705	8.29969	6.40183	7.43131	11.6739	15.0104	15.8728	14.164	13.6408	12.0592	7.62256	8.01341	8.30419	8.41475	7.78503	8.52875	14.393	14.1832	17.6085	17.2513	14.8852	14.7996
ENSMUST00000193923.1	ENSMUSG00000064145.12	Arih2	chr9:108602946-108606610	108606610	108602946	3664	0	0	0	0	0.165029	0.312928	0.468529	0.295621	0.392248	1.39017	0.673485	0.66151	0.380543	0.48658	0.0837931	0.30185	0.579594	0.125754	0.40244	0.39598	1.39085	1.77669	2.14183	1.07272	0.582184	0.463846	0.502522	0.166444	0.100422	0.192349	0.112273	0.206822	0.505064	0.298664	0.175241	0.809226	0.217614	0.155358	0.213041	0.0603865
ENSMUST00000193190.5	ENSMUSG00000064145.12	Arih2	chr9:108604685-108649385	108649385	108604685	2160	36	13	0	0	3.3217	2.52339	3.1974	3.78393	3.43008	2.49976	3.2369	3.95805	7.16405	6.29433	8.78748	5.23245	2.80093	2.62946	2.51253	2.55988	3.38978	3.98897	4.52535	7.45457	8.43681	8.85306	8.13768	7.28145	2.43798	2.99092	2.8255	3.07911	3.33276	5.21315	5.66466	7.69475	10.2084	9.08102	9.70502	7.9503
ENSMUST00000194073.5	ENSMUSG00000064145.12	Arih2	chr9:108604807-108608683	108608683	108604807	780	0	0	0	0	0.619029	0.456945	0.802644	0.179197	0.374051	0.675409	0.825202	1.09202	2.87835	2.24361	0.309783	0.520938	0.439539	0.629503	0.622295	0.868762	0.514522	0.465407	1.30447	1.78485	2.1514	0.997551	0.624301	0.401996	0.654263	0.555677	0.418123	0.356004	0.263995	0.353855	0.249117	0.787739	2.01296	1.4304	1.27692	1.05027
ENSMUST00000192686.1	ENSMUSG00000064145.12	Arih2	chr9:108604942-108607355	108607355	108604942	650	0	0	0	0	7.01246e-20	0.182948	1.27252e-08	9.24599e-06	0.25151	0.248088	0.348332	0.357693	0.0117792	0.246707	0.133648	0.988567	0.0621568	5.2885e-15	0.146149	2.59171e-14	1.61521e-06	0.00564048	0.352443	0.485473	0.0181861	0.111649	0.125071	0.190602	0.0896126	7.8653e-13	0.0553795	0.0751635	0.00114986	6.79127e-10	0.619368	0.553916	0.244778	0.0928369	0.126076	0.0156402
ENSMUST00000192853.1	ENSMUSG00000064145.12	Arih2	chr9:108605273-108607958	108607958	108605273	263	0	0	0	0	1.56119e-40	4.56274e-68	2.90876e-24	2.42405e-18	1.30767e-25	1.56686e-31	1.11503e-23	2.28237e-37	2.06631e-33	0.267224	9.22568e-36	1.09245e-25	3.41067e-43	6.33357e-13	7.44237e-47	1.17354e-59	3.48301e-45	6.44507e-204	1.09131e-56	1.22328e-42	7.62389e-99	2.21994e-33	1.66248e-28	1.77901e-38	4.30502e-19	1.29458e-35	5.04868e-47	2.86853e-40	1.82309e-102	4.53382e-67	1.15226e-67	1.27066e-68	1.58522e-36	8.78904e-36	6.18074e-44	8.28072e-73
ENSMUST00000193197.5	ENSMUSG00000064145.12	Arih2	chr9:108609895-108649386	108649386	108609895	570	0	0	0	0	8.52952e-28	1.98205e-48	0.141424	7.23587e-23	2.15595e-23	7.30774e-31	1.65801e-20	3.43912e-24	6.98893e-20	3.16573e-11	1.27381e-22	6.00791e-22	5.47816e-23	0.204414	2.78819e-20	0.338159	3.57455e-12	2.75819e-110	4.52374e-25	8.44281e-22	0.0825043	3.45735e-09	1.29296e-17	2.21631e-21	0.118074	3.78742e-19	1.10842e-38	0.0230553	6.92554e-07	2.79865e-25	2.23433e-19	0.131433	3.66595e-17	0.0803661	3.79883e-19	0.0887859
ENSMUST00000193552.5	ENSMUSG00000064145.12	Arih2	chr9:108609979-108644100	108644100	108609979	793	0	0	0	0	0.356078	0.425541	0.32139	0.480831	2.50167e-06	0.794025	0.388108	0.395817	1.6314	1.69251	0.89465	0.590067	0.466503	0.10956	0.428751	0.356746	0.119152	0.40963	0.265065	1.3864	0.936195	0.750973	0.296859	0.627932	0.0951841	0.378914	0.704389	0.441355	0.0772804	1.14022	2.10697	1.22722	0.964611	1.06036	0.590677	0.519015
ENSMUST00000195741.5	ENSMUSG00000064145.12	Arih2	chr9:108614767-108630144	108630144	108614767	1518	0	0	0	0	0.170571	0.429059	0.775263	0.471695	0.400474	1.08009	0.973147	0.707763	0.146205	0.474903	0.140873	0.137775	0.219355	0.222308	0.682431	0.450244	1.33289	1.42499	1.04822	0.881185	0.378841	0.41411	0.523348	0.201952	0.0312394	0.211121	0.0934347	0.280535	0.473363	0.513472	0.424645	0.392903	0.243471	0.120897	0.366473	0.108098
ENSMUST00000194290.5	ENSMUSG00000064145.12	Arih2	chr9:108615767-108649318	108649318	108615767	1688	0	0	0	0	0.0462853	0.281027	0.620999	0.323617	0.269495	1.07709	0.486973	0.439635	0.16495	0.193381	9.3993e-11	0.345125	0.425816	1.62291e-14	0.32857	0.477447	1.34513	1.27322	1.20491	0.781838	0.212867	0.435358	0.327211	0.192686	0.117979	0.365243	6.50718e-23	0.112092	0.619168	0.49838	0.095933	0.573672	0.0740615	0.163899	0.173279	0.108405
ENSMUST00000193643.1	ENSMUSG00000064145.12	Arih2	chr9:108616784-108649342	108649342	108616784	741	13	0	0	0	0.780119	1.44631	1.01431	1.09137	1.20888	1.84794	1.54255	3.07896	2.77233	4.01817	1.67992	1.88458	1.10954	1.2514	1.49844	1.01473	1.24723	2.23347	2.48606	5.81204	4.27873	2.97812	1.99334	1.89721	1.3157	0.880126	1.34382	1.48707	1.2251	1.56716	4.20874	3.71787	3.66249	2.71752	1.55898	1.79338
ENSMUST00000195623.1	ENSMUSG00000064145.12	Arih2	chr9:108644700-108649369	108649369	108644700	435	0	0	0	0	6.23257e-26	3.45209e-45	0.767598	1.42116e-28	0.317438	0.233865	0.261532	0.146116	9.00601e-23	0.0811849	3.32034e-29	5.16652e-33	0.218392	2.83946e-34	0.892777	0.147353	1.0199	0.808376	0.311036	0.155312	0.091179	4.45207e-27	0.196022	0.275244	4.64244e-30	0.221132	4.92563e-39	0.250812	0.119419	0.124183	5.43662e-38	9.47157e-49	0.083509	7.93007e-31	3.90318e-29	5.85052e-67
Total_FPKM							36	36	36	36	13.2654	14.3922	14.8944	14.2668	14.664	19.128	18.566	21.9775	29.5168	32.4029	27.5825	24.8405	13.118	12.6809	14.7614	14.909	16.7613	19.8177	25.3133	34.8248	33.0417	29.1687	26.3672	23.2947	12.583	13.8089	13.8571	14.7268	14.4023	18.2378	27.9377	30.0719	35.3204	32.154	28.8957	26.4939		TRUE
Main Isoform FPKM											7.80657	8.33404	6.78487	7.64051	8.01982	9.2816	9.82976	11.1399	14.3672	16.4043	15.5524	14.8391	6.79618	7.50854	7.24705	8.29969	6.40183	7.43131	11.6739	15.0104	15.8728	14.164	13.6408	12.0592	7.62256	8.01341	8.30419	8.41475	7.78503	8.52875	14.393	14.1832	17.6085	17.2513	14.8852	14.7996
2nd Main Isoform FPKM											3.3217	2.52339	3.1974	3.78393	3.43008	2.49976	3.2369	3.95805	7.16405	6.29433	8.78748	5.23245	2.80093	2.62946	2.51253	2.55988	3.38978	3.98897	4.52535	7.45457	8.43681	8.85306	8.13768	7.28145	2.43798	2.99092	2.8255	3.07911	3.33276	5.21315	5.66466	7.69475	10.2084	9.08102	9.70502	7.9503
Main Isoform/Total											0.588492	0.579067	0.455531	0.535546	0.546905	0.485235	0.52945	0.506878	0.486746	0.50626	0.563849	0.597376	0.51808	0.592112	0.490945	0.55669	0.381941	0.374983	0.461177	0.431026	0.480387	0.48559	0.517341	0.51768	0.605782	0.580308	0.599273	0.571391	0.54054	0.467641	0.515182	0.471643	0.498536	0.536522	0.515136	0.558604
2nd Main Isoform / Main											0.425501	0.302781	0.471254	0.495246	0.4277	0.269324	0.329296	0.355304	0.498639	0.3837	0.565024	0.352612	0.412133	0.350196	0.346697	0.308431	0.529502	0.536779	0.387647	0.496627	0.531526	0.62504	0.596569	0.603809	0.319837	0.373239	0.34025	0.365918	0.428099	0.611244	0.39357	0.542526	0.579743	0.526396	0.651991	0.537197
ENSMUST00000017562.12	ENSMUSG00000017418.13	Arl5b	chr2:15049394-15082452	15049394	15082452	6933	0	0	0	0	2.63495e-05	3.35235e-05	0.0522224	1.84811e-05	0.0980993	3.00635e-05	7.4203e-06	2.54122e-05	1.12993e-05	0.0544181	2.78517e-05	2.86637e-05	8.69783e-06	1.25779e-05	0.0894223	2.65251e-05	1.03956e-05	1.62287e-05	7.25876e-06	0.0781404	0.0902326	0.058102	0.0558007	5.69135e-06	1.27273e-05	6.21956e-06	2.41115e-05	0.0489056	0.077927	1.73141e-05	1.67264e-05	1.66143e-05	1.79128e-06	1.09089e-05	9.36223e-06	0.0306404
ENSMUST00000069870.9	ENSMUSG00000017418.13	Arl5b	chr2:15055239-15082456	15055239	15082456	6981	36	36	36	33	3.79733	4.06148	3.70855	4.34991	4.67726	6.29191	7.57154	8.29985	16.5901	21.2626	24.3288	13.4672	3.51021	3.72261	3.67988	3.88588	4.69465	6.6966	11.8247	18.744	21.5414	29.1567	29.9333	15.7369	4.34449	3.95969	4.2122	4.53336	4.55132	5.54933	12.9314	17.6081	27.7734	30.4803	28.1582	14.5147
ENSMUST00000128682.7	ENSMUSG00000017418.13	Arl5b	chr2:15055286-15076595	15055286	15076595	1035	13	0	0	0	0.346364	0.302268	0.135588	0.849736	0.330809	0.907138	0.519468	1.11826	3.26617	1.57894	2.86057	2.04409	0.121145	0.237351	0.172454	0.23078	0.26821	0.436162	1.45425	1.26846	2.57888	2.95343	4.19732	2.36934	0.418741	0.602145	0.462712	0.344737	0.345205	0.233955	0.576834	1.62437	3.93871	3.27011	3.71097	3.20791
ENSMUST00000193836.1	ENSMUSG00000017418.13	Arl5b	chr2:15055346-15077571	15055346	15077571	481	3	0	0	0	5.50257e-32	2.74058e-72	0.00926825	5.63715e-78	9.8529e-37	9.95278e-61	1.1621e-33	2.00226e-128	5.66673e-38	4.64939e-23	2.35354e-79	3.72078e-59	0.532355	9.4415e-88	1.29109e-20	1.02362e-75	0.435143	0.880132	0.12887	0.76547	0.349057	0.541547	2.27605	0.168899	0.124288	0.0987149	0.101336	0.393346	5.63433e-12	0.400682	2.53226	5.14697	0.00208676	9.31918e-34	1.39622	1.64217e-05
ENSMUST00000129509.2	ENSMUSG00000017418.13	Arl5b	chr2:15068138-15076605	15068138	15076605	778	0	0	0	0	1.29576e-13	1.38235e-48	4.06301e-13	1.46652e-24	2.1197e-28	4.36043e-28	2.07532e-30	0.212692	0.289972	1.68455e-17	0.351868	2.71248e-33	0.0902786	2.18052e-65	1.71655e-27	5.00718e-59	0.0878206	4.07512e-33	2.28256e-27	0.351486	0.285576	0.121277	0.143424	0.551258	0.123689	5.79237e-27	0.218405	2.99128e-15	1.5803e-48	3.70706e-50	3.7479e-41	1.04389e-48	0.408847	0.231863	2.09996e-19	2.97022e-24
ENSMUST00000192653.1	ENSMUSG00000017418.13	Arl5b	chr2:15069961-15073171	15069961	15073171	3210	7	0	0	0	0.0452759	0.12562	0.516442	0.232305	0.238398	0.913567	0.576587	0.365551	0.251597	0.388051	0	0.157791	0.118371	0.0097584	0.447835	0.539199	0.980579	0.989874	1.61369	0.91262	0.256042	0.334024	0.287693	0.184212	0.0213127	0.0468793	0.0723946	0.0923706	0.269054	0.209964	0.373953	0.178696	0.0734683	0.0892696	0.101841	0.0379917
ENSMUST00000193883.1	ENSMUSG00000017418.13	Arl5b	chr2:15074998-15082452	15074998	15082452	706	0	0	0	0	3.34813e-47	7.10102e-54	8.18457e-11	1.11937e-44	1.4631e-43	0.200834	2.46832e-39	4.69434e-54	0.157791	0.661777	0.334919	0.161726	4.01585e-50	1.23434e-47	4.1421e-50	4.3446e-43	6.52781e-75	2.48786e-70	0.0878591	2.15428e-42	0.0676398	3.73791e-48	0.209548	0.216969	7.67827e-56	5.00534e-46	0.13025	3.32169e-44	5.54048e-49	3.14604e-71	1.22846e-84	9.63856e-46	0.133095	0.289113	0.0984413	0.138306
Total_FPKM							36	36	36	36	4.189	4.4894	4.42207	5.43197	5.34457	8.31348	8.6676	9.99638	20.5556	23.9458	27.8762	15.8308	4.37237	3.96973	4.38959	4.65589	6.46641	9.00278	15.1094	22.1202	25.1688	33.1651	37.1031	19.2276	5.03253	4.70744	5.19732	5.41272	5.24351	6.39395	16.4145	24.5582	32.3296	34.3607	33.4657	17.9296		TRUE
Main Isoform FPKM											3.79733	4.06148	3.70855	4.34991	4.67726	6.29191	7.57154	8.29985	16.5901	21.2626	24.3288	13.4672	3.51021	3.72261	3.67988	3.88588	4.69465	6.6966	11.8247	18.744	21.5414	29.1567	29.9333	15.7369	4.34449	3.95969	4.2122	4.53336	4.55132	5.54933	12.9314	17.6081	27.7734	30.4803	28.1582	14.5147
2nd Main Isoform FPKM											0.346364	0.302268	0.516442	0.849736	0.330809	0.913567	0.576587	1.11826	3.26617	1.57894	2.86057	2.04409	0.532355	0.237351	0.447835	0.539199	0.980579	0.989874	1.61369	1.26846	2.57888	2.95343	4.19732	2.36934	0.418741	0.602145	0.462712	0.393346	0.345205	0.400682	2.53226	5.14697	3.93871	3.27011	3.71097	3.20791
Main Isoform/Total											0.906501	0.904682	0.838646	0.800798	0.875143	0.756832	0.873545	0.830286	0.807083	0.887947	0.872745	0.850694	0.802817	0.937748	0.83832	0.834617	0.726005	0.743837	0.782607	0.847371	0.855876	0.879139	0.806759	0.818454	0.863281	0.841157	0.810456	0.837538	0.867992	0.867903	0.787805	0.716996	0.85907	0.88707	0.841405	0.80954
2nd Main Isoform / Main											0.0912125	0.0744231	0.139257	0.195346	0.0707271	0.145197	0.0761519	0.134733	0.196875	0.074259	0.11758	0.151783	0.151659	0.0637593	0.121698	0.138759	0.208872	0.147817	0.136468	0.0676729	0.119717	0.101295	0.140222	0.15056	0.0963844	0.152069	0.10985	0.086767	0.0758472	0.0722037	0.195823	0.292307	0.141816	0.107286	0.13179	0.221011
ENSMUST00000042971.15	ENSMUSG00000038352.15	Arl5c	chr11:97989577-97996181	97996181	97989577	1571	36	36	36	36	18.8212	17.7561	16.1924	20.9886	25.2424	34.8274	35.3212	45.9463	75.7643	93.6257	108.143	90.0847	10.4635	10.5567	9.20431	9.72521	9.46457	14.1984	23.0573	40.8201	42.2365	55.9803	58.3907	70.9212	10.0736	11.6919	13.601	14.3019	13.1178	17.8811	51.487	62.91	91.2088	93.5021	98.7327	94.4239
ENSMUST00000107563.1	ENSMUSG00000038352.15	Arl5c	chr11:97993835-97995929	97995929	97993835	823	10	0	0	0	0.333125	0.660072	2.77132	2.71464	3.92237	9.40472	3.87437	4.96385	1.75182	3.44493	1.03886	1.56619	0.397362	0.173101	0.857688	1.2673	2.53036	4.05507	5.19372	4.55111	2.24619	2.66242	2.5014	1.22966	0.0845729	0.215515	0.343281	1.43334	2.68813	1.95989	2.91316	3.83196	1.51545	1.08465	1.26598	0.48863
Total_FPKM							36	36	36	36	19.1543	18.4162	18.9637	23.7032	29.1648	44.2321	39.1956	50.9102	77.5161	97.0706	109.182	91.6509	10.8609	10.7298	10.062	10.9925	11.9949	18.2535	28.251	45.3712	44.4827	58.6427	60.8921	72.1509	10.1582	11.9074	13.9443	15.7352	15.8059	19.841	54.4002	66.742	92.7242	94.5867	99.9987	94.9125		TRUE
Main Isoform FPKM											18.8212	17.7561	16.1924	20.9886	25.2424	34.8274	35.3212	45.9463	75.7643	93.6257	108.143	90.0847	10.4635	10.5567	9.20431	9.72521	9.46457	14.1984	23.0573	40.8201	42.2365	55.9803	58.3907	70.9212	10.0736	11.6919	13.601	14.3019	13.1178	17.8811	51.487	62.91	91.2088	93.5021	98.7327	94.4239
2nd Main Isoform FPKM											0.333125	0.660072	2.77132	2.71464	3.92237	9.40472	3.87437	4.96385	1.75182	3.44493	1.03886	1.56619	0.397362	0.173101	0.857688	1.2673	2.53036	4.05507	5.19372	4.55111	2.24619	2.66242	2.5014	1.22966	0.0845729	0.215515	0.343281	1.43334	2.68813	1.95989	2.91316	3.83196	1.51545	1.08465	1.26598	0.48863
Main Isoform/Total											0.982608	0.964158	0.853862	0.885474	0.86551	0.787378	0.901153	0.902498	0.977401	0.964511	0.990485	0.982911	0.963413	0.983867	0.91476	0.884712	0.789048	0.777847	0.816158	0.899692	0.949504	0.954599	0.958921	0.982957	0.991674	0.981901	0.975382	0.908909	0.829929	0.90122	0.946449	0.942585	0.983656	0.988533	0.98734	0.994852
2nd Main Isoform / Main											0.0176995	0.0371744	0.171149	0.129339	0.155388	0.270038	0.10969	0.108036	0.023122	0.0367947	0.00960635	0.0173857	0.037976	0.0163973	0.0931833	0.130311	0.267351	0.2856	0.225253	0.111492	0.0531813	0.0475599	0.042839	0.0173384	0.0083955	0.0184328	0.0252394	0.10022	0.204922	0.109607	0.0565805	0.0609118	0.0166152	0.0116003	0.0128223	0.00517486
ENSMUST00000059839.8	ENSMUSG00000050468.12	Astl	chr2:127338638-127357651	127338638	127357651	2377	0	0	0	0	3.37512e-05	0.013103	0.0887784	0.0499534	0.118061	9.17975e-09	0.0390739	0.0596264	5.41837e-12	0.0553342	0.0278695	0.247875	1.7388e-05	0.0219504	0.0734458	0.0967184	0.0493784	0.0604991	0.0544244	0.0483651	0.0354158	3.36615e-07	0.059436	0.131994	1.31819e-06	0	3.43682e-06	8.35503e-07	0.0702275	0.0382506	0.152226	9.34423e-06	1.42265e-15	1.62607e-13	0.0861905	0.0704721
ENSMUST00000089673.9	ENSMUSG00000050468.12	Astl	chr2:127341629-127357650	127341629	127357650	2251	0	0	0	0	0.00670615	0	0	5.96054e-08	4.72147e-08	0.00193282	9.02121e-07	4.22881e-08	0.00186447	5.22337e-08	1.69513e-07	9.75442e-08	0.00395079	1.19348e-07	1.86087e-08	1.29621e-08	1.54122e-08	1.49655e-08	4.03767e-08	7.41513e-20	1.09169e-06	0.00214229	1.35395e-12	7.82058e-08	0.00348668	0	0.00736646	0.00809392	0	6.84089e-09	8.31236e-05	0.0489154	0.000820814	0.00140263	1.45373e-07	9.32883e-08
ENSMUST00000179618.7	ENSMUSG00000050468.12	Astl	chr2:127341643-127357649	127341643	127357649	2236	0	0	0	0	0.0119714	0	0	6.76036e-08	5.4456e-08	0.0178341	1.08855e-06	4.76916e-08	0.0509202	5.65931e-08	2.02773e-07	1.13224e-07	0.00464253	1.34166e-07	2.70891e-08	1.48594e-08	1.66143e-08	1.62874e-08	4.82758e-08	1.63831e-19	1.36386e-06	0.0100964	1.65554e-12	9.6211e-08	0.00868962	0	0.0138841	0.0116572	0	7.66529e-09	0.00011003	0.0821439	0.0803361	0.0554169	2.04202e-07	1.16279e-07
ENSMUST00000156747.1	ENSMUSG00000050468.12	Astl	chr2:127341917-127350168	127341917	127350168	648	0	0	0	0	0	0	0	0	0	0	0	5.725e-08	1.35244e-241	0	0	0	0	0	5.61517e-06	0	0	0	0	0.000564794	0	0.0802698	2.65241e-06	3.59122e-07	0	0	0	0	0	0	0	0	0	5.28303e-211	0.000267772	0.0856411
Total_FPKM							0	0	0	0	0.0187113	0.013103	0.0887784	0.0499535	0.118061	0.0197669	0.0390759	0.0596265	0.0527847	0.0553343	0.0278699	0.247875	0.00861071	0.0219507	0.0734515	0.0967184	0.0493784	0.0604991	0.0544245	0.0489299	0.0354183	0.0925088	0.0594387	0.131995	0.0121776	0	0.021254	0.019752	0.0702275	0.0382506	0.152419	0.131069	0.0811569	0.0568195	0.0864586	0.156113		FALSE
Main Isoform FPKM											0.0119714	0.013103	0.0887784	0.0499534	0.118061	0.0178341	0.0390739	0.0596264	0.0509202	0.0553342	0.0278695	0.247875	0.00464253	0.0219504	0.0734458	0.0967184	0.0493784	0.0604991	0.0544244	0.0483651	0.0354158	0.0802698	0.059436	0.131994	0.00868962	0	0.0138841	0.0116572	0.0702275	0.0382506	0.152226	0.0821439	0.0803361	0.0554169	0.0861905	0.0856411
2nd Main Isoform FPKM											0.00670615	0	0	6.76036e-08	5.4456e-08	0.00193282	1.08855e-06	5.725e-08	0.00186447	5.65931e-08	2.02773e-07	1.13224e-07	0.00395079	1.34166e-07	5.61517e-06	1.48594e-08	1.66143e-08	1.62874e-08	4.82758e-08	0.000564794	1.36386e-06	0.0100964	2.65241e-06	3.59122e-07	0.00348668	0	0.00736646	0.00809392	0	7.66529e-09	0.00011003	0.0489154	0.000820814	0.00140263	0.000267772	0.0704721
Main Isoform/Total											0.639795	1	1	0.999997	0.999999	0.902219	0.999949	0.999998	0.964678	0.999998	0.999987	0.999999	0.539158	0.999988	0.999923	1	0.999999	0.999999	0.999998	0.988457	0.999931	0.867699	0.999955	0.999996	0.713573	nan	0.653247	0.59018	1	1	0.998733	0.626724	0.989886	0.975314	0.996899	0.548583
2nd Main Isoform / Main											0.560181	0	0	1.35333e-06	4.61253e-07	0.108378	2.78587e-05	9.60145e-07	0.0366155	1.02275e-06	7.2758e-06	4.56779e-07	0.850999	6.11223e-06	7.64532e-05	1.53636e-07	3.36469e-07	2.69217e-07	8.87025e-07	0.0116777	3.85099e-05	0.125781	4.46263e-05	2.72074e-06	0.401247	nan	0.530568	0.694328	0	2.00397e-07	0.000722807	0.595484	0.0102172	0.0253105	0.00310675	0.822877
ENSMUST00000098485.3	ENSMUSG00000102037.1	Bcl2a1a	chr9:88956899-88962419	88956899	88962419	819	20	20	20	20	0.341125	0.34925	0.495753	0.949968	0.969403	1.78859	2.9239	3.40187	7.34439	12.1218	18.9022	20.623	0.506567	0.319631	0.957941	0.553169	0.712703	1.3199	3.05134	4.88976	6.06343	14.9916	18.5485	22.712	0.484418	0.440747	0.443304	0.467161	0.795602	0.894163	2.09357	3.92832	11.7854	14.1898	16.2645	19.8756
Total_FPKM							20	20	20	20	0.341125	0.34925	0.495753	0.949968	0.969403	1.78859	2.9239	3.40187	7.34439	12.1218	18.9022	20.623	0.506567	0.319631	0.957941	0.553169	0.712703	1.3199	3.05134	4.88976	6.06343	14.9916	18.5485	22.712	0.484418	0.440747	0.443304	0.467161	0.795602	0.894163	2.09357	3.92832	11.7854	14.1898	16.2645	19.8756		TRUE
Main Isoform FPKM											0.341125	0.34925	0.495753	0.949968	0.969403	1.78859	2.9239	3.40187	7.34439	12.1218	18.9022	20.623	0.506567	0.319631	0.957941	0.553169	0.712703	1.3199	3.05134	4.88976	6.06343	14.9916	18.5485	22.712	0.484418	0.440747	0.443304	0.467161	0.795602	0.894163	2.09357	3.92832	11.7854	14.1898	16.2645	19.8756
Main Isoform/Total											1	1	1	1	1	1	1	1	1	1	1	1	1	1	1	1	1	1	1	1	1	1	1	1	1	1	1	1	1	1	1	1	1	1	1	1
ENSMUST00000098486.3	ENSMUSG00000099974.1	Bcl2a1d	chr9:88723284-88731914	88731914	88723284	863	36	36	36	36	5.0051	4.00323	5.4816	9.02227	9.74195	21.7427	22.7095	32.995	59.0298	86.1335	166.378	139.09	3.54534	4.43017	4.75361	4.78646	8.14232	11.6591	28.0128	52.634	59.5864	107.906	123.68	165.634	3.73152	4.61343	5.34149	6.26193	8.81203	12.7444	36.3738	48.9436	97.4984	127.889	134.83	167.381
Total_FPKM							36	36	36	36	5.0051	4.00323	5.4816	9.02227	9.74195	21.7427	22.7095	32.995	59.0298	86.1335	166.378	139.09	3.54534	4.43017	4.75361	4.78646	8.14232	11.6591	28.0128	52.634	59.5864	107.906	123.68	165.634	3.73152	4.61343	5.34149	6.26193	8.81203	12.7444	36.3738	48.9436	97.4984	127.889	134.83	167.381		TRUE
Main Isoform FPKM											5.0051	4.00323	5.4816	9.02227	9.74195	21.7427	22.7095	32.995	59.0298	86.1335	166.378	139.09	3.54534	4.43017	4.75361	4.78646	8.14232	11.6591	28.0128	52.634	59.5864	107.906	123.68	165.634	3.73152	4.61343	5.34149	6.26193	8.81203	12.7444	36.3738	48.9436	97.4984	127.889	134.83	167.381
Main Isoform/Total											1	1	1	1	1	1	1	1	1	1	1	1	1	1	1	1	1	1	1	1	1	1	1	1	1	1	1	1	1	1	1	1	1	1	1	1
ENSMUST00000146023.7	ENSMUSG00000027381.16	Bcl2l11	chr2:128126037-128130015	128126037	128130015	1611	0	0	0	0	0.392895	0.75634	3.59694	1.13054	1.56821	4.36518	2.96051	2.58913	2.04894	4.14283	2.57706	3.23529	1.12587	0.287053	1.40525	1.71136	2.55038	3.20742	5.02507	4.641	2.36176	4.3153	5.52198	3.57629	0.190712	0.396569	0.283667	0.668012	1.08627	0.634482	1.03936	1.75089	1.05906	1.65859	2.74599	1.5595
ENSMUST00000089634.11	ENSMUSG00000027381.16	Bcl2l11	chr2:128126037-128131495	128126037	128131495	2301	0	0	0	0	0.786637	1.42148	3.54923	1.87957	1.89866	4.84322	3.43568	3.03661	2.95974	6.3508	6.65928	7.61203	1.55217	0.498634	1.93948	2.04409	3.71473	4.94661	7.07394	6.23809	3.82517	7.3736	9.00112	8.84673	0.596457	0.720704	0.761687	1.14792	2.0388	1.4341	2.37743	4.55135	3.48872	5.37997	7.1665	7.52579
ENSMUST00000019281.13	ENSMUSG00000027381.16	Bcl2l11	chr2:128126037-128160961	128126037	128160961	2490	0	0	0	0	1.48088	1.23728	0.123806	1.91507	0.000238913	1.90564	4.10879e-05	0.460121	0.588427	0.769576	3.33199	4.30463	0.125613	0.701783	0.000125285	0.338446	0.153221	0.451626	0.441214	0.990798	0.277953	0.453222	0.612499	0.997514	0.862279	0.0970572	0.426759	6.55037e-05	0.39285	1.20175	0.45062	0.319567	0.394146	0.469863	5.87328e-05	0.745341
ENSMUST00000110341.8	ENSMUSG00000027381.16	Bcl2l11	chr2:128126038-128162547	128126038	128162547	5036	36	36	36	18	47.2101	44.6671	39.7718	45.2204	45.1571	49.9986	53.0057	57.804	96.0118	110.271	152.158	106.418	41.5205	41.5061	42.0293	41.9204	42.6115	44.365	55.5768	76.0124	96.7845	119.338	126.94	113.868	41.8605	44.5763	45.0712	47.4843	43.7063	43.9103	73.6743	85.4034	134.665	146.943	150.298	123.442
ENSMUST00000103211.7	ENSMUSG00000027381.16	Bcl2l11	chr2:128126039-128158442	128126039	128158442	672	0	0	0	0	3.14967	1.66575	2.48166	1.51264	3.88242	1.99537	3.04602	5.36851	2.50072	7.0799	5.27025	3.49171	1.89833	3.40045	2.73955	2.85253	2.54025	2.44587	2.86617	3.96538	5.5483	6.74578	5.46057	5.47733	1.80105	3.81749	2.455	2.84143	3.23346	1.52988	4.57721	2.99003	8.02101	8.9414	7.81097	6.71088
ENSMUST00000103210.1	ENSMUSG00000027381.16	Bcl2l11	chr2:128126049-128161228	128126049	128161228	3538	15	0	0	0	5.26364	4.5649	4.92052	5.55298	4.5694	5.29125	7.19142	10.3546	24.5078	27.0121	39.8026	22.7532	4.58257	4.56814	3.30727	4.06172	3.53839	2.37909	6.33207	12.8079	19.5344	26.4275	21.8059	25.9541	4.78772	4.7941	5.14525	5.47467	5.07651	4.90569	8.96078	8.33738	34.5791	35.7526	33.9722	33.3822
ENSMUST00000129206.1	ENSMUSG00000027381.16	Bcl2l11	chr2:128127574-128130145	128127574	128130145	974	0	0	0	0	0.352736	0.46496	0.752176	0.515964	0.627792	0.644293	1.11078	0.428101	0.651421	0.661606	0.410644	0.448185	0.471382	0.46455	0.357418	0.607778	0.61181	0.449607	0.746516	0.941572	0.815713	0.428551	0.875876	0.592551	0.552244	0.405175	0.475665	0.552559	0.668249	0.552509	0.363179	0.456479	0.985167	0.531839	0.40389	0.553235
ENSMUST00000132201.1	ENSMUSG00000027381.16	Bcl2l11	chr2:128128130-128128737	128128130	128128737	391	0	0	0	0	0.249738	0.609942	0.949732	3.41588e-193	0.985031	0.767055	0.924214	0.326647	0.599392	0.798056	1.26326e-299	0.39801	0.101896	0	0.382257	0.614346	0.623155	0.455719	0.96538	0.645344	0.370712	0.239055	0.745527	0.297913	1.84807e-243	0	0	0.235693	1.10974	0	0	0.414735	0.0841377	0.122341	0.477577	0.166559
Total_FPKM							36	36	36	36	58.8863	55.3878	56.1459	57.7272	58.6889	69.8106	71.6744	80.3677	129.868	157.086	210.21	148.661	51.3783	51.4267	52.1607	54.1507	56.3434	58.7009	79.0272	106.242	129.519	165.321	170.963	159.61	50.651	54.8074	54.6192	58.4046	57.3122	54.1687	91.4429	104.224	183.276	199.8	202.875	174.086		TRUE
Main Isoform FPKM											47.2101	44.6671	39.7718	45.2204	45.1571	49.9986	53.0057	57.804	96.0118	110.271	152.158	106.418	41.5205	41.5061	42.0293	41.9204	42.6115	44.365	55.5768	76.0124	96.7845	119.338	126.94	113.868	41.8605	44.5763	45.0712	47.4843	43.7063	43.9103	73.6743	85.4034	134.665	146.943	150.298	123.442
2nd Main Isoform FPKM											5.26364	4.5649	4.92052	5.55298	4.5694	5.29125	7.19142	10.3546	24.5078	27.0121	39.8026	22.7532	4.58257	4.56814	3.30727	4.06172	3.71473	4.94661	7.07394	12.8079	19.5344	26.4275	21.8059	25.9541	4.78772	4.7941	5.14525	5.47467	5.07651	4.90569	8.96078	8.33738	34.5791	35.7526	33.9722	33.3822
Main Isoform/Total											0.801716	0.806444	0.708366	0.783347	0.769432	0.716203	0.739535	0.719244	0.739302	0.701979	0.723839	0.715843	0.808133	0.807092	0.805766	0.774144	0.756282	0.75578	0.703262	0.715461	0.747264	0.721856	0.742498	0.713412	0.82645	0.813326	0.825189	0.813023	0.762601	0.810621	0.805687	0.819423	0.734765	0.735452	0.74084	0.709088
2nd Main Isoform / Main											0.111494	0.102198	0.123719	0.122798	0.101189	0.105828	0.135673	0.179133	0.255258	0.244961	0.261587	0.21381	0.110369	0.110059	0.0786896	0.0968913	0.0871767	0.111498	0.127282	0.168498	0.201834	0.221451	0.171781	0.227931	0.114373	0.107548	0.114158	0.115294	0.116151	0.111721	0.121627	0.0976235	0.256779	0.243309	0.226032	0.270428
ENSMUST00000028836.6	ENSMUSG00000027358.6	Bmp2	chr2:133552158-133562885	133552158	133562885	3555	36	36	36	36	4.12156	4.62966	5.43954	11.7177	16.7093	20.2182	20.451	23.6735	20.1221	19.9692	11.6197	6.44549	4.7866	4.91037	6.07568	9.25316	12.4807	18.4024	19.2134	20.5092	17.7111	18.3949	10.4128	3.73054	3.09351	3.65067	4.34818	7.36548	12.0084	13.3035	24.4223	20.2031	22.4591	21.4673	12.7161	4.44946
Total_FPKM							36	36	36	36	4.12156	4.62966	5.43954	11.7177	16.7093	20.2182	20.451	23.6735	20.1221	19.9692	11.6197	6.44549	4.7866	4.91037	6.07568	9.25316	12.4807	18.4024	19.2134	20.5092	17.7111	18.3949	10.4128	3.73054	3.09351	3.65067	4.34818	7.36548	12.0084	13.3035	24.4223	20.2031	22.4591	21.4673	12.7161	4.44946		TRUE
Main Isoform FPKM											4.12156	4.62966	5.43954	11.7177	16.7093	20.2182	20.451	23.6735	20.1221	19.9692	11.6197	6.44549	4.7866	4.91037	6.07568	9.25316	12.4807	18.4024	19.2134	20.5092	17.7111	18.3949	10.4128	3.73054	3.09351	3.65067	4.34818	7.36548	12.0084	13.3035	24.4223	20.2031	22.4591	21.4673	12.7161	4.44946
Main Isoform/Total											1	1	1	1	1	1	1	1	1	1	1	1	1	1	1	1	1	1	1	1	1	1	1	1	1	1	1	1	1	1	1	1	1	1	1	1
ENSMUST00000038377.8	ENSMUSG00000036478.8	Btg1	chr10:96617005-96622809	96617005	96622809	5001	36	36	36	36	27.5735	26.7778	29.7556	39.5382	47.9859	54.9426	64.2072	78.9878	102.652	122.104	153.398	107.721	19.3757	24.7412	23.4849	27.1457	36.4109	48.0782	67.0806	99.2098	113.595	141.705	154.529	103.758	19.4377	21.3839	26.7179	37.3372	41.8684	65.3896	81.0377	92.6728	132.907	139.191	141.658	103.314
ENSMUST00000218953.1	ENSMUSG00000036478.8	Btg1	chr10:96617553-96618668	96617553	96618668	668	4	0	0	0	1.32743	0.990133	4.07595	0.787815	5.21248	2.51508	4.98694	5.12668	5.16528	5.20687	2.04764	2.40268	1.87898	1.58894	4.03759	3.31768	4.09886	4.4811	6.85416	7.8175	8.45367	6.29368	6.24311	0.964403	0.00049774	1.92052	1.42016	3.17172	4.04172	0.920431	6.7754	3.77601	6.0085	5.1077	1.50353	0.876687
Total_FPKM							36	36	36	36	28.9009	27.7679	33.8316	40.326	53.1984	57.4577	69.1941	84.1145	107.817	127.311	155.446	110.124	21.2547	26.3301	27.5225	30.4634	40.5098	52.5593	73.9348	107.027	122.049	147.999	160.772	104.722	19.4382	23.3044	28.1381	40.5089	45.9101	66.31	87.8131	96.4488	138.916	144.299	143.162	104.191		TRUE
Main Isoform FPKM											27.5735	26.7778	29.7556	39.5382	47.9859	54.9426	64.2072	78.9878	102.652	122.104	153.398	107.721	19.3757	24.7412	23.4849	27.1457	36.4109	48.0782	67.0806	99.2098	113.595	141.705	154.529	103.758	19.4377	21.3839	26.7179	37.3372	41.8684	65.3896	81.0377	92.6728	132.907	139.191	141.658	103.314
2nd Main Isoform FPKM											1.32743	0.990133	4.07595	0.787815	5.21248	2.51508	4.98694	5.12668	5.16528	5.20687	2.04764	2.40268	1.87898	1.58894	4.03759	3.31768	4.09886	4.4811	6.85416	7.8175	8.45367	6.29368	6.24311	0.964403	0.00049774	1.92052	1.42016	3.17172	4.04172	0.920431	6.7754	3.77601	6.0085	5.1077	1.50353	0.876687
Main Isoform/Total											0.95407	0.964343	0.879522	0.980464	0.902018	0.956227	0.927928	0.939051	0.952092	0.959101	0.986827	0.978182	0.911597	0.939653	0.853299	0.891093	0.898818	0.914742	0.907294	0.926958	0.930735	0.957475	0.961168	0.990791	0.999974	0.91759	0.949529	0.921703	0.911965	0.986119	0.922843	0.96085	0.956747	0.964603	0.989498	0.991586
2nd Main Isoform / Main											0.0481415	0.0369759	0.136981	0.0199254	0.108625	0.0457765	0.0776695	0.0649047	0.0503184	0.0426429	0.0133485	0.0223047	0.0969761	0.0642224	0.171923	0.122218	0.112572	0.0932044	0.102178	0.0787977	0.0744194	0.044414	0.0404009	0.00929473	2.56069e-05	0.0898115	0.0531539	0.084948	0.0965339	0.0140761	0.083608	0.0407456	0.0452083	0.0366956	0.0106138	0.00848566
ENSMUST00000020692.6	ENSMUSG00000020423.6	Btg2	chr1:134075169-134079120	134079120	134075169	2743	36	36	36	36	10.2462	18.3605	64.4114	133.847	228.921	284.208	317.948	352.298	247.434	179.994	46.3305	17.5855	6.27353	12.6902	68.8497	121.745	182.749	268.981	263.043	205.524	144.919	64.1429	30.7763	7.02017	6.43864	8.57018	20.7672	76.8804	148.435	253.35	422.319	297.896	197.156	87.8366	41.6458	7.34855
Total_FPKM							36	36	36	36	10.2462	18.3605	64.4114	133.847	228.921	284.208	317.948	352.298	247.434	179.994	46.3305	17.5855	6.27353	12.6902	68.8497	121.745	182.749	268.981	263.043	205.524	144.919	64.1429	30.7763	7.02017	6.43864	8.57018	20.7672	76.8804	148.435	253.35	422.319	297.896	197.156	87.8366	41.6458	7.34855		TRUE
Main Isoform FPKM											10.2462	18.3605	64.4114	133.847	228.921	284.208	317.948	352.298	247.434	179.994	46.3305	17.5855	6.27353	12.6902	68.8497	121.745	182.749	268.981	263.043	205.524	144.919	64.1429	30.7763	7.02017	6.43864	8.57018	20.7672	76.8804	148.435	253.35	422.319	297.896	197.156	87.8366	41.6458	7.34855
Main Isoform/Total											1	1	1	1	1	1	1	1	1	1	1	1	1	1	1	1	1	1	1	1	1	1	1	1	1	1	1	1	1	1	1	1	1	1	1	1
ENSMUST00000024988.14	ENSMUSG00000024164.15	C3	chr17:57203969-57228136	57228136	57203969	5136	36	36	36	36	9.01607	6.67582	4.12201	8.83437	6.33147	7.76529	6.24119	7.05906	9.25273	16.251	32.6441	37.4361	3.67916	4.18664	6.10958	3.36816	3.00813	3.62482	4.42255	6.92519	7.1213	17.9417	26.1337	39.6524	3.47865	4.44622	5.77778	3.56177	3.49333	3.18921	4.63071	4.24687	10.3549	13.0712	30.9181	33.3377
ENSMUST00000177425.1	ENSMUSG00000024164.15	C3	chr17:57204006-57222827	57222827	57204006	315	1	0	0	0	4.57628e-69	8.5981e-155	1.08357e-22	5.91643e-86	1.14662e-22	2.37824e-148	4.04708e-33	2.57845e-203	2.50676e-28	4.45691e-120	1.53911e-63	1.17208e-109	1.07444e-73	1.56942e-75	4.13521e-28	2.46603e-143	1.36121e-150	2.80727e-63	3.90344e-50	7.36901e-17	1.60304e-97	1.23512e-78	0.459455	2.97912e-121	3.52224e-149	2.70526e-83	0.167308	6.27355e-96	4.02207e-37	5.37266e-24	7.85196e-14	0.691301	7.31082e-127	3.55099e-64	9.69554e-300	1.06139e-134
ENSMUST00000177046.1	ENSMUSG00000024164.15	C3	chr17:57206216-57228003	57228003	57206216	554	0	0	0	0	1.33307e-16	9.1652e-26	2.5478e-12	2.99696e-58	1.68641e-12	2.4261e-48	7.55339e-11	2.61598e-38	9.48739e-73	6.53941e-46	2.95129e-21	1.44931e-50	3.6886e-27	9.57758e-22	1.91965e-17	2.04099e-53	1.8396e-31	3.66497e-16	2.77086e-08	2.44352e-12	8.97236e-39	7.74438e-17	2.00915e-50	3.37031e-53	4.94433e-34	5.08815e-40	1.11434e-06	4.09395e-19	8.53398e-23	5.99048e-08	6.66909e-07	1.30825e-22	4.48407e-76	1.35658e-22	8.25083e-109	4.03064e-50
ENSMUST00000176457.1	ENSMUSG00000024164.15	C3	chr17:57215787-57219972	57219972	57215787	662	3	0	0	0	5.22498e-05	0.000103707	0.117149	7.73057e-05	0.798049	0.000472699	4.24985e-06	0.00110203	0.000321231	8.00679e-05	2.20807e-05	0.000148285	2.20909e-05	1.7975e-05	3.75937e-06	0.004626	0.0360225	0.381665	0.304365	4.83617e-06	3.46813e-05	1.78533e-05	7.01598e-05	5.33551e-05	0.0764581	0.0599605	0.566842	3.06675e-05	0.197622	0.527306	0.783631	0.17393	0.000295968	1.66949e-05	0.00262064	4.75155e-05
Total_FPKM							36	36	36	36	9.01612	6.67592	4.23916	8.83445	7.12952	7.76576	6.24119	7.06016	9.25305	16.2511	32.6441	37.4362	3.67918	4.18666	6.10958	3.37279	3.04415	4.00648	4.72692	6.92519	7.12133	17.9417	26.5932	39.6525	3.55511	4.50618	6.51193	3.5618	3.69095	3.71652	5.41434	5.1121	10.3552	13.0712	30.9207	33.3377		TRUE
Main Isoform FPKM											9.01607	6.67582	4.12201	8.83437	6.33147	7.76529	6.24119	7.05906	9.25273	16.251	32.6441	37.4361	3.67916	4.18664	6.10958	3.36816	3.00813	3.62482	4.42255	6.92519	7.1213	17.9417	26.1337	39.6524	3.47865	4.44622	5.77778	3.56177	3.49333	3.18921	4.63071	4.24687	10.3549	13.0712	30.9181	33.3377
2nd Main Isoform FPKM											5.22498e-05	0.000103707	0.117149	7.73057e-05	0.798049	0.000472699	4.24985e-06	0.00110203	0.000321231	8.00679e-05	2.20807e-05	0.000148285	2.20909e-05	1.7975e-05	3.75937e-06	0.004626	0.0360225	0.381665	0.304365	4.83617e-06	3.46813e-05	1.78533e-05	0.459455	5.33551e-05	0.0764581	0.0599605	0.566842	3.06675e-05	0.197622	0.527306	0.783631	0.691301	0.000295968	1.66949e-05	0.00262064	4.75155e-05
Main Isoform/Total											0.999994	0.999984	0.972365	0.999991	0.888064	0.999939	0.999999	0.999844	0.999965	0.999995	0.999999	0.999996	0.999994	0.999996	0.999999	0.998628	0.988167	0.904738	0.93561	0.999999	0.999995	0.999999	0.98272	0.999999	0.978493	0.986694	0.887261	0.999991	0.946458	0.858118	0.855267	0.830748	0.999971	0.999999	0.999915	0.999999
2nd Main Isoform / Main											5.79519e-06	1.55347e-05	0.0284204	8.75056e-06	0.126045	6.08733e-05	6.80936e-07	0.000156116	3.47174e-05	4.92695e-06	6.76407e-07	3.96102e-06	6.00433e-06	4.29342e-06	6.15324e-07	0.00137345	0.011975	0.105292	0.0688212	6.98345e-07	4.87008e-06	9.95073e-07	0.0175809	1.34557e-06	0.0219792	0.0134857	0.0981072	8.61019e-06	0.0565712	0.165341	0.169225	0.162779	2.85824e-05	1.27723e-06	8.47607e-05	1.42528e-06
ENSMUST00000050770.5	ENSMUSG00000049130.6	C5ar1	chr7:16246742-16259540	16259540	16246742	2481	36	36	35	5	99.9515	110.549	74.5741	141.908	102.473	178.577	154.423	210.8	196.283	292.488	294.624	286.131	109.446	123.035	121.436	123.59	144.681	137.161	170.82	201.14	249.851	250.062	227.02	230.027	90.8432	88.4035	102.733	102.834	107.373	86.3865	166.496	193.221	228.152	221.363	229.705	268.105
ENSMUST00000168818.1	ENSMUSG00000049130.6	C5ar1	chr7:16246744-16259338	16259338	16246744	2540	27	1	0	0	46.7629	37.9773	23.8116	35.1479	33.2112	36.3346	31.255	39.422	31.9763	39.499	38.6515	37.9323	23.0397	29.7055	21.1718	24.9886	18.8513	24.1001	30.0339	29.7315	30.6169	26.3421	28.7533	28.3558	24.1784	28.821	22.796	24.9095	29.7004	29.6464	24.7909	33.6259	32.2933	32.262	33.3829	28.7759
ENSMUST00000209442.1	ENSMUSG00000049130.6	C5ar1	chr7:16248549-16259540	16259540	16248549	674	28	3	0	0	9.77582	13.0073	27.8229	13.6758	49.1757	2.90565	55.8266	16.8421	72.9703	33.5133	32.4667	24.202	29.4042	40.4499	30.3518	28.2712	43.0668	40.1668	54.447	63.7074	78.7924	77	54.3824	66.6118	34.7722	44.1121	38.3991	41.1179	33.0506	59.3819	43.3657	33.2423	79.1628	75.1078	73.7549	82.5361
Total_FPKM							36	36	36	36	156.49	161.534	126.209	190.732	184.86	217.817	241.505	267.064	301.23	365.5	365.742	348.265	161.89	193.19	172.96	176.85	206.599	201.428	255.301	294.579	359.26	353.404	310.156	324.995	149.794	161.337	163.928	168.861	170.124	175.415	234.653	260.089	339.608	328.733	336.843	379.417		TRUE
Main Isoform FPKM											99.9515	110.549	74.5741	141.908	102.473	178.577	154.423	210.8	196.283	292.488	294.624	286.131	109.446	123.035	121.436	123.59	144.681	137.161	170.82	201.14	249.851	250.062	227.02	230.027	90.8432	88.4035	102.733	102.834	107.373	86.3865	166.496	193.221	228.152	221.363	229.705	268.105
2nd Main Isoform FPKM											46.7629	37.9773	27.8229	35.1479	49.1757	36.3346	55.8266	39.422	72.9703	39.499	38.6515	37.9323	29.4042	40.4499	30.3518	28.2712	43.0668	40.1668	54.447	63.7074	78.7924	77	54.3824	66.6118	34.7722	44.1121	38.3991	41.1179	33.0506	59.3819	43.3657	33.6259	79.1628	75.1078	73.7549	82.5361
Main Isoform/Total											0.638708	0.684372	0.59088	0.744019	0.554328	0.819848	0.639421	0.789324	0.651606	0.80024	0.805551	0.821589	0.676052	0.636859	0.702106	0.698842	0.700298	0.680943	0.669093	0.682805	0.69546	0.707581	0.731955	0.707787	0.606455	0.547944	0.626695	0.608985	0.631146	0.49247	0.709543	0.742903	0.67181	0.673383	0.681935	0.706624
2nd Main Isoform / Main											0.467856	0.343534	0.373091	0.247681	0.479889	0.203467	0.361517	0.187011	0.371761	0.135045	0.131189	0.13257	0.268664	0.328767	0.249941	0.22875	0.297667	0.292844	0.318739	0.316732	0.315358	0.307924	0.239549	0.289583	0.382772	0.498986	0.373776	0.399847	0.307811	0.687398	0.260461	0.174028	0.346974	0.339297	0.321085	0.30785
ENSMUST00000109150.7	ENSMUSG00000003352.13	Cacnb3	chr15:98632219-98644530	98632219	98644530	2670	6	3	1	1	0.000742839	0.267795	2.95201e-05	2.02341e-05	0.267677	0.000423233	0.198903	0.317155	0.297982	0.357099	0.529602	0.683889	0.101264	0.476269	0.312842	1.348e-05	0.381876	0.000195081	0.406657	0.397682	0.248675	0.408822	0.150872	0.720092	0.232103	0.532133	0.107753	0.176655	0.278173	0.146012	0.175211	1.93118e-05	0.421684	0.691429	1.09043	0.55381
ENSMUST00000003442.7	ENSMUSG00000003352.13	Cacnb3	chr15:98634763-98644530	98634763	98644530	2819	6	5	5	3	0.210809	0.000212004	0.195584	0.230468	0.0886201	0.33361	0.000159143	0.000636062	0.000527101	0.136249	0.580111	1.00734	0.163025	5.25209e-05	2.06968e-05	0.300992	0.328853	0.255384	0.00964453	8.76066e-05	0.250055	0.524037	1.22809	2.38796	0.000244698	0.0893244	0.142951	0.217164	0.000432585	0.135441	0.127863	0.564009	0.232041	0.00287903	0.28494	1.72459
Total_FPKM							6	6	6	6	0.211552	0.268007	0.195614	0.230488	0.356297	0.334033	0.199062	0.317791	0.298509	0.493348	1.10971	1.69123	0.264289	0.476322	0.312863	0.301005	0.710729	0.255579	0.416302	0.39777	0.49873	0.932859	1.37896	3.10805	0.232348	0.621457	0.250704	0.393819	0.278606	0.281453	0.303074	0.564028	0.653725	0.694308	1.37537	2.2784		FALSE
Main Isoform FPKM											0.210809	0.267795	0.195584	0.230468	0.267677	0.33361	0.198903	0.317155	0.297982	0.357099	0.580111	1.00734	0.163025	0.476269	0.312842	0.300992	0.381876	0.255384	0.406657	0.397682	0.250055	0.524037	1.22809	2.38796	0.232103	0.532133	0.142951	0.217164	0.278173	0.146012	0.175211	0.564009	0.421684	0.691429	1.09043	1.72459
2nd Main Isoform FPKM											0.000742839	0.000212004	2.95201e-05	2.02341e-05	0.0886201	0.000423233	0.000159143	0.000636062	0.000527101	0.136249	0.529602	0.683889	0.101264	5.25209e-05	2.06968e-05	1.348e-05	0.328853	0.000195081	0.00964453	8.76066e-05	0.248675	0.408822	0.150872	0.720092	0.000244698	0.0893244	0.107753	0.176655	0.000432585	0.135441	0.127863	1.93118e-05	0.232041	0.00287903	0.28494	0.55381
Main Isoform/Total											0.996489	0.999209	0.999849	0.999912	0.751275	0.998733	0.999201	0.997998	0.998234	0.723828	0.522758	0.595626	0.616844	0.99989	0.999934	0.999955	0.537302	0.999237	0.976833	0.99978	0.501384	0.561754	0.89059	0.768314	0.998947	0.856266	0.570198	0.551431	0.998447	0.518779	0.578113	0.999966	0.645048	0.995853	0.792827	0.75693
2nd Main Isoform / Main											0.00352375	0.000791665	0.000150933	8.77957e-05	0.331071	0.00126865	0.000800104	0.00200552	0.0017689	0.381544	0.912932	0.678906	0.621156	0.000110276	6.61574e-05	4.47852e-05	0.861151	0.000763873	0.0237166	0.000220293	0.994481	0.78014	0.122851	0.301551	0.00105426	0.167861	0.753776	0.813464	0.00155509	0.927602	0.729766	3.42402e-05	0.550272	0.00416388	0.26131	0.321126
ENSMUST00000162846.7	ENSMUSG00000033538.13	Casp4	chr9:5308827-5323713	5308827	5323713	361	1	0	0	0	0.756596	1.1078	0.361814	0.59098	7.03366e-05	7.17883e-22	0.102231	0.6318	1.14351	0.342642	0.224356	1.79466e-05	0.202234	0.550762	6.73158e-05	7.13901e-47	1.173e-21	1.16834e-54	3.06552e-15	2.43789e-27	0.513755	3.84915e-31	1.97834e-67	0.675139	1.07577	0.00170566	0.464069	0.684899	8.24343e-06	0.834066	0.463828	0.806262	0.35062	1.32278	0.322763	0.709636
ENSMUST00000027012.13	ENSMUSG00000033538.13	Casp4	chr9:5308848-5336783	5308848	5336783	1435	36	36	35	17	10.3186	8.98866	8.39057	8.46374	8.89307	8.61215	11.4395	13.4117	20.7565	28.5686	42.2287	44.5521	6.20507	7.66256	7.01655	5.91504	5.13946	6.64953	9.03337	14.4641	18.7707	23.4962	26.9203	35.85	7.78716	7.66417	8.8442	8.44337	7.82532	10.2296	13.8926	15.6744	25.1709	30.2345	31.1863	48.6038
ENSMUST00000160064.7	ENSMUSG00000033538.13	Casp4	chr9:5308859-5328357	5308859	5328357	1901	2	0	0	0	0.0428191	0.224924	0.643664	0.495377	0.695378	1.78065	1.13728	1.09506	1.08029	1.46444	1.35686	4.54947	0.325739	0.249142	0.161694	0.231454	0.866939	1.29161	1.64768	1.56771	0.764396	1.82354	2.86614	4.15205	0.0595827	0.0756367	0.199253	0.204234	0.483761	0.379377	0.524623	1.12954	0.756513	0.925701	1.89027	1.39285
ENSMUST00000152651.8	ENSMUSG00000033538.13	Casp4	chr9:5308859-5329253	5308859	5329253	1614	4	0	0	0	0.343657	0.246015	0.569407	0.827738	0.910088	2.32101	1.56811	1.34521	1.40106	2.20628	2.40559	7.00017	0.431192	0.334576	0.502181	0.44194	1.02809	1.67874	2.15709	2.19242	1.66292	2.67306	3.61252	5.06619	0.229388	0.292137	0.36446	0.460005	0.944568	0.381843	0.873272	1.1719	0.926002	2.0038	2.36355	3.36284
ENSMUST00000160521.1	ENSMUSG00000033538.13	Casp4	chr9:5308864-5321740	5308864	5321740	365	5	0	0	0	0.312464	0.421213	1.17501	0.870753	0.824263	1.5283	2.10177	1.45807	0.914568	2.67824	0.879757	5.69141	0.619414	0.388939	0.323531	0.32436	2.37988	1.6181	2.18417	2.88658	0.780152	0.969668	2.73429	3.67687	0	0	0	0.235055	0.978428	0.718488	0.160656	2.18466	0.203895	0.594514	1.50239	1.07421
ENSMUST00000159461.7	ENSMUSG00000033538.13	Casp4	chr9:5321398-5336089	5321398	5336089	871	0	0	0	0	0.42876	3.51586e-06	4.20238e-06	1.38224e-05	1.7929e-11	1.77394e-06	7.43173e-06	0.257933	1.59975	0.901849	1.18204	7.579e-05	0.000163475	2.48316e-05	1.92645e-09	4.48205e-05	2.6193e-05	1.95478e-05	1.30217e-06	0.483985	1.30412	0.300434	0.000102764	0.339082	0.249805	0.161435	0.103358	0.075608	1.16677e-06	0.315414	0.903603	1.99088e-05	2.29521	1.62942	1.74766	3.00812
ENSMUST00000163086.1	ENSMUSG00000033538.13	Casp4	chr9:5323347-5327241	5323347	5327241	752	6	0	0	0	0.458316	0.801488	0.894188	1.09827	0.798323	2.09995	2.57343	1.29498	0.909942	2.4217	1.14933	4.83397	0.807347	0.309163	0.386613	0.620673	1.01552	1.27919	2.48719	2.79818	1.52704	1.78577	3.70453	4.27749	0.167465	0.0392219	0.133144	0.347841	0.534485	0.2661	0.989575	2.65135	0.411722	1.15962	1.59155	2.00896
Total_FPKM							36	36	36	36	12.6612	11.7901	12.0347	12.3469	12.1212	16.3421	18.9223	19.4948	27.8056	38.5838	49.4266	66.6272	8.59116	9.49517	8.39064	7.53351	10.4299	12.5172	17.5095	24.393	25.3231	31.0487	39.8379	54.0368	9.56917	8.23431	10.1085	10.451	10.7666	13.1249	17.8082	23.6181	30.1149	37.8703	40.6045	60.1604		TRUE
Main Isoform FPKM											10.3186	8.98866	8.39057	8.46374	8.89307	8.61215	11.4395	13.4117	20.7565	28.5686	42.2287	44.5521	6.20507	7.66256	7.01655	5.91504	5.13946	6.64953	9.03337	14.4641	18.7707	23.4962	26.9203	35.85	7.78716	7.66417	8.8442	8.44337	7.82532	10.2296	13.8926	15.6744	25.1709	30.2345	31.1863	48.6038
2nd Main Isoform FPKM											0.756596	1.1078	1.17501	1.09827	0.910088	2.32101	2.57343	1.45807	1.59975	2.67824	2.40559	7.00017	0.807347	0.550762	0.502181	0.620673	2.37988	1.67874	2.48719	2.88658	1.66292	2.67306	3.70453	5.06619	1.07577	0.292137	0.464069	0.684899	0.978428	0.834066	0.989575	2.65135	2.29521	2.0038	2.36355	3.36284
Main Isoform/Total											0.814977	0.76239	0.697201	0.685497	0.733679	0.526993	0.60455	0.687965	0.746486	0.740431	0.854371	0.668677	0.722262	0.806996	0.836236	0.785164	0.492761	0.531232	0.515912	0.592962	0.741249	0.756754	0.675746	0.663437	0.813776	0.930761	0.874928	0.8079	0.726816	0.779405	0.780126	0.66366	0.83583	0.798369	0.768051	0.807903
2nd Main Isoform / Main											0.0733235	0.123244	0.140039	0.129762	0.102337	0.269504	0.22496	0.108716	0.0770722	0.0937477	0.0569658	0.157123	0.130111	0.071877	0.0715709	0.104931	0.46306	0.25246	0.275334	0.199569	0.0885913	0.113766	0.137611	0.141316	0.138147	0.0381172	0.0524716	0.0811168	0.125034	0.0815346	0.0712304	0.169152	0.0911851	0.0662753	0.0757881	0.0691888
ENSMUST00000007799.12	ENSMUSG00000007655.16	Cav1	chr6:17306334-17341324	17306334	17341324	2522	6	3	0	0	0.0158902	0.0403766	0.0164951	0.0753336	0	0.397363	0.0683768	0	0.0209937	0.113764	1.05984	0.111019	0.0573024	0	3.56265e-06	0.0563685	0.0579535	0.0359329	0.0284721	0.102759	0.135744	0.974545	1.66923	3.41729	7.85564e-06	0.0411203	0.0455972	0.0567249	0.0252381	1.63129e-05	0.0338169	0.0994829	0.432471	1.04027	0.296424	2.19882
ENSMUST00000115456.5	ENSMUSG00000007655.16	Cav1	chr6:17306344-17340429	17306344	17340429	995	0	0	0	0	0	0.0516763	0	5.57038e-32	0	3.08678e-10	0.00953369	0	1.58347e-30	4.24772e-14	0.0964877	0.424704	5.15739e-05	0	0	1.84448e-10	1.48123e-05	3.60515e-23	2.04159e-211	3.91576e-74	0.0679971	0.192072	0.531536	1.19938	1.78793e-15	1.59647e-08	0	9.13152e-18	0	1.06891e-57	4.56164e-06	3.0424e-48	1.97397e-60	0.0664586	0.459482	0.470576
ENSMUST00000115455.2	ENSMUSG00000007655.16	Cav1	chr6:17306409-17339296	17306409	17339296	386	0	0	0	0	0	0	0	0.165777	0	0	0	0	1.86439e-69	2.81567e-23	2.30924e-18	0.173941	0	0	0	0	1.49773e-09	0	0.076219	0	7.07446e-71	0.12364	5.83808e-58	0.212015	3.54805e-62	0.0708702	0	8.03595e-42	0	1.9566e-40	0	0	0.0734939	2.07731e-39	2.60799e-39	4.31198e-45
ENSMUST00000130505.2	ENSMUSG00000007655.16	Cav1	chr6:17306410-17327268	17306410	17327268	461	0	0	0	0	0	0	0	0	0	0	0	0	0	0.0470511	2.35431e-53	0	0.00928254	0	0	0	0	0	0	0	0.0455948	0.0616803	0.102652	4.6827e-92	0	0	0	0	0	0	0	0	0.044156	2.17646e-46	4.61048e-273	7.11767e-66
ENSMUST00000177234.1	ENSMUSG00000007655.16	Cav1	chr6:17306410-17339351	17306410	17339351	483	0	0	0	0	0	0	0	5.24612e-21	0	0.150582	0	0	2.66694e-80	1.29503e-37	7.53027e-17	1.23005e-184	9.66426e-48	0	0	0	1.92886e-24	0	1.21835e-34	0	2.0295e-53	5.11326e-46	3.94626e-44	1.86479e-51	4.7425e-75	2.391e-12	0	2.29124e-56	0	2.68735e-60	0	0	2.00296e-08	1.80416e-26	5.81537e-21	1.21805e-38
ENSMUST00000150901.1	ENSMUSG00000007655.16	Cav1	chr6:17306422-17308203	17306422	17308203	380	0	0	0	0	0	0	0	0	0	0	0	0.125156	0	0	5.47705e-72	0	0	0	0	0	0	0	0	0.1259	0	0.292655	0.23059	3.8241e-144	0	0	0	0	0	0	0	0	3.86075e-210	1.30321e-61	1.69349e-292	2.007e-113
ENSMUST00000123439.7	ENSMUSG00000007655.16	Cav1	chr6:17307047-17339153	17307047	17339153	323	0	0	0	0	0	0	0	0	0	0	0	0	0	7.24697e-155	2.76148e-42	0	2.35753e-16	0	0	0	0	0	0	0	0	4.85779e-94	1.08597e-111	9.80726e-120	3.25699e-50	0	0	0	0	0	0	0	2.84001e-158	8.83494e-44	2.69304e-84	0.0791654
ENSMUST00000115454.1	ENSMUSG00000007655.16	Cav1	chr6:17307277-17339519	17307277	17339519	613	0	0	0	0	0	3.27559e-76	0	1.44998e-12	0	3.15267e-07	4.93285e-112	0	0.0171188	0.0339194	7.14832e-08	1.70744e-72	1.8178e-39	0	0	0	1.64131e-18	1.34371e-87	1.91076e-56	1.26255e-164	2.43083e-21	3.04067e-28	4.11216e-15	5.53511e-26	0.025798	4.69046e-41	0	9.74776e-09	0	0.0983132	0	1.32206e-66	8.34629e-18	2.28042e-07	2.09796e-21	2.25503e-15
ENSMUST00000115453.1	ENSMUSG00000007655.16	Cav1	chr6:17307639-17341452	17307639	17341452	2746	9	9	6	1	3.63635e-05	3.51889e-05	1.63358e-05	2.53125e-05	0	9.61801e-06	8.54646e-06	0	0.117014	0.372862	2.43553	4.33101	1.42412e-09	0	0.0485559	9.64953e-07	7.22614e-08	7.66427e-05	2.77156e-05	2.72574e-05	0.374217	2.20029	5.21134	9.8962	0.0646155	1.32621e-06	3.74562e-05	1.78903e-06	1.43967e-05	0.0385518	1.70504e-08	1.86035e-05	0.0424475	0.870482	3.27465	3.8069
ENSMUST00000133065.1	ENSMUSG00000007655.16	Cav1	chr6:17307722-17327259	17307722	17327259	345	6	2	1	0	0	0	0	0	0	0	0	0	0.000131001	0.810478	3.72945e-07	0.127123	0	0	0	0	0	0	0.148196	0	0.099393	0.164293	1.73235	1.69026	0	0	0	0	0	0	0	0	8.36707e-177	1.41831	0.746718	1.7746
Total_FPKM							9	9	9	9	0.0159266	0.0920881	0.0165114	0.241136	0	0.547955	0.077919	0.125156	0.155258	1.37807	3.59186	5.1678	0.0666365	0	0.0485595	0.0563695	0.0579684	0.0360095	0.252915	0.228686	0.722946	4.00918	9.4777	16.4151	0.0904214	0.111992	0.0456347	0.0567267	0.0252525	0.136881	0.0338215	0.0995015	0.592568	3.39552	4.77727	8.33006		FALSE
Main Isoform FPKM											0.0158902	0.0516763	0.0164951	0.165777	0	0.397363	0.0683768	0.125156	0.117014	0.810478	2.43553	4.33101	0.0573024	0	0.0485559	0.0563685	0.0579535	0.0359329	0.148196	0.1259	0.374217	2.20029	5.21134	9.8962	0.0646155	0.0708702	0.0455972	0.0567249	0.0252381	0.0983132	0.0338169	0.0994829	0.432471	1.41831	3.27465	3.8069
2nd Main Isoform FPKM											3.63635e-05	0.0403766	1.63358e-05	0.0753336	0	0.150582	0.00953369	0	0.0209937	0.372862	1.05984	0.424704	0.00928254	0	3.56265e-06	9.64953e-07	1.48123e-05	7.66427e-05	0.076219	0.102759	0.135744	0.974545	1.73235	3.41729	0.025798	0.0411203	3.74562e-05	1.78903e-06	1.43967e-05	0.0385518	4.56164e-06	1.86035e-05	0.0734939	1.04027	0.746718	2.19882
Main Isoform/Total											0.997717	0.561162	0.999011	0.687484	nan	0.725175	0.877537	1	0.753677	0.588124	0.67807	0.838077	0.859925	nan	0.999927	0.999983	0.999743	0.997872	0.585952	0.550536	0.517628	0.548814	0.549853	0.60287	0.714604	0.632816	0.999179	0.999968	0.99943	0.718237	0.999865	0.999813	0.729825	0.4177	0.685464	0.457007
2nd Main Isoform / Main											0.00228842	0.781337	0.000990343	0.454427	nan	0.378953	0.139429	0	0.179412	0.460052	0.435158	0.0980612	0.161992	nan	7.33721e-05	1.71187e-05	0.000255589	0.00213294	0.514312	0.816195	0.362741	0.442917	0.332419	0.345313	0.399254	0.58022	0.000821458	3.15387e-05	0.000570435	0.392132	0.000134892	0.000187002	0.169939	0.733457	0.22803	0.577588
ENSMUST00000000194.3	ENSMUSG00000035352.3	Ccl12	chr11:82101844-82103400	82101844	82103400	537	36	36	36	36	15.7164	12.5608	13.5004	20.6138	28.904	39.1938	54.5307	78.2798	87.3065	110.666	163.917	137.834	8.59439	15.6857	9.59769	12.4962	11.1256	22.7184	37.54	49.08	65.2273	71.4146	68.1356	111.671	7.83743	9.41514	11.8136	12.3616	13.7136	26.8092	35.7665	51.6712	83.2526	134.332	77.544	121.408
ENSMUST00000124916.1	ENSMUSG00000035352.3	Ccl12	chr11:82101851-82103367	82101851	82103367	481	0	0	0	0	0.737377	0.761047	0.418295	0.935481	1.35275	2.14492	1.49314	4.9154	3.9714	3.39769	5.8254	4.96774	6.23163e-07	0.323932	0.182335	0.36718	0.868334	0.950093	1.42908	1.72784	2.54813	2.18206	2.09574	5.22375	0.131233	0.450217	0.129579	0.744857	0.56008	0.652047	3.26635	0.710656	4.6265	4.93684	3.8531	3.35751
Total_FPKM							36	36	36	36	16.4538	13.3218	13.9187	21.5493	30.2568	41.3387	56.0238	83.1952	91.2779	114.064	169.742	142.802	8.59439	16.0096	9.78003	12.8634	11.9939	23.6685	38.9691	50.8078	67.7754	73.5967	70.2313	116.895	7.96866	9.86536	11.9432	13.1065	14.2737	27.4612	39.0329	52.3819	87.8791	139.269	81.3971	124.766		TRUE
Main Isoform FPKM											15.7164	12.5608	13.5004	20.6138	28.904	39.1938	54.5307	78.2798	87.3065	110.666	163.917	137.834	8.59439	15.6857	9.59769	12.4962	11.1256	22.7184	37.54	49.08	65.2273	71.4146	68.1356	111.671	7.83743	9.41514	11.8136	12.3616	13.7136	26.8092	35.7665	51.6712	83.2526	134.332	77.544	121.408
2nd Main Isoform FPKM											0.737377	0.761047	0.418295	0.935481	1.35275	2.14492	1.49314	4.9154	3.9714	3.39769	5.8254	4.96774	6.23163e-07	0.323932	0.182335	0.36718	0.868334	0.950093	1.42908	1.72784	2.54813	2.18206	2.09574	5.22375	0.131233	0.450217	0.129579	0.744857	0.56008	0.652047	3.26635	0.710656	4.6265	4.93684	3.8531	3.35751
Main Isoform/Total											0.955185	0.942872	0.969947	0.956589	0.955291	0.948114	0.973348	0.940917	0.956491	0.970212	0.965681	0.965212	1	0.979766	0.981356	0.971455	0.927602	0.959858	0.963328	0.965993	0.962403	0.970351	0.970159	0.955312	0.983531	0.954364	0.98915	0.943169	0.960761	0.976256	0.916318	0.986433	0.947354	0.964552	0.952663	0.973089
2nd Main Isoform / Main											0.0469177	0.0605891	0.0309839	0.0453813	0.0468015	0.054726	0.0273816	0.0627927	0.045488	0.0307022	0.0355387	0.0360415	7.25081e-08	0.0206514	0.0189978	0.0293833	0.0780483	0.0418204	0.0380682	0.0352046	0.0390654	0.0305548	0.0307584	0.046778	0.0167444	0.0478184	0.0109686	0.0602557	0.0408412	0.0243218	0.0913243	0.0137534	0.0555718	0.036751	0.0496892	0.0276548
ENSMUST00000000193.5	ENSMUSG00000035385.5	Ccl2	chr11:82035570-82037453	82035570	82037453	813	36	36	36	36	30.8182	25.5814	50.0638	60.3218	109.763	133.677	254.302	332.148	753.434	910.233	1659.75	795.13	26.4573	60.0942	36.9307	49.9706	70.9627	110.186	219.983	423.374	663.215	1161.12	1160.34	927.614	29.9325	32.0377	36.7174	40.7707	53.5497	99.3666	238.199	510.216	867.416	1644.03	1176.66	970.913
ENSMUST00000124479.1	ENSMUSG00000035385.5	Ccl2	chr11:82035609-82037450	82035609	82037450	1096	2	0	0	0	0.126958	1.8217	5.68211	1.42445	3.9435	6.17912	5.53228	6.55009	5.02933	12.4751	2.83262	7.34692	1.13176	1.25236	3.98012	4.57856	8.21996	7.81488	11.5898	14.9999	9.79016	19.5341	17.0229	8.09352	0.172429	0.454346	0.717425	1.38127	2.4279	2.80225	3.14154	11.5097	5.77177	5.64405	5.38284	3.71568
Total_FPKM							36	36	36	36	30.9452	27.4031	55.7459	61.7463	113.707	139.856	259.834	338.698	758.463	922.708	1662.58	802.477	27.5891	61.3466	40.9108	54.5492	79.1827	118.001	231.573	438.374	673.005	1180.65	1177.36	935.708	30.1049	32.492	37.4348	42.152	55.9776	102.169	241.341	521.726	873.188	1649.67	1182.04	974.629		TRUE
Main Isoform FPKM											30.8182	25.5814	50.0638	60.3218	109.763	133.677	254.302	332.148	753.434	910.233	1659.75	795.13	26.4573	60.0942	36.9307	49.9706	70.9627	110.186	219.983	423.374	663.215	1161.12	1160.34	927.614	29.9325	32.0377	36.7174	40.7707	53.5497	99.3666	238.199	510.216	867.416	1644.03	1176.66	970.913
2nd Main Isoform FPKM											0.126958	1.8217	5.68211	1.42445	3.9435	6.17912	5.53228	6.55009	5.02933	12.4751	2.83262	7.34692	1.13176	1.25236	3.98012	4.57856	8.21996	7.81488	11.5898	14.9999	9.79016	19.5341	17.0229	8.09352	0.172429	0.454346	0.717425	1.38127	2.4279	2.80225	3.14154	11.5097	5.77177	5.64405	5.38284	3.71568
Main Isoform/Total											0.995897	0.933522	0.898071	0.976931	0.965319	0.955818	0.978708	0.980661	0.993369	0.98648	0.998296	0.990845	0.958978	0.979585	0.902712	0.916065	0.89619	0.933773	0.949952	0.965783	0.985453	0.983455	0.985542	0.99135	0.994272	0.986017	0.980835	0.967231	0.956627	0.972572	0.986983	0.977939	0.99339	0.996579	0.995446	0.996188
2nd Main Isoform / Main											0.00411958	0.0712119	0.113497	0.0236142	0.0359274	0.0462243	0.0217548	0.0197204	0.00667521	0.0137054	0.00170665	0.0092399	0.0427769	0.0208399	0.107773	0.0916251	0.115835	0.0709244	0.052685	0.0354294	0.0147617	0.0168235	0.0146706	0.00872509	0.00576059	0.0141816	0.0195391	0.033879	0.0453392	0.0282011	0.0131887	0.0225585	0.00665398	0.00343306	0.00457468	0.003827
ENSMUST00000019074.3	ENSMUSG00000018930.3	Ccl4	chr11:83662583-83664683	83662583	83664683	660	36	36	36	36	119.317	100.514	139.275	304.396	353.451	661.155	750.311	980.833	1654.45	2403.66	3742.51	3113.4	103.499	113.282	165.371	228.059	233.686	382.656	628.56	942.541	1224.52	2176.68	2035.93	2435.65	112.543	115.95	131.32	172.44	247.881	311.197	807.605	1376.25	2392.38	3417.67	2401.17	2552.94
Total_FPKM							36	36	36	36	119.317	100.514	139.275	304.396	353.451	661.155	750.311	980.833	1654.45	2403.66	3742.51	3113.4	103.499	113.282	165.371	228.059	233.686	382.656	628.56	942.541	1224.52	2176.68	2035.93	2435.65	112.543	115.95	131.32	172.44	247.881	311.197	807.605	1376.25	2392.38	3417.67	2401.17	2552.94		TRUE
Main Isoform FPKM											119.317	100.514	139.275	304.396	353.451	661.155	750.311	980.833	1654.45	2403.66	3742.51	3113.4	103.499	113.282	165.371	228.059	233.686	382.656	628.56	942.541	1224.52	2176.68	2035.93	2435.65	112.543	115.95	131.32	172.44	247.881	311.197	807.605	1376.25	2392.38	3417.67	2401.17	2552.94
Main Isoform/Total											1	1	1	1	1	1	1	1	1	1	1	1	1	1	1	1	1	1	1	1	1	1	1	1	1	1	1	1	1	1	1	1	1	1	1	1
ENSMUST00000035938.2	ENSMUSG00000035042.2	Ccl5	chr11:83525777-83530518	83530518	83525777	532	36	36	36	36	59.812	22.9956	14.6568	45.0373	22.0589	30.0813	19.301	24.1077	69.9826	154.3	713.026	991.987	44.2739	131.967	220.314	32.1379	26.2527	26.3288	77.9396	63.7016	129.671	253.645	393.539	1000.58	65.4194	69.8891	182.156	26.0196	21.3707	24.8868	123.103	92.6635	232.337	441.276	561.22	1252.37
ENSMUST00000125015.1	ENSMUSG00000035042.2	Ccl5	chr11:83528727-83530513	83530513	83528727	668	4	0	0	0	0.294129	0.0746237	0.153988	0.0918262	0.210693	1.34305	0.683651	1.56023	4.86793	19.7	12.7609	63.6805	0.416421	0.180765	0.357276	0.0685282	0.345732	0.215229	2.26214	7.0488	7.57923	45.9737	55.3239	65.662	0.0655624	3.38607e-08	0.229388	0.25082	0.0954179	0.164872	1.33164	17.2204	9.1415	17.2633	20.3265	24.7366
Total_FPKM							36	36	36	36	60.1061	23.0702	14.8108	45.1291	22.2696	31.4244	19.9847	25.6679	74.8505	174	725.787	1055.67	44.6903	132.148	220.671	32.2064	26.5984	26.544	80.2017	70.7504	137.25	299.619	448.863	1066.24	65.485	69.8891	182.385	26.2704	21.4661	25.0517	124.435	109.884	241.478	458.539	581.547	1277.11		TRUE
Main Isoform FPKM											59.812	22.9956	14.6568	45.0373	22.0589	30.0813	19.301	24.1077	69.9826	154.3	713.026	991.987	44.2739	131.967	220.314	32.1379	26.2527	26.3288	77.9396	63.7016	129.671	253.645	393.539	1000.58	65.4194	69.8891	182.156	26.0196	21.3707	24.8868	123.103	92.6635	232.337	441.276	561.22	1252.37
2nd Main Isoform FPKM											0.294129	0.0746237	0.153988	0.0918262	0.210693	1.34305	0.683651	1.56023	4.86793	19.7	12.7609	63.6805	0.416421	0.180765	0.357276	0.0685282	0.345732	0.215229	2.26214	7.0488	7.57923	45.9737	55.3239	65.662	0.0655624	3.38607e-08	0.229388	0.25082	0.0954179	0.164872	1.33164	17.2204	9.1415	17.2633	20.3265	24.7366
Main Isoform/Total											0.995107	0.996765	0.989603	0.997965	0.990539	0.957261	0.965791	0.939215	0.934965	0.886782	0.982418	0.939678	0.990682	0.998632	0.998381	0.997872	0.987002	0.991892	0.971794	0.900371	0.944778	0.846559	0.876747	0.938417	0.998999	1	0.998742	0.990452	0.995555	0.993419	0.989298	0.843286	0.962144	0.962352	0.965048	0.980631
2nd Main Isoform / Main											0.00491756	0.00324513	0.0105062	0.00203889	0.00955138	0.0446473	0.0354205	0.0647192	0.0695591	0.127673	0.0178968	0.0641949	0.00940556	0.00136977	0.00162167	0.00213232	0.0131694	0.00817466	0.0290243	0.110653	0.0584497	0.181252	0.14058	0.0656239	0.00100219	4.84492e-10	0.00125929	0.00963966	0.00446489	0.00662488	0.0108173	0.185838	0.0393459	0.0391213	0.0362184	0.0197518
ENSMUST00000021011.2	ENSMUSG00000035373.2	Ccl7	chr11:82045711-82047525	82045711	82047525	801	36	36	36	36	27.5498	29.3218	40.5866	59.6011	92.4638	116.22	179.822	242.387	477.021	707.842	1327.69	963.45	23.7604	43.4763	41.0043	47.8029	74.3918	111.946	221.105	399.159	595.145	968.207	1073.88	954.138	25.8583	28.8727	37.8799	42.1256	51.8872	96.09	220.857	414.646	751.219	1372.63	956.93	1061.48
Total_FPKM							36	36	36	36	27.5498	29.3218	40.5866	59.6011	92.4638	116.22	179.822	242.387	477.021	707.842	1327.69	963.45	23.7604	43.4763	41.0043	47.8029	74.3918	111.946	221.105	399.159	595.145	968.207	1073.88	954.138	25.8583	28.8727	37.8799	42.1256	51.8872	96.09	220.857	414.646	751.219	1372.63	956.93	1061.48		TRUE
Main Isoform FPKM											27.5498	29.3218	40.5866	59.6011	92.4638	116.22	179.822	242.387	477.021	707.842	1327.69	963.45	23.7604	43.4763	41.0043	47.8029	74.3918	111.946	221.105	399.159	595.145	968.207	1073.88	954.138	25.8583	28.8727	37.8799	42.1256	51.8872	96.09	220.857	414.646	751.219	1372.63	956.93	1061.48
Main Isoform/Total											1	1	1	1	1	1	1	1	1	1	1	1	1	1	1	1	1	1	1	1	1	1	1	1	1	1	1	1	1	1	1	1	1	1	1	1
ENSMUST00000019266.5	ENSMUSG00000019122.8	Ccl9	chr11:83572918-83578636	83578636	83572918	3006	36	36	36	36	116.713	119.472	104.941	125.761	136.214	160.252	172.05	216.671	307.965	393.955	638.778	596.31	99.5103	141.469	100.748	117.232	132.045	138.841	227.064	300.168	387.274	515.233	615.056	667.999	108.153	106.907	118.426	117.058	115.785	164.807	222.468	285.916	357.108	450.473	501.657	574.143
ENSMUST00000136131.1	ENSMUSG00000019122.8	Ccl9	chr11:83575317-83577142	83577142	83575317	398	0	0	0	0	4.20788	2.80655	6.1233	2.37775	9.19286	3.47461	9.40918	9.2322	22.1189	20.4402	20.6302	12.5936	1.5189	5.26432	1.46515	1.66438	2.02355	1.69631	3.40617	7.23125	11.8643	12.5773	10.4808	15.6136	5.71298	2.73218	2.00744	3.17208	1.28761	3.28245	8.14902	1.62029	13.4335	20.0538	13.3669	15.0238
Total_FPKM							36	36	36	36	120.921	122.279	111.064	128.139	145.407	163.727	181.459	225.903	330.084	414.395	659.408	608.904	101.029	146.733	102.213	118.896	134.069	140.537	230.47	307.399	399.138	527.81	625.537	683.613	113.866	109.639	120.433	120.23	117.073	168.089	230.617	287.536	370.541	470.527	515.024	589.167		TRUE
Main Isoform FPKM											116.713	119.472	104.941	125.761	136.214	160.252	172.05	216.671	307.965	393.955	638.778	596.31	99.5103	141.469	100.748	117.232	132.045	138.841	227.064	300.168	387.274	515.233	615.056	667.999	108.153	106.907	118.426	117.058	115.785	164.807	222.468	285.916	357.108	450.473	501.657	574.143
2nd Main Isoform FPKM											4.20788	2.80655	6.1233	2.37775	9.19286	3.47461	9.40918	9.2322	22.1189	20.4402	20.6302	12.5936	1.5189	5.26432	1.46515	1.66438	2.02355	1.69631	3.40617	7.23125	11.8643	12.5773	10.4808	15.6136	5.71298	2.73218	2.00744	3.17208	1.28761	3.28245	8.14902	1.62029	13.4335	20.0538	13.3669	15.0238
Main Isoform/Total											0.965201	0.977048	0.944867	0.981444	0.936778	0.978778	0.948147	0.959132	0.93299	0.950675	0.968714	0.979318	0.984966	0.964123	0.985666	0.986001	0.984907	0.98793	0.985221	0.976476	0.970275	0.976171	0.983245	0.97716	0.949827	0.97508	0.983332	0.973617	0.989002	0.980472	0.964664	0.994365	0.963746	0.95738	0.974046	0.9745
2nd Main Isoform / Main											0.0360532	0.0234913	0.0583499	0.0189069	0.0674884	0.0216822	0.0546886	0.0426093	0.0718228	0.0518846	0.0322964	0.0211192	0.0152637	0.0372118	0.0145427	0.0141973	0.0153247	0.0122176	0.0150009	0.0240907	0.0306354	0.0244109	0.0170404	0.0233737	0.0528231	0.0255566	0.016951	0.0270984	0.0111207	0.0199169	0.0366301	0.00566701	0.0376175	0.0445172	0.0266455	0.0261673
ENSMUST00000026911.5	ENSMUSG00000025804.5	Ccr1	chr9:123962123-123968692	123968692	123962123	2833	36	36	36	36	17.0367	17.7454	15.412	18.8949	21.9093	19.0224	21.2333	25.8307	28.4807	35.1156	55.7283	54.4118	17.0379	22.6555	17.0095	19.3082	20.5924	20.8841	27.7527	35.8427	41.9981	60.2888	63.5453	60.0071	15.0482	15.1403	15.7327	16.0585	18.9282	20.1902	22.2819	32.1637	29.6491	41.8793	48.8349	56.7759
Total_FPKM							36	36	36	36	17.0367	17.7454	15.412	18.8949	21.9093	19.0224	21.2333	25.8307	28.4807	35.1156	55.7283	54.4118	17.0379	22.6555	17.0095	19.3082	20.5924	20.8841	27.7527	35.8427	41.9981	60.2888	63.5453	60.0071	15.0482	15.1403	15.7327	16.0585	18.9282	20.1902	22.2819	32.1637	29.6491	41.8793	48.8349	56.7759		TRUE
Main Isoform FPKM											17.0367	17.7454	15.412	18.8949	21.9093	19.0224	21.2333	25.8307	28.4807	35.1156	55.7283	54.4118	17.0379	22.6555	17.0095	19.3082	20.5924	20.8841	27.7527	35.8427	41.9981	60.2888	63.5453	60.0071	15.0482	15.1403	15.7327	16.0585	18.9282	20.1902	22.2819	32.1637	29.6491	41.8793	48.8349	56.7759
Main Isoform/Total											1	1	1	1	1	1	1	1	1	1	1	1	1	1	1	1	1	1	1	1	1	1	1	1	1	1	1	1	1	1	1	1	1	1	1	1
ENSMUST00000039171.8	ENSMUSG00000035448.9	Ccr3	chr9:124021971-124031689	124021971	124031689	3272	36	36	36	36	1.57721	1.57185	1.27428	2.16239	1.4415	2.17005	2.22868	2.20316	3.07176	4.58599	5.48802	5.93824	2.30331	2.17226	2.25116	2.67923	2.56684	2.38869	4.57225	4.97958	7.10465	9.19929	8.88887	8.51569	1.58596	1.23022	1.92286	1.85999	1.82748	1.47703	2.7602	3.526	4.25347	5.82427	6.16684	6.36823
Total_FPKM							36	36	36	36	1.57721	1.57185	1.27428	2.16239	1.4415	2.17005	2.22868	2.20316	3.07176	4.58599	5.48802	5.93824	2.30331	2.17226	2.25116	2.67923	2.56684	2.38869	4.57225	4.97958	7.10465	9.19929	8.88887	8.51569	1.58596	1.23022	1.92286	1.85999	1.82748	1.47703	2.7602	3.526	4.25347	5.82427	6.16684	6.36823		TRUE
Main Isoform FPKM											1.57721	1.57185	1.27428	2.16239	1.4415	2.17005	2.22868	2.20316	3.07176	4.58599	5.48802	5.93824	2.30331	2.17226	2.25116	2.67923	2.56684	2.38869	4.57225	4.97958	7.10465	9.19929	8.88887	8.51569	1.58596	1.23022	1.92286	1.85999	1.82748	1.47703	2.7602	3.526	4.25347	5.82427	6.16684	6.36823
Main Isoform/Total											1	1	1	1	1	1	1	1	1	1	1	1	1	1	1	1	1	1	1	1	1	1	1	1	1	1	1	1	1	1	1	1	1	1	1	1
ENSMUST00000111888.2	ENSMUSG00000043953.12	Ccrl2	chr9:111054485-111057270	111057270	111054485	2459	36	3	0	0	2.14325	3.32712	8.17304	10.23	17.5549	28.4086	32.3168	34.0607	51.2995	55.2272	49.7043	37.5728	1.88398	2.29472	4.75237	6.16197	12.3029	17.5756	24.736	29.8994	36.0926	42.8091	30.6932	30.8024	2.59028	2.36017	3.74926	8.66228	16.2031	25.536	50.2361	69.332	62.88	70.1598	47.9268	52.3755
ENSMUST00000199839.4	ENSMUSG00000043953.12	Ccrl2	chr9:111054831-111057519	111057519	111054831	1864	36	36	36	11	9.8049	8.4209	22.0112	52.9695	97.1727	132.339	168.329	201.692	231.398	285.133	301.12	258.319	5.69701	7.76114	8.84886	19.5712	42.529	92.6034	129.532	174.189	174.806	236.749	208.92	233.139	6.16032	7.33917	11.4396	34.8204	74.7638	97.6249	174.487	236.548	287.282	325.702	315.411	352.189
ENSMUST00000195968.1	ENSMUSG00000043953.12	Ccrl2	chr9:111056029-111057246	111057246	111056029	569	24	0	0	0	1.11725	1.06261	2.79588	7.90112	10.3956	18.4194	29.5822	32.8815	37.6565	44.312	61.5345	48.8209	0.805859	2.44041	1.6797	1.10881	4.44251	10.6934	13.894	28.0381	35.1906	37.7866	28.8045	37.3556	1.58057	2.18634	2.10177	4.50613	6.77135	20.5362	19.6508	37.4284	44.4313	60.8197	44.021	60.6384
Total_FPKM							36	36	36	36	13.0654	12.8106	32.9801	71.1006	125.123	179.167	230.228	268.634	320.354	384.672	412.359	344.713	8.38685	12.4963	15.2809	26.842	59.2744	120.872	168.162	232.126	246.089	317.345	268.418	301.297	10.3312	11.8857	17.2906	47.9888	97.7382	143.697	244.374	343.308	394.593	456.682	407.359	465.203		TRUE
[truncated: 2,201 more rows]
[truncated: 8 more columns]

## Sheet: Cufflinks Cytoplasmic - LPA
Main isoforms >75% Total
Main Isoforms per sample
[truncated: 2,478 more rows]
[truncated: 8 more columns]
