# Supplementary material for: Kinetics of mRNA nuclear export regulate innate immune response gene expression
Source: Nat Commun. 2022 Nov 23;13:7197. doi: 10.1038/s41467-022-34635-5 (PMC9691726; doi:10.1038/s41467-022-34635-5)
Supplement: Supplementary file 5 — Supplementary Data 2 [file 41467_2022_34635_MOESM5_ESM.xlsx]

## Sheet: Naive_Together
	log10(k1')	log10(k1')_CI95	log10(k2)	log10(k2)_CI95	log10(k2')	log10(k2')_CI95	log10(kdeg)	log10(kdeg)_CI95	log10(k1'/k2)	log10(k1'/k2)_CI95	log10(k1'k2'/k2)	log10(k1'k2'/k2)_CI95	log10(k2'/k2)	log10(k2'/k2)_CI95
Abtb2	-0.524195	(-0.782, -0.0136)	-0.609784	(-0.905, -0.0632)	-1.39846	(-1.5, -1.3)	-1.90334	(-2.04, -1.76)	0.0855892	(0.0201, 0.157)	-1.31287	(-1.42, -1.2)	-0.788678	(-1.38, -0.436)
Acod1	0.0192873	(-0.33, > 8.44)	-0.200277	(-0.568, > 8.27)	-1.54991	(-1.65, -1.45)	-1.97905	(-2.11, -1.85)	0.219564	(0.165, 0.276)	-1.33034	(-1.41, -1.24)	-1.34963	(< -9.83, -1.24)
Acp5	0.718434	(0.244, > 9.36)	0.443627	(-0.509, > 9.12)	-1.78808	(-1.87, -1.71)	-2.89886	(-2.98, -2.81)	0.274807	(0.219, 0.328)	-1.51327	(-1.55, -1.46)	-2.23171	(< -10.9, -1.72)
Adora2a	-0.587311	(-0.814, -0.204)	-0.954893	(-1.23, -0.512)	-1.22451	(-1.44, -1.01)	-1.45551	(-1.75, -1.18)	0.367583	(0.277, 0.439)	-0.856925	(-1.11, -0.606)	-0.269615	(-0.852, 0.189)
Adora2b	-0.652018	(-0.812, -0.468)	-0.859018	(-1.05, -0.657)	-1.05258	(-1.18, -0.908)	-1.4702	(-1.63, -1.28)	0.207	(0.15, 0.269)	-0.84558	(-0.973, -0.685)	-0.193562	(-0.478, 0.104)
Anxa5	8.50825	(< 2.8, > 9.84)	8.3232	(< 2.61, > 9.66)	-1.96137	(< -2, -1.93)	-3.06383	(< -3.1, -3.05)	0.185046	(0.146, 0.225)	-1.77633	(< -1.81, -1.76)	-10.2846	(< -11.7, > -4.57)
Arl5b	-0.3591	(-0.5, -0.174)	-0.655813	(-0.806, -0.46)	-1.59826	(-1.68, -1.51)	-1.63215	(-1.73, -1.54)	0.296713	(0.263, 0.33)	-1.30154	(-1.38, -1.22)	-0.942443	(-1.18, -0.742)
Arl5c	0.121177	(-0.047, 0.353)	-0.244931	(-0.389, 0.0273)	-1.93431	(-1.98, -1.88)	-2.10658	(-2.18, -2.04)	0.366108	(0.339, 0.393)	-1.5682	(-1.61, -1.52)	-1.68938	(-1.96, -1.54)
Bcl2l11	-0.017515	(-0.199, 0.188)	-0.523526	(-0.708, -0.325)	-1.65197	(-1.71, -1.59)	-1.87588	(-1.95, -1.8)	0.506011	(0.484, 0.528)	-1.14596	(-1.2, -1.09)	-1.12845	(-1.36, -0.942)
Bmp2	-0.759107	(-0.859, -0.65)	-1.34138	(-1.43, -1.26)	-0.920229	(-1.06, -0.761)	-1.23464	(-1.36, -1.08)	0.582273	(0.529, 0.638)	-0.337956	(-0.465, -0.182)	0.421151	(0.218, 0.645)
Btg1	-0.494565	(-0.586, -0.392)	-1.05163	(-1.14, -0.944)	-0.949425	(-1.03, -0.865)	-1.51537	(-1.62, -1.42)	0.557063	(0.527, 0.589)	-0.392362	(-0.475, -0.307)	0.102203	(-0.0631, 0.26)
Btg2	-0.0785796	(-0.233, 0.099)	-0.626087	(-0.763, -0.529)	-0.821911	(-0.921, -0.702)	-1.08758	(-1.15, -0.994)	0.547507	(0.503, 0.592)	-0.274403	(-0.358, -0.17)	-0.195824	(-0.351, 0.0397)
C3	-1.42525	(-1.57, -1.26)	-2.46671	(-2.68, -2.22)	-2.12394	(-2.32, -1.93)	-2.35014	(-2.62, -2.08)	1.04146	(0.906, 1.18)	-1.08248	(-1.35, -0.829)	0.342766	(-0.0597, 0.707)
C5ar1	-0.541858	(-0.662, -0.435)	-1.38203	(-1.53, -1.26)	-1.54303	(-1.68, -1.4)	-2.06082	(-2.23, -1.88)	0.840173	(0.798, 0.888)	-0.702854	(-0.842, -0.549)	-0.160995	(-0.364, 0.0829)
Cav1	-0.525343	(-0.774, -0.0995)	-0.788885	(-1.08, -0.305)	-1.39166	(-1.56, -1.21)	-1.75776	(-2.01, -1.51)	0.263541	(0.141, 0.38)	-1.12812	(-1.31, -0.933)	-0.602772	(-1.16, -0.203)
Ccl12	8.77685	(< 1.56, 8.81)	8.4415	(< 1.22, 8.47)	-1.35892	(-1.4, -1.32)	-2.29032	(-2.36, -2.22)	0.335351	(0.288, > 0.337)	-1.02357	(< -1.02, > -1.02)	-9.80042	(-9.81, > -2.58)
Ccl2	5.51159	(< 2.19, > 8.87)	5.0382	(< 1.72, > 8.4)	-1.23585	(-1.28, -1.2)	-1.68998	(-1.83, -1.54)	0.473383	(0.437, 0.509)	-0.762467	(-0.837, -0.677)	-6.27405	(< -9.63, > -2.95)
Ccl4	0.0396432	(-0.241, 0.381)	-0.240221	(-0.313, > -0.225)	-1.0926	(-1.17, -1.02)	-1.38229	(-1.47, -1.27)	0.279864	(0.252, 0.308)	-0.812734	(-0.893, -0.789)	-0.852377	(-1.17, -0.736)
Ccl5	4.72262	(< 1.82, > 7.66)	4.36736	(< 1.46, > 7.3)	-1.78858	(< -1.79, > -1.79)	-3.05526	(-3.2, -2.91)	0.355265	(0.285, 0.427)	-1.43332	(< -1.43, > -1.43)	-6.15594	(< -9.09, > -3.25)
Ccl7	6.28637	(< 2.04, > 8.46)	5.7749	(< 1.52, > 7.95)	-1.18241	(-1.21, -1.16)	-1.56265	(-1.6, -1.52)	0.51147	(0.481, 0.543)	-0.670944	(-0.695, -0.647)	-6.95731	(< -9.13, > -2.71)
Ccl9	-0.267202	(-0.388, -0.117)	-0.801266	(-0.943, -0.63)	-1.57647	(-1.64, -1.51)	-2.46457	(-2.55, -2.38)	0.534064	(0.495, 0.574)	-1.0424	(-1.1, -0.979)	-0.7752	(-0.957, -0.616)
Ccr3	-0.644829	(-0.749, -0.527)	-1.08684	(-1.2, -0.961)	-1.49359	(-1.61, -1.37)	-1.8663	(-2.01, -1.71)	0.442011	(0.399, 0.486)	-1.05158	(-1.16, -0.929)	-0.406747	(-0.595, -0.215)
Ccrl2	-0.456404	(-0.601, -0.289)	-1.01642	(-1.17, -0.839)	-1.06356	(-1.15, -0.973)	-1.6267	(-1.74, -1.51)	0.560013	(0.522, 0.599)	-0.503545	(-0.591, -0.407)	-0.047141	(-0.244, 0.176)
Cd14	-0.451135	(-0.533, -0.366)	-1.22819	(-1.32, -1.14)	-1.27052	(-1.36, -1.16)	-1.88496	(-2.02, -1.71)	0.77706	(0.737, 0.82)	-0.49346	(-0.582, -0.381)	-0.0423253	(-0.192, 0.124)
Cd40	-0.652764	(-0.798, -0.472)	-0.744542	(-0.899, -0.554)	-1.93133	(-1.99, -1.88)	-2.09419	(-2.16, -2.02)	0.0917783	(0.0602, 0.129)	-1.83955	(-1.89, -1.79)	-1.18678	(-1.4, -1)
Cd44	-1.16817	(-1.31, -1)	-2.01703	(-2.23, -1.78)	-1.95908	(-2.15, -1.75)	-2.19558	(-2.45, -1.92)	0.848863	(0.754, 0.942)	-1.11021	(-1.36, -0.847)	0.0579522	(-0.334, 0.448)
Cd69	-0.0206595	(-0.274, 0.306)	-0.494065	(-0.773, -0.469)	-1.13651	(-1.23, -1.04)	-1.62412	(-1.78, -1.46)	0.473405	(0.428, 0.519)	-0.663105	(-0.749, -0.568)	-0.642445	(-1.03, -0.338)
Cd74	-1.39562	(-1.67, -1.16)	-2.79251	(-3.13, -2.48)	-1.37733	(-1.89, -0.403)	-1.71311	(-2.29, -0.683)	1.39689	(1.3, 1.48)	0.0195566	(-0.534, 1.03)	1.41518	(0.69, 2.59)
Cd83	-0.076432	(-0.271, 0.207)	-0.367609	(-0.567, -0.281)	-1.46798	(-1.48, -1.4)	-2.04656	(-2.15, -1.94)	0.291177	(0.259, 0.326)	-1.1768	(-1.23, -1.11)	-1.10037	(-1.23, -0.87)
Cdc42ep2	-0.2804	(-0.548, 0.0259)	-0.558079	(-0.867, -0.25)	-1.03423	(-1.14, -0.907)	-1.71893	(-1.88, -1.52)	0.277679	(0.217, 0.342)	-0.756548	(-0.868, -0.609)	-0.476148	(-0.866, -0.0884)
Cdc42ep4	-0.46201	(-0.602, -0.27)	-0.787907	(-0.927, -0.595)	-1.30991	(-1.38, -1.24)	-1.84556	(-1.93, -1.76)	0.325898	(0.296, 0.357)	-0.984015	(-1.05, -0.916)	-0.522006	(-0.761, -0.337)
Cdkn1a	-0.15863	(-0.344, -0.00362)	-0.600091	(-0.787, -0.436)	-1.15898	(-1.21, -1.1)	-1.72768	(-1.8, -1.65)	0.441461	(0.418, 0.465)	-0.717518	(-0.771, -0.659)	-0.558888	(-0.743, -0.331)
Chka	0.310027	(< 0.3, > 8.03)	0.203942	(-0.209, > 7.93)	-2.53322	(-2.61, -2.46)	-2.27612	(-2.36, -2.19)	0.106085	(0.079, 0.132)	-2.42714	(-2.49, -2.36)	-2.73716	(< -10.5, -2.47)
Cish	0.867191	(0.011, > 8.19)	0.579476	(-0.331, > 7.91)	-1.04065	(-1.17, -0.852)	-1.08869	(-1.3, -0.846)	0.287715	(0.257, 0.327)	-0.752935	(-0.888, -0.586)	-1.62013	(< -8.96, -0.843)
Clcf1	6.66235	(< 1.09, > 8.01)	6.45592	(< 0.883, > 7.8)	-1.67683	(< -1.68, > -1.67)	-1.14144	(< -1.14, > -1.13)	0.206425	(0.161, 0.252)	-1.4704	(< -1.47, > -1.46)	-8.13275	(< -9.48, > -2.55)
Clec4e	0.148235	(-0.107, 0.512)	-0.215221	(-0.392, > -0.212)	-1.95439	(-2.01, -1.9)	-2.40273	(-2.48, -2.33)	0.363456	(0.327, 0.399)	-1.59093	(-1.63, -1.54)	-1.73917	(-2.29, -1.46)
Clec5a	-0.623105	(-0.76, -0.464)	-1.11278	(-1.27, -0.936)	-1.84475	(-2, -1.7)	-2.54466	(-2.73, -2.37)	0.489673	(0.434, 0.547)	-1.35508	(-1.5, -1.21)	-0.731971	(-0.966, -0.507)
Clic4	-0.224093	(-0.415, 0.0115)	-0.658014	(-0.869, -0.405)	-1.52949	(-1.6, -1.46)	-2.34325	(-2.43, -2.25)	0.433921	(0.393, 0.476)	-1.09556	(-1.16, -1.02)	-0.871471	(-1.12, -0.634)
Cpd	-1.25053	(-1.41, -1.09)	-2.33933	(-2.55, -2.13)	-1.67909	(-1.93, -1.35)	-1.87598	(-2.18, -1.49)	1.0888	(1.01, 1.16)	-0.590291	(-0.88, -0.216)	0.660244	(0.237, 1.18)
Csf2	0.13665	(< 0.0259, > 8.3)	-0.023317	(-0.208, > 8.15)	-1.07586	(-1.17, -0.98)	-1.08607	(-1.16, -1.02)	0.159967	(0.11, 0.212)	-0.915895	(-0.992, -0.839)	-1.05254	(< -9.27, -0.624)
Cst7	-0.478637	(-0.777, 0.141)	-0.89621	(-1.3, -0.308)	-2.07704	(-2.19, -1.97)	-3.00376	(-3.15, -2.83)	0.417574	(0.311, 0.538)	-1.65947	(-1.79, -1.5)	-1.18083	(-1.77, -0.747)
Cxcl1	-0.237965	(-0.39, -0.0258)	-0.467467	(-0.623, -0.25)	-0.966836	(-1.04, -0.887)	-1.16684	(-1.24, -1.09)	0.229502	(0.194, 0.265)	-0.737334	(-0.812, -0.66)	-0.499369	(-0.761, -0.289)
Cxcl10	0.269811	(-0.224, > 8.24)	-0.139755	(-0.476, > 7.86)	-1.05908	(-1.14, -0.969)	-1.71755	(-1.8, -1.56)	0.409566	(0.369, 0.451)	-0.649511	(-0.703, -0.607)	-0.919321	(< -8.93, -0.592)
Cxcl16	-0.134105	(-0.327, 0.208)	-0.289402	(-0.489, > -0.287)	-2.021	(-2.06, -1.99)	-2.66431	(-2.71, -2.62)	0.155297	(0.139, 0.175)	-1.86571	(-1.9, -1.83)	-1.7316	(-1.9, -1.53)
Cxcl2	0.0575379	(-0.119, 0.317)	-0.332715	(-0.431, -0.0723)	-1.08255	(-1.17, -1)	-1.19729	(-1.28, -1.12)	0.390253	(0.347, 0.435)	-0.692294	(-0.775, -0.616)	-0.749832	(-1.06, -0.62)
Cxcl9	7.31812	(< 1.22, > 8.31)	7.2372	(< 1.14, > 8.23)	-1.45926	(-1.61, -1.3)	-2.60912	(-2.79, -2.41)	0.080915	(-0.025, 0.183)	-1.37834	(-1.52, -1.22)	-8.69646	(< -9.69, > -2.56)
Cybb	7.52304	(< 2.76, > 10.4)	7.15121	(< 2.39, > 10)	-1.99554	(-2.01, -1.92)	-3.08094	(-3.15, -3.04)	0.371828	(0.327, 0.419)	-1.62372	(-1.68, -1.57)	-9.14676	(< -12, > -4.38)
Dcbld2	-0.0221187	(-0.378, > 7.1)	-0.189671	(-0.57, > 6.95)	-1.95166	(-2.01, -1.9)	-2.23792	(-2.3, -2.17)	0.167552	(0.139, 0.197)	-1.78411	(-1.83, -1.74)	-1.76199	(< -8.91, -1.37)
Dennd4a	-0.986753	(-1.1, -0.835)	-1.2483	(-1.37, -1.09)	-1.87677	(-1.96, -1.79)	-1.83471	(-1.93, -1.74)	0.261542	(0.238, 0.286)	-1.61523	(-1.7, -1.53)	-0.628475	(-0.85, -0.435)
Dusp1	-0.0809336	(-0.289, 0.398)	-0.319895	(-0.539, -0.187)	-0.645982	(-0.762, -0.49)	-0.820691	(-0.921, -0.658)	0.238961	(0.207, 0.275)	-0.407021	(-0.52, -0.248)	-0.326087	(-0.508, 0.00504)
Dusp14	-0.731739	(-0.903, -0.551)	-1.00698	(-1.23, -0.792)	-1.18101	(-1.29, -1.05)	-1.74698	(-1.95, -1.51)	0.27524	(0.205, 0.355)	-0.905774	(-1.02, -0.736)	-0.174035	(-0.456, 0.154)
Dusp16	-0.196269	(-0.499, 0.193)	-0.495797	(-0.819, -0.267)	-1.58279	(-1.66, -1.5)	-1.98028	(-2.08, -1.87)	0.299528	(0.264, 0.34)	-1.28326	(-1.35, -1.19)	-1.08699	(-1.36, -0.714)
Dusp2	-0.0356561	(-0.3, 0.465)	-0.329545	(-0.603, -0.249)	-0.636788	(-0.85, -0.273)	-0.591007	(-0.768, -0.378)	0.293889	(0.249, 0.34)	-0.342899	(-0.511, -0.166)	-0.307243	(-0.842, 0.282)
Dusp4	-0.511431	(-0.612, -0.406)	-0.82845	(-0.924, -0.725)	-1.1458	(-1.22, -1.07)	-1.37741	(-1.45, -1.3)	0.317019	(0.286, 0.349)	-0.828785	(-0.896, -0.759)	-0.317354	(-0.472, -0.164)
Dusp5	-0.162509	(-0.378, 0.176)	-0.39341	(-0.614, -0.233)	-0.785804	(-0.816, -0.703)	-1.09727	(-1.1, -1.01)	0.230901	(0.201, 0.262)	-0.554903	(-0.631, -0.467)	-0.392394	(-0.788, -0.125)
Dusp8	-0.259865	(-0.412, -0.0429)	-0.489124	(-0.648, -0.262)	-1.11233	(-1.19, -1.03)	-1.14147	(-1.21, -1.06)	0.229259	(0.192, 0.266)	-0.883069	(-0.962, -0.798)	-0.623205	(-0.896, -0.406)
E2f8	0.509982	(0.201, > 8.62)	0.284053	(-0.273, > 8.41)	-1.87937	(-1.95, -1.81)	-2.26288	(-2.35, -2.17)	0.225929	(0.184, 0.251)	-1.65345	(-1.71, -1.6)	-2.16343	(< -10.3, -1.52)
Ebi3	5.46599	(< 1.55, > 9.93)	5.03754	(< 1.12, > 9.5)	-2.03498	(-2.14, -1.94)	-2.81114	(-2.89, -2.7)	0.428449	(0.396, 0.46)	-1.60653	(-1.71, -1.51)	-7.07252	(< -11.6, > -3.16)
Edn1	6.97552	(< 1.17, > 8.25)	6.73926	(< 0.931, > 8.02)	-1.18586	(-1.31, -1.11)	-1.44255	(-1.65, -1.22)	0.236261	(0.182, 0.293)	-0.949597	(-1.05, -0.819)	-7.92512	(< -9.2, > -2.11)
Ednrb	0.183492	(-0.213, > 9.22)	-0.524415	(-0.783, > 8.56)	-1.85331	(-1.97, -1.74)	-2.52294	(-2.67, -2.38)	0.707907	(0.635, 0.779)	-1.1454	(-1.26, -1.03)	-1.32889	(< -10.4, -1.04)
Egr1	0.0570389	(-0.135, 0.273)	-0.592959	(-0.687, -0.394)	-0.794012	(-0.903, -0.699)	-1.26239	(-1.32, -1.26)	0.649998	(0.598, 0.707)	-0.144014	(-0.231, -0.0619)	-0.201053	(-0.478, -0.0706)
Egr2	-0.26844	(-0.425, -0.0855)	-0.688928	(-0.83, -0.508)	-0.848537	(-0.947, -0.74)	-1.1513	(-1.22, -1.06)	0.420488	(0.379, 0.462)	-0.428049	(-0.518, -0.329)	-0.159609	(-0.416, 0.0717)
Ehd1	7.62788	(< 1.45, > 8.26)	7.34496	(< 1.17, > 7.98)	-1.67489	(-1.71, -1.66)	-2.25385	(-2.29, -2.21)	0.282915	(0.264, 0.302)	-1.39198	(-1.41, -1.38)	-9.01986	(< -9.65, > -2.84)
Ell2	-0.559192	(-0.704, -0.392)	-0.871084	(-1.02, -0.695)	-1.66949	(-1.75, -1.58)	-1.86659	(-1.97, -1.76)	0.311892	(0.278, 0.346)	-1.3576	(-1.44, -1.27)	-0.79841	(-1.02, -0.591)
Errfi1	-0.0886135	(-0.277, 0.138)	-0.413599	(-0.599, -0.337)	-1.12397	(-1.2, -1.04)	-1.30915	(-1.39, -1.22)	0.324986	(0.286, 0.368)	-0.798981	(-0.828, -0.716)	-0.710368	(-0.82, -0.456)
Ets2	-0.58596	(-0.659, -0.542)	-0.915851	(-0.993, -0.831)	-1.14786	(-1.2, -1.09)	-1.67537	(-1.74, -1.61)	0.329891	(0.305, 0.356)	-0.817966	(-0.869, -0.763)	-0.232005	(-0.349, -0.119)
Ezr	-0.561196	(-0.844, -0.138)	-0.771087	(-1.12, -0.3)	-1.74426	(-1.83, -1.66)	-2.46404	(-2.58, -2.34)	0.209891	(0.148, 0.285)	-1.53437	(-1.63, -1.42)	-0.973178	(-1.46, -0.59)
F10	5.74658	(< 0.836, > 7.64)	5.45648	(< 0.543, > 7.35)	-1.87048	(-1.91, -1.84)	-2.3489	(-2.4, -2.23)	0.290096	(0.246, 0.334)	-1.58038	(-1.66, -1.5)	-7.32697	(< -9.22, > -2.41)
Fabp3	7.10583	(< 1.37, > 8.1)	7.03892	(< 1.3, > 8.04)	-1.4683	(-1.56, -1.39)	-2.85541	(-2.95, -2.77)	0.0669163	(0.0262, 0.108)	-1.40139	(-1.48, -1.34)	-8.50722	(< -9.5, > -2.77)
Fam129a	-1.00634	(-1.25, -0.801)	-1.57493	(-1.86, -1.3)	-1.73563	(-1.88, -1.52)	-2.22432	(-2.42, -1.97)	0.568589	(0.494, 0.635)	-1.16704	(-1.36, -0.91)	-0.160696	(-0.54, 0.326)
Fam20c	-0.705647	(-0.863, -0.523)	-0.920344	(-1.09, -0.727)	-1.8594	(-1.95, -1.77)	-2.29468	(-2.4, -2.19)	0.214697	(0.18, 0.25)	-1.64471	(-1.73, -1.56)	-0.939059	(-1.17, -0.727)
Fnbp1l	-0.785262	(-0.937, -0.566)	-0.999261	(-1.17, -0.767)	-1.88692	(-1.98, -1.81)	-2.01359	(-2.12, -1.93)	0.213999	(0.184, 0.244)	-1.67292	(-1.77, -1.59)	-0.887655	(-1.2, -0.663)
Fos	-0.435463	(-0.623, -0.263)	-0.778078	(-0.919, -0.63)	-0.597151	(-0.723, -0.432)	-1.02335	(-1.11, -0.904)	0.342615	(0.282, 0.395)	-0.254536	(-0.356, -0.127)	0.180927	(-0.0721, 0.476)
Fosb	-0.731809	(-0.871, -0.576)	-1.1619	(-1.24, -1.08)	-1.06825	(-1.21, -0.928)	-1.34106	(-1.43, -1.25)	0.430087	(0.346, 0.523)	-0.638163	(-0.733, -0.537)	0.093645	(-0.112, 0.291)
Fosl2	0.0660124	(< 0.0627, 0.388)	-0.203164	(-0.27, > -0.198)	-1.26195	(-1.31, -1.18)	-1.56883	(-1.68, -1.46)	0.269177	(0.242, 0.297)	-0.992772	(-1.01, -0.971)	-1.05878	(-1.39, -0.825)
Foxp4	-0.52815	(-0.713, -0.295)	-0.593255	(-0.795, -0.34)	-1.99209	(-2.05, -1.94)	-2.36994	(-2.44, -2.3)	0.0651059	(0.0294, 0.104)	-1.92698	(-1.98, -1.87)	-1.39883	(-1.67, -1.17)
Frmd6	-0.614115	(-0.734, -0.469)	-0.81475	(-0.935, -0.669)	-1.59429	(-1.66, -1.53)	-1.97126	(-2.04, -1.9)	0.200636	(0.172, 0.23)	-1.39365	(-1.45, -1.33)	-0.779536	(-0.96, -0.622)
Gadd45b	0.108281	(-0.339, > 8.76)	-0.219453	(-0.367, > 8.44)	-0.731091	(-0.941, -0.546)	-0.780871	(-1.06, -0.424)	0.327734	(0.284, 0.372)	-0.403357	(< -0.586, -0.062)	-0.511638	(< -9.34, -0.0618)
Gas7	-0.49824	(-0.704, -0.2)	-0.81665	(-1.05, -0.488)	-1.9498	(-2.03, -1.87)	-2.499	(-2.6, -2.4)	0.318411	(0.277, 0.362)	-1.63139	(-1.72, -1.54)	-1.13315	(-1.48, -0.867)
Gbp2	8.15271	(< 1.81, 8.21)	8.00064	(< 1.66, > 8)	-1.73475	(-1.82, -1.68)	-2.7218	(-2.76, -2.67)	0.152072	(0.108, 0.191)	-1.58268	(-1.62, -1.54)	-9.7354	(< -9.74, > -3.39)
Gbp5	0.291122	(< 0.117, > 7.94)	0.122302	(< -0.0642, > 7.8)	-1.96266	(-2.03, -1.9)	-2.46987	(-2.55, -2.39)	0.16882	(0.122, 0.209)	-1.79384	(-1.85, -1.76)	-2.08496	(< -9.75, -1.63)
Gdf15	-0.429815	(-0.561, -0.289)	-0.988958	(-1.11, -0.859)	-0.834518	(-0.976, -0.674)	-1.2118	(-1.34, -1.06)	0.559143	(0.497, 0.621)	-0.275374	(-0.405, -0.123)	0.15444	(-0.0746, 0.401)
Gem	-0.0812484	(-0.308, 0.196)	-0.378627	(-0.607, -0.261)	-1.23639	(-1.31, -1.16)	-1.83451	(-1.96, -1.7)	0.297378	(0.256, 0.339)	-0.939013	(-1, -0.861)	-0.857765	(-1, -0.577)
Ggct	-0.268854	(-0.591, 0.0231)	-0.254742	(-0.583, 0.872)	-1.87574	(-1.94, -1.81)	-2.55704	(-2.61, -2.48)	-0.014112	(-0.0558, 0.0288)	-1.88985	(-1.94, -1.84)	-1.621	(-2.77, -1.28)
Gng4	-0.195149	(-0.442, 0.26)	-0.457558	(-0.723, -0.207)	-1.60814	(-1.69, -1.53)	-2.73823	(-2.83, -2.65)	0.262409	(0.207, 0.321)	-1.34573	(-1.41, -1.28)	-1.15058	(-1.41, -0.869)
Gpr132	6.68854	(< 1.41, > 8.45)	6.35461	(< 1.07, > 8.12)	-1.9339	(-1.96, -1.91)	-2.14228	(-2.19, -2.1)	0.333926	(0.298, 0.37)	-1.59998	(-1.65, -1.54)	-8.28851	(< -10.1, > -3.01)
H2-M2	-0.188784	(-0.392, 0.161)	-0.525164	(-0.769, -0.28)	-2.13563	(-2.21, -2.07)	-2.53875	(-2.64, -2.44)	0.33638	(0.281, 0.396)	-1.79926	(-1.86, -1.73)	-1.61047	(-1.86, -1.36)
H2-Q7	0.592636	(0.348, > 8.06)	0.212685	(-0.42, > 7.69)	-2.18902	(-2.28, -2.1)	-2.52502	(-2.64, -2.44)	0.379951	(0.339, 0.423)	-1.80907	(-1.9, -1.72)	-2.40171	(< -9.88, -2.1)
Hbegf	0.268888	(-0.202, > 8.72)	-0.0324674	(-0.362, > 8.43)	-1.45357	(-1.56, -1.33)	-2.04668	(-2.22, -1.84)	0.301355	(0.249, 0.356)	-1.15221	(-1.25, -1.04)	-1.4211	(< -9.9, -1.02)
Hilpda	-0.415036	(-0.527, -0.279)	-0.743235	(-0.867, -0.593)	-1.08275	(-1.15, -1.01)	-1.46134	(-1.56, -1.37)	0.328198	(0.294, 0.363)	-0.75455	(-0.829, -0.676)	-0.339514	(-0.532, -0.166)
Hivep1	0.040176	(-0.217, > 0.0427)	-0.221929	(-0.29, 0.523)	-1.80067	(-1.87, -1.73)	-2.30379	(-2.38, -2.23)	0.262105	(0.233, 0.291)	-1.53857	(-1.6, -1.48)	-1.57874	(-2.33, -1.29)
Hnrnpll	0.197325	(0.0169, > 8.62)	0.160967	(-0.177, > 8.59)	-2.51431	(-2.61, -2.43)	-2.43022	(-2.54, -2.32)	0.0363574	(0.0082, 0.0639)	-2.47795	(-2.57, -2.39)	-2.67528	(< -11.1, -2.44)
Htr2a	-0.52443	(-0.682, -0.352)	-0.844973	(-1.03, -0.654)	-1.27725	(-1.36, -1.18)	-1.71576	(-1.83, -1.57)	0.320543	(0.271, 0.375)	-0.956709	(-1.05, -0.841)	-0.432279	(-0.674, -0.174)
Htra1	-1.66674	(-1.81, -1.53)	-2.76556	(-2.99, -2.53)	-1.59212	(-1.83, -1.31)	-1.97895	(-2.3, -1.6)	1.09882	(0.973, 1.22)	-0.493296	(-0.798, -0.135)	1.17345	(0.752, 1.65)
Icam1	0.0178356	(-0.218, 0.245)	-0.222725	(-0.269, 0.166)	-1.74712	(-1.79, -1.7)	-2.12699	(-2.19, -2.06)	0.24056	(0.209, 0.269)	-1.50656	(-1.55, -1.47)	-1.52439	(-1.9, -1.28)
Icosl	0.182857	(-0.0853, 0.53)	-0.0944627	(-0.378, 0.581)	-2.12089	(-2.18, -2.06)	-2.08278	(-2.16, -2)	0.277319	(0.266, 0.311)	-1.84357	(-1.9, -1.79)	-2.02643	(-2.17, -1.8)
Id3	-0.136697	(-0.383, 0.265)	-0.384314	(-0.636, -0.195)	-0.86654	(-0.993, -0.722)	-1.16339	(-1.28, -1.02)	0.247618	(0.19, 0.305)	-0.618922	(-0.737, -0.476)	-0.482225	(-0.731, -0.122)
Ier2	0.0398377	(-0.133, 0.281)	-0.483468	(-0.496, -0.244)	-0.5417	(-0.657, -0.413)	-0.823351	(-0.954, -0.707)	0.523305	(0.477, 0.57)	-0.0183945	(-0.153, 0.104)	-0.0582322	(-0.404, 0.0988)
Ifnb1	3.90314	(< 1.3, > 8.84)	3.30935	(< 0.7, > 8.24)	-1.1151	(< -1.12, > -1.11)	-1.19542	(< -1.2, > -1.18)	0.593786	(< 0.593, > 0.599)	-0.521311	(< -0.522, > -0.507)	-4.42445	(< -9.36, > -1.81)
Ifrd1	-0.203121	(-0.444, 0.0979)	-0.279618	(-0.528, -0.0692)	-1.71703	(-1.85, -1.59)	-1.67836	(-1.89, -1.52)	0.0764968	(0.0277, 0.125)	-1.64054	(-1.74, -1.51)	-1.43742	(-1.95, -1.1)
Igsf6	-0.216063	(-0.4, 0.0752)	-0.455876	(-0.651, -0.218)	-2.06999	(-2.12, -2.02)	-2.30537	(-2.37, -2.24)	0.239813	(0.214, 0.266)	-1.83017	(-1.88, -1.78)	-1.61411	(-1.87, -1.41)
Il10	-0.0802871	(-0.29, 0.207)	-0.341785	(-0.558, -0.226)	-1.07576	(-1.16, -0.961)	-1.06453	(-1.14, -0.944)	0.261498	(0.225, 0.299)	-0.814266	(-0.898, -0.698)	-0.733979	(-0.831, -0.427)
Il12b	-0.33639	(-0.501, -0.102)	-0.649689	(-0.863, -0.367)	-1.49101	(-1.58, -1.4)	-1.90816	(-2.05, -1.76)	0.313299	(0.236, 0.394)	-1.17771	(-1.28, -1.07)	-0.841323	(-1.15, -0.587)
Il17ra	-0.574344	(-0.701, -0.423)	-0.803815	(-0.944, -0.634)	-1.81475	(-1.87, -1.75)	-1.92551	(-2, -1.85)	0.229472	(0.197, 0.263)	-1.58528	(-1.64, -1.52)	-1.01093	(-1.2, -0.836)
Il1a	0.0313044	(-0.192, 0.367)	-0.404625	(-0.472, -0.0596)	-1.05078	(-1.13, -0.984)	-1.42214	(-1.52, -1.33)	0.435929	(0.387, 0.486)	-0.614852	(-0.688, -0.551)	-0.646156	(-1.03, -0.365)
Il1b	-0.24254	(-0.442, 0.0204)	-0.480554	(-0.677, -0.221)	-1.15048	(-1.22, -1.08)	-1.68449	(-1.8, -1.64)	0.238014	(0.205, 0.273)	-0.912466	(-0.981, -0.839)	-0.669926	(-0.973, -0.414)
Il1rn	0.191987	(-0.0847, 0.513)	-0.314008	(-0.555, > -0.277)	-1.51841	(-1.58, -1.45)	-2.56315	(-2.65, -2.47)	0.505995	(0.458, 0.558)	-1.01241	(-1.07, -0.954)	-1.2044	(-2.05, -0.896)
Il23a	-0.379231	(-0.529, -0.192)	-0.611277	(-0.753, -0.425)	-1.2335	(-1.35, -1.12)	-1.27697	(-1.37, -1.19)	0.232046	(0.172, 0.295)	-1.00145	(-1.1, -0.908)	-0.622223	(-0.88, -0.403)
Il6	-0.042754	(-0.396, > 7.76)	-0.261794	(-0.654, > 7.57)	-1.06344	(-1.2, -0.899)	-1.3157	(-1.57, -1.05)	0.21904	(0.161, 0.249)	-0.844397	(-0.986, -0.652)	-0.801643	(< -8.7, -0.272)
Irf1	-0.158953	(-0.325, 0.0855)	-0.188848	(-0.361, 0.0595)	-1.44204	(-1.49, -1.39)	-1.59508	(-1.67, -1.52)	0.0298946	(0.00763, 0.0529)	-1.41215	(-1.43, -1.39)	-1.2532	(-1.51, -1.05)
Irs2	-0.21043	(-0.397, 0.108)	-0.710152	(-0.904, -0.508)	-0.930454	(-1.06, -0.794)	-1.25062	(-1.4, -1.1)	0.499722	(0.464, 0.536)	-0.430732	(-0.565, -0.289)	-0.220302	(-0.522, 0.0848)
Itga5	-0.534041	(-0.667, -0.364)	-0.674613	(-0.811, -0.501)	-1.96368	(-2.02, -1.91)	-1.94455	(-2.01, -1.88)	0.140572	(0.114, 0.168)	-1.82311	(-1.87, -1.77)	-1.28906	(-1.49, -1.12)
Itgav	-0.428331	(-0.655, -0.153)	-0.969753	(-1.24, -0.663)	-2.12674	(-2.23, -2.01)	-2.40048	(-2.53, -2.25)	0.541421	(0.485, 0.602)	-1.58532	(-1.7, -1.45)	-1.15699	(-1.51, -0.822)
Jag1	-0.200288	(-0.422, 0.156)	-0.351769	(-0.587, 0.129)	-1.75639	(-1.84, -1.67)	-1.7808	(-1.89, -1.67)	0.151481	(0.113, 0.19)	-1.60491	(-1.68, -1.52)	-1.40462	(-1.81, -1.13)
Junb	-0.190481	(-0.358, 0.046)	-0.699506	(-0.883, -0.474)	-0.611951	(-0.759, -0.426)	-0.967344	(-1.13, -0.758)	0.509025	(0.458, 0.561)	-0.102926	(-0.255, 0.0942)	0.0875555	(-0.2, 0.423)
Kctd12	-0.173877	(-0.359, 0.0673)	-0.709319	(-0.913, -0.522)	-1.59614	(-1.7, -1.49)	-2.10426	(-2.26, -1.95)	0.535442	(0.486, 0.587)	-1.0607	(-1.16, -0.956)	-0.886826	(-1.15, -0.636)
Klf6	0.068975	(-0.171, 0.122)	-0.208865	(-0.302, -0.188)	-1.04876	(-1.07, -1.02)	-1.28853	(-1.38, -1.21)	0.27784	(0.256, 0.298)	-0.770925	(-0.796, -0.745)	-0.8399	(-1.34, -0.539)
Klf7	-0.25412	(-0.436, -0.0352)	-0.577599	(-0.771, -0.344)	-1.36231	(-1.45, -1.25)	-1.35949	(-1.47, -1.23)	0.323479	(0.295, 0.352)	-1.03883	(-1.13, -0.933)	-0.78471	(-1.07, -0.54)
Kpna3	-0.291127	(-0.52, -0.0395)	-0.648423	(-0.898, -0.377)	-1.52059	(-1.58, -1.46)	-2.13862	(-2.22, -2.06)	0.357296	(0.325, 0.391)	-1.1633	(-1.23, -1.09)	-0.872169	(-1.16, -0.589)
Lcp2	-0.511176	(-0.838, -0.17)	-0.588802	(-0.929, -0.232)	-1.7166	(-1.79, -1.63)	-1.92131	(-2.01, -1.82)	0.0776264	(0.0486, 0.107)	-1.63897	(-1.71, -1.54)	-1.12779	(-1.51, -0.714)
Lif	5.88688	(< 1.04, > 9.15)	5.61013	(< 0.758, > 8.87)	-1.30169	(-1.44, -1.16)	-0.999795	(-1.13, -0.87)	0.276752	(0.204, 0.351)	-1.02494	(-1.14, -0.902)	-6.91183	(< -10.2, > -2.05)
Maff	-0.586539	(-0.715, -0.42)	-0.892949	(-1.01, -0.75)	-1.16715	(-1.25, -1.09)	-1.63972	(-1.72, -1.56)	0.306409	(0.273, 0.347)	-0.860736	(-0.92, -0.798)	-0.274197	(-0.482, -0.0968)
Malt1	0.469978	(0.183, > 8.46)	0.330973	(< 0.265, > 8.33)	-2.43967	(-2.5, -2.38)	-2.20949	(-2.28, -2.14)	0.139005	(0.113, 0.166)	-2.30066	(-2.31, -2.25)	-2.77064	(< -10.8, -2.17)
Map2k3	-0.492702	(-0.602, -0.351)	-0.65996	(-0.779, -0.508)	-1.72194	(-1.77, -1.67)	-2.1066	(-2.17, -2.04)	0.167258	(0.144, 0.19)	-1.55468	(-1.61, -1.5)	-1.06198	(-1.23, -0.926)
Map3k6	0.780944	(< 0.579, > 7.81)	0.883429	(< 0.68, > 7.91)	-2.43244	(-2.5, -2.36)	-2.34016	(-2.43, -2.26)	-0.102485	(-0.131, -0.0757)	-2.53492	(-2.6, -2.47)	-3.31587	(< -10.3, > -3.11)
Mapkapk2	-0.168832	(-0.31, 0.0172)	-0.333847	(-0.484, -0.148)	-1.78038	(-1.83, -1.73)	-2.39989	(-2.46, -2.34)	0.165016	(0.14, 0.191)	-1.61537	(-1.66, -1.57)	-1.44654	(-1.64, -1.29)
Marcksl1	0.39392	(0.207, 0.589)	-0.142157	(-0.344, 0.171)	-1.22832	(-1.28, -1.18)	-2.17914	(-2.25, -2.1)	0.536077	(0.52, 0.573)	-0.692243	(-0.733, -0.649)	-1.08616	(-1.27, -0.873)
Med21	-0.234807	(-0.457, 0.144)	-0.454744	(-0.692, -0.186)	-1.71315	(-1.83, -1.6)	-2.34808	(-2.49, -2.21)	0.219937	(0.177, 0.264)	-1.49321	(-1.6, -1.39)	-1.2584	(-1.56, -0.992)
Mmp13	0.0655588	(-0.252, > 7.97)	-0.282611	(-0.397, > 7.68)	-1.78801	(-1.85, -1.73)	-2.39043	(-2.47, -2.31)	0.34817	(< 0.294, 0.398)	-1.43984	(-1.5, -1.39)	-1.5054	(< -9.44, -1.39)
Mmp14	-0.964528	(-1.11, -0.752)	-1.65762	(-1.88, -1.34)	-1.69888	(-1.85, -1.52)	-1.92154	(-2.16, -1.67)	0.69309	(0.584, 0.785)	-1.00579	(-1.24, -0.763)	-0.0412593	(-0.478, 0.339)
Mpp7	7.94864	(< 1.49, > 8.64)	7.62459	(< 1.17, > 8.31)	-1.83485	(-1.87, -1.65)	-2.12291	(-2.32, -1.98)	0.324052	(0.278, 0.37)	-1.5108	(-1.54, -1.47)	-9.45944	(< -10.2, > -3)
Mtmr12	0.593637	(0.129, > 7.56)	0.452738	(-0.164, > 7.42)	-1.91277	(-1.98, -1.85)	-2.1599	(-2.24, -2.08)	0.140899	(0.116, 0.168)	-1.77187	(-1.83, -1.71)	-2.36551	(< -9.33, -1.86)
Mxd1	-0.365776	(-0.489, -0.22)	-0.653237	(-0.786, -0.498)	-1.32247	(-1.39, -1.25)	-1.66776	(-1.75, -1.58)	0.287461	(0.255, 0.321)	-1.03501	(-1.1, -0.964)	-0.669234	(-0.854, -0.499)
Myc	0.202885	(-0.306, > 9.63)	0.0207989	(-0.508, > 9.46)	-0.75366	(-0.85, -0.648)	-0.978189	(-1.08, -0.867)	0.182086	(0.149, 0.216)	-0.571574	(< -0.626, -0.533)	-0.774459	(< -10.3, -0.103)
Ndrg1	-0.293581	(-0.437, -0.101)	-0.737782	(-0.89, -0.534)	-1.68606	(-1.77, -1.61)	-2.40162	(-2.49, -2.31)	0.444201	(0.412, 0.477)	-1.24186	(-1.32, -1.17)	-0.948276	(-1.17, -0.764)
Nfil3	-0.214356	(-0.414, 0.00473)	-0.437902	(-0.651, -0.221)	-0.818568	(-0.908, -0.693)	-1.30642	(-1.45, -1.15)	0.223546	(0.193, 0.255)	-0.595022	(-0.709, -0.463)	-0.380666	(-0.678, -0.0705)
Nfkb2	-0.173655	(-0.687, > 8.05)	-0.118376	(-0.655, > 8.13)	-2.07783	(-2.14, -2.02)	-2.38748	(-2.44, -2.32)	-0.0552792	(-0.0877, -0.0119)	-2.13311	(-2.16, -2.1)	-1.95945	(< -10.2, -1.4)
Nfkbia	-0.203286	(-0.41, 0.113)	-0.334516	(-0.55, 0.0189)	-0.847545	(-0.947, -0.721)	-0.997576	(-1.1, -0.854)	0.13123	(0.102, 0.161)	-0.716315	(-0.82, -0.584)	-0.513028	(-0.822, -0.196)
Nfkbib	-0.143936	(-0.327, 0.0121)	-0.278402	(-0.466, -0.0465)	-1.63063	(-1.67, -1.59)	-2.15895	(-2.22, -2.1)	0.134466	(0.108, 0.162)	-1.49617	(-1.54, -1.46)	-1.35223	(-1.52, -1.15)
Nfkbid	-0.0385459	(-0.175, > 0.147)	-0.148431	(-0.428, > 0.045)	-1.45871	(-1.55, -1.35)	-1.07952	(-1.17, -0.989)	0.109885	(0.0702, 0.15)	-1.34882	(-1.4, -1.32)	-1.31027	(-1.94, -0.947)
Nfkbie	-0.406831	(-0.665, -0.0154)	-0.428151	(-0.689, -0.0192)	-1.89767	(-1.96, -1.84)	-2.13131	(-2.21, -2.05)	0.0213209	(-0.0114, 0.0549)	-1.87635	(-1.93, -1.82)	-1.46952	(-1.89, -1.17)
Noct	3.44312	(< 1.57, > 8.17)	3.28196	(< 1.41, > 8)	-2.29868	(-2.36, -2.23)	-2.08582	(< -2.09, > -2.08)	0.161166	(0.123, 0.199)	-2.13751	(< -2.14, > -2.14)	-5.58063	(< -10.3, > -3.71)
Nr4a1	-0.593677	(-0.721, -0.457)	-0.913855	(-0.995, -0.82)	-0.911235	(-1.04, -0.78)	-1.12694	(-1.2, -1.05)	0.320179	(0.254, 0.387)	-0.591056	(-0.681, -0.496)	0.00262043	(-0.197, 0.197)
Odc1	-0.447838	(-0.667, -0.191)	-0.558176	(-0.782, -0.292)	-1.61789	(-1.68, -1.55)	-2.49299	(-2.59, -2.4)	0.110338	(0.0785, 0.143)	-1.50755	(-1.57, -1.45)	-1.05972	(-1.33, -0.817)
Olr1	0.00980907	(-0.215, 0.389)	-0.36588	(-0.423, -0.356)	-1.84141	(-1.91, -1.77)	-2.16786	(-2.32, -2.01)	0.375689	(0.328, 0.424)	-1.46572	(-1.52, -1.41)	-1.47553	(-1.52, -1.45)
Orai2	8.16978	(< 0.348, > 8.72)	8.07918	(< 0.248, > 8.63)	-2.12125	(-2.17, -2.07)	-2.52206	(-2.58, -2.46)	0.0905941	(0.0702, 0.119)	-2.03065	(-2.07, -1.99)	-10.2004	(< -10.8, > -2.37)
Pde4b	0.11646	(< 0.109, > 0.122)	-0.106659	(< -0.115, > -0.101)	-1.00531	(-1.05, -0.957)	-1.26091	(-1.3, -1.2)	0.223119	(0.203, 0.243)	-0.782194	(-0.809, -0.763)	-0.898654	(-1.25, -0.648)
Pdpn	-0.525081	(-0.753, -0.13)	-0.576126	(-0.835, -0.15)	-1.43747	(-1.51, -1.36)	-2.37009	(-2.46, -2.28)	0.0510448	(-0.00418, 0.109)	-1.38642	(-1.46, -1.31)	-0.86134	(-1.3, -0.582)
Phlda1	0.237122	(-0.102, > 10.4)	-0.28177	(-0.574, > 9.89)	-0.7741	(-0.936, -0.515)	-1.05922	(-1.25, -0.863)	0.518892	(0.455, 0.585)	-0.255208	(-0.417, -0.00245)	-0.49233	(< -10.7, -0.00154)
Pim1	-0.370505	(-0.478, -0.239)	-0.675521	(-0.8, -0.527)	-0.950731	(-1.03, -0.866)	-1.14539	(-1.24, -1.04)	0.305016	(0.275, 0.335)	-0.645715	(-0.729, -0.551)	-0.275209	(-0.474, -0.0876)
Plau	-0.671057	(-0.757, -0.576)	-0.985623	(-1.07, -0.891)	-1.80893	(-1.92, -1.7)	-2.16354	(-2.3, -2.02)	0.314566	(0.281, 0.348)	-1.49437	(-1.6, -1.39)	-0.823312	(-0.973, -0.674)
Plaur	-0.369556	(-0.483, -0.223)	-0.665381	(-0.792, -0.505)	-1.59766	(-1.65, -1.54)	-1.90625	(-1.98, -1.82)	0.295825	(0.268, 0.324)	-1.30183	(-1.36, -1.24)	-0.932275	(-1.11, -0.779)
Plek	-0.0926198	(-0.322, 0.322)	-0.425531	(-0.675, -0.301)	-1.72822	(-1.81, -1.64)	-2.47045	(-2.58, -2.36)	0.332911	(0.29, 0.377)	-1.39531	(-1.47, -1.32)	-1.30269	(-1.46, -1.04)
Plscr1	-0.458486	(-0.596, -0.3)	-0.636602	(-0.782, -0.465)	-1.58897	(-1.64, -1.54)	-2.02068	(-2.08, -1.96)	0.178115	(0.15, 0.208)	-1.41085	(-1.46, -1.36)	-0.952366	(-1.14, -0.781)
Ppp1r15a	0.126725	(0.0136, 0.325)	-0.129816	(< -0.14, > -0.0449)	-0.820594	(-0.883, -0.75)	-1.16888	(-1.25, -1.08)	0.256541	(0.227, 0.287)	-0.564053	(-0.591, -0.534)	-0.690778	(-1.13, -0.424)
Prag1	-0.233107	(-0.52, 0.324)	-0.552217	(-0.892, -0.248)	-1.0691	(-1.18, -0.951)	-1.73293	(-1.88, -1.56)	0.31911	(0.249, 0.399)	-0.749992	(-0.857, -0.605)	-0.516885	(-0.861, -0.107)
Prdx5	0.233902	(0.116, > 8)	0.0911497	(-0.185, > 7.87)	-1.7173	(-1.83, -1.62)	-2.78349	(-2.91, -2.67)	0.142753	(0.112, 0.183)	-1.57455	(-1.68, -1.48)	-1.80845	(< -9.58, -1.62)
Prr5l	-0.358886	(-0.515, -0.134)	-0.515566	(-0.68, -0.28)	-1.73721	(-1.78, -1.69)	-2.09018	(-2.14, -2.04)	0.156679	(0.136, 0.178)	-1.58054	(-1.62, -1.56)	-1.22165	(-1.47, -1.04)
Pstpip2	-0.547632	(-0.722, -0.329)	-0.977586	(-1.17, -0.74)	-2.04173	(-2.14, -1.94)	-2.02422	(-2.14, -1.91)	0.429954	(0.394, 0.468)	-1.61178	(-1.71, -1.5)	-1.06415	(-1.34, -0.807)
Ptgs2	-0.494822	(-0.602, -0.36)	-0.84788	(-0.964, -0.703)	-0.949337	(-1.04, -0.851)	-1.20009	(-1.31, -1.09)	0.353059	(0.318, 0.388)	-0.596278	(-0.691, -0.493)	-0.101456	(-0.316, 0.0926)
Pvr	-0.239074	(-0.401, -0.0221)	-0.61398	(-0.779, -0.385)	-1.65515	(-1.72, -1.59)	-1.73437	(-1.82, -1.65)	0.374906	(0.35, 0.403)	-1.28024	(-1.35, -1.22)	-1.04117	(-1.31, -0.83)
Rab20	-0.277939	(-0.632, -0.0611)	-0.466639	(-0.826, -0.238)	-1.02886	(-1.1, -0.986)	-1.51597	(-1.61, -1.4)	0.188701	(0.162, 0.216)	-0.840156	(-0.913, -0.733)	-0.562218	(-0.824, -0.111)
Rasgef1b	-0.365855	(-0.536, -0.149)	-0.571544	(-0.743, -0.347)	-1.07268	(-1.17, -0.968)	-1.20511	(-1.3, -1.1)	0.205689	(0.173, 0.239)	-0.86699	(-0.962, -0.763)	-0.501135	(-0.79, -0.247)
Rel	-0.292184	(-0.468, -0.0615)	-0.627115	(-0.811, -0.388)	-1.46015	(-1.53, -1.38)	-1.43889	(-1.53, -1.35)	0.334931	(0.312, 0.358)	-1.12522	(-1.2, -1.04)	-0.83304	(-1.12, -0.589)
Relb	0.147028	(0.0977, > 7.93)	0.0213161	(-0.22, > 7.82)	-1.88746	(-1.93, -1.82)	-2.17818	(-2.26, -2.1)	0.125712	(0.0971, 0.155)	-1.76175	(-1.82, -1.7)	-1.90878	(< -9.71, -1.83)
Rgs1	0.0864145	(0.0659, 0.109)	-0.0035589	(< -0.00739, > 0.00396)	-1.20095	(-1.25, -1.15)	-1.46368	(-1.53, -1.4)	0.0899735	(0.067, 0.113)	-1.11097	(-1.16, -1.07)	-1.19739	(-2.06, -0.881)
Rnd1	-0.0294603	(-0.433, > 8.74)	-0.116266	(-0.552, > 8.68)	-1.201	(-1.27, -1.11)	-1.65446	(-1.79, -1.48)	0.0868058	(0.0405, 0.135)	-1.11419	(< -1.19, -1.04)	-1.08473	(< -9.94, -0.592)
Rnd3	5.46111	(< 0.253, > 7.2)	5.29768	(< 0.0771, > 7.03)	-1.13958	(-1.19, -1.1)	-1.58985	(-1.62, -1.55)	0.163433	(0.137, 0.19)	-0.97615	(-1.03, -0.917)	-6.43726	(< -8.17, > -1.2)
Rnf149	-0.566741	(-0.756, -0.264)	-0.661655	(-0.874, -0.335)	-2.01058	(-2.09, -1.94)	-2.47041	(-2.57, -2.38)	0.0949141	(0.0591, 0.131)	-1.91567	(-1.99, -1.84)	-1.34892	(-1.68, -1.12)
Rnf19a	-0.258591	(-0.431, -0.0437)	-0.389755	(-0.566, -0.172)	-1.50616	(-1.57, -1.43)	-1.74258	(-1.83, -1.65)	0.131165	(0.11, 0.153)	-1.375	(-1.44, -1.3)	-1.11641	(-1.36, -0.898)
S100a10	-0.3652	(-0.601, 0.0159)	-0.732959	(-0.997, -0.343)	-1.45234	(-1.57, -1.35)	-2.67238	(-2.81, -2.55)	0.367758	(0.32, 0.416)	-1.08458	(-1.2, -0.98)	-0.719379	(-1.14, -0.431)
Samsn1	-0.0393942	(-0.4, > -0.0354)	-0.482756	(-0.869, -0.393)	-1.22166	(-1.34, -1.08)	-1.77772	(-1.87, -1.61)	0.443362	(0.393, 0.482)	-0.778296	(-0.907, -0.644)	-0.738902	(-0.913, -0.277)
Sdc4	-0.194341	(-0.41, 0.0351)	-0.587746	(-0.818, -0.384)	-1.3962	(-1.46, -1.33)	-2.08673	(-2.18, -1.99)	0.393404	(0.354, 0.434)	-1.0028	(-1.06, -0.937)	-0.808457	(-1.02, -0.543)
Sde2	-0.392575	(-0.528, -0.216)	-0.676002	(-0.82, -0.489)	-1.42984	(-1.51, -1.34)	-1.77072	(-1.88, -1.66)	0.283427	(0.257, 0.31)	-1.14641	(-1.23, -1.06)	-0.753834	(-0.975, -0.558)
Sele	-0.505599	(-0.713, -0.312)	-0.820637	(-1.01, -0.628)	-1.5415	(-1.63, -1.43)	-1.63265	(-1.77, -1.51)	0.315038	(0.28, 0.353)	-1.22646	(-1.31, -1.13)	-0.720859	(-0.987, -0.426)
Serpine1	-0.158767	(-0.453, 0.249)	-0.525243	(-0.86, -0.312)	-1.36669	(-1.44, -1.28)	-1.78169	(-1.91, -1.63)	0.366476	(0.31, 0.428)	-1.00021	(-1.04, -0.888)	-0.841446	(-1.08, -0.451)
Sh3bgrl2	-0.573877	(-0.709, -0.415)	-0.887885	(-1.05, -0.707)	-1.62075	(-1.68, -1.56)	-2.3348	(-2.41, -2.25)	0.314007	(0.279, 0.351)	-1.30674	(-1.37, -1.24)	-0.732863	(-0.932, -0.548)
Skil	0.196423	(0.174, > 8.17)	0.00117112	(-0.22, > 7.98)	-1.73141	(-1.78, -1.68)	-2.04789	(-2.12, -1.97)	0.195252	(0.167, 0.223)	-1.53616	(-1.58, -1.49)	-1.73258	(< -9.73, -1.68)
Slc2a6	-0.455404	(-0.669, -0.248)	-0.596588	(-0.833, -0.359)	-2.31623	(-2.37, -2.26)	-2.53021	(-2.6, -2.45)	0.141184	(0.0965, 0.187)	-2.17505	(-2.23, -2.11)	-1.71965	(-1.96, -1.46)
Slc7a2	-1.23523	(-1.34, -1.08)	-1.83079	(-1.97, -1.63)	-1.87358	(-2.01, -1.74)	-2.04709	(-2.23, -1.88)	0.595554	(0.523, 0.662)	-1.27803	(-1.46, -1.12)	-0.0427997	(-0.362, 0.208)
Snx18	-0.335068	(-0.472, -0.161)	-0.687583	(-0.838, -0.497)	-1.62068	(-1.68, -1.56)	-2.07911	(-2.16, -1.99)	0.352515	(0.321, 0.384)	-1.26816	(-1.33, -1.21)	-0.933093	(-1.14, -0.762)
Socs3	0.571383	(< 0.545, > 8.66)	0.262063	(< 0.235, > 8.36)	-0.625214	(-0.734, -0.503)	-0.920679	(-1.06, -0.764)	0.30932	(0.281, 0.338)	-0.315894	(-0.425, -0.207)	-0.887277	(< -9.03, > -0.857)
Sod2	-0.43885	(-0.597, -0.247)	-0.462287	(-0.626, -0.262)	-1.57452	(-1.62, -1.53)	-2.34184	(-2.4, -2.29)	0.0234362	(-0.00266, 0.0503)	-1.55109	(-1.59, -1.51)	-1.11224	(-1.32, -0.935)
Sowahc	0.0565753	(-0.213, 0.329)	-0.282715	(-0.365, 0.0869)	-1.10924	(-1.17, -1.04)	-1.3658	(-1.43, -1.28)	0.33929	(0.312, 0.367)	-0.769948	(-0.84, -0.719)	-0.826524	(-1.19, -0.566)
Sphk1	-0.371487	(-0.735, > 8.05)	-0.506215	(-0.913, > 7.97)	-1.7495	(-1.93, -1.54)	-1.83665	(-2.14, -1.48)	0.134728	(0.0441, 0.243)	-1.61477	(-1.78, -1.4)	-1.24328	(< -9.71, -0.729)
Spp1	-1.6396	(-1.84, -1.35)	-2.85272	(-3.09, -2.48)	-0.654484	(-1.67, > 10.2)	-1.02174	(-2.14, > 9.87)	1.21312	(1.11, 1.28)	0.558636	(-0.521, > 11.4)	2.19823	(0.87, > 13.1)
Spred1	-0.390672	(-0.61, -0.162)	-0.788053	(-1.03, -0.535)	-1.61384	(-1.69, -1.54)	-2.02331	(-2.12, -1.92)	0.39738	(0.359, 0.439)	-1.21646	(-1.3, -1.13)	-0.825789	(-1.1, -0.531)
Sqstm1	-0.386088	(-0.578, -0.233)	-0.650777	(-0.831, -0.485)	-1.47329	(-1.53, -1.41)	-2.21901	(-2.3, -2.14)	0.264689	(0.233, 0.294)	-1.2086	(-1.27, -1.15)	-0.822517	(-1, -0.601)
Srgn	7.57512	(< -0.23, 8.68)	7.07026	(< -0.825, > 7.64)	-1.51116	(-1.56, -1.4)	-2.72977	(-2.8, -2.66)	0.50486	(0.439, > 0.595)	-1.0063	(-1.09, > -0.921)	-8.58141	(< -9.16, > -0.691)
Stx11	0.326547	(0.102, > 8.27)	0.211402	(-0.301, > 8.17)	-1.72704	(-1.77, -1.68)	-2.14402	(-2.19, -2.08)	0.115145	(0.0966, 0.149)	-1.61189	(-1.64, -1.59)	-1.93844	(< -9.9, -1.47)
Stx6	-0.0560747	(-0.299, 0.488)	-0.30949	(-0.565, 0.249)	-1.90372	(-1.97, -1.84)	-2.2595	(-2.33, -2.18)	0.253415	(0.23, 0.271)	-1.6503	(-1.71, -1.6)	-1.59423	(-2.16, -1.33)
Tagap	5.01614	(< 1.25, > 8.05)	4.84655	(< 1.08, > 7.88)	-0.90039	(-1, -0.836)	-1.18377	(-1.3, -1.06)	0.16959	(0.139, 0.2)	-0.7308	(-0.825, -0.633)	-5.74694	(< -8.78, > -1.98)
Tagln2	0.221229	(-0.2, > 7.37)	-0.0231989	(-0.273, > 7.14)	-1.52213	(-1.59, -1.46)	-2.53879	(-2.62, -2.46)	0.244428	(0.22, 0.268)	-1.2777	(-1.34, -1.22)	-1.49893	(< -8.66, -1.22)
Tfec	-0.238574	(-0.433, 0.0434)	-0.45598	(-0.651, -0.168)	-1.65299	(-1.71, -1.6)	-1.91507	(-1.98, -1.85)	0.217406	(0.195, 0.24)	-1.43558	(-1.49, -1.38)	-1.19701	(-1.45, -0.971)
Tgm2	1.51596	(0.191, > 8.15)	1.27098	(-0.0627, > 7.91)	-1.69841	(-1.76, -1.63)	-2.55966	(-2.64, -2.48)	0.24497	(0.213, 0.275)	-1.45344	(-1.51, -1.4)	-2.96939	(< -9.61, > -2.61)
Tlr2	-0.357223	(-0.507, -0.129)	-0.797736	(-0.965, -0.546)	-1.38811	(-1.45, -1.32)	-1.97348	(-2.07, -1.88)	0.440512	(0.403, 0.478)	-0.947596	(-1.02, -0.877)	-0.590372	(-0.87, -0.386)
Tnf	0.022538	(-0.175, 0.283)	-0.390668	(-0.461, -0.112)	-0.818899	(-0.899, -0.788)	-0.956249	(-1.09, -0.836)	0.413206	(0.367, 0.46)	-0.405692	(-0.482, -0.304)	-0.42823	(-0.779, -0.308)
Tnfaip2	0.234359	(0.109, > 7.94)	0.114702	(< 0.107, > 7.83)	-1.66577	(-1.71, -1.62)	-1.79831	(-1.86, -1.73)	0.119656	(0.0964, 0.121)	-1.54611	(-1.58, -1.5)	-1.78047	(< -9.5, -1.41)
Tnfaip3	0.0581125	(-0.161, 0.172)	-0.0983078	(-0.178, > -0.0959)	-1.07072	(-1.13, -1.02)	-1.17436	(-1.25, -1.11)	0.15642	(0.138, 0.178)	-0.914295	(-0.972, -0.853)	-0.972408	(-1.13, -0.704)
Tnfrsf1b	-0.366934	(-0.523, -0.156)	-0.862069	(-1.04, -0.628)	-1.64193	(-1.71, -1.57)	-2.03884	(-2.13, -1.95)	0.495135	(0.462, 0.527)	-1.14679	(-1.22, -1.07)	-0.779861	(-1.04, -0.566)
Tnfsf4	-0.711121	(-0.839, -0.569)	-1.10621	(-1.24, -0.962)	-1.29165	(-1.44, -1.13)	-1.36559	(-1.52, -1.2)	0.395086	(0.309, 0.481)	-0.896565	(-1.04, -0.743)	-0.185444	(-0.433, 0.0609)
Tnfsf9	0.295261	(-0.0341, 0.461)	-0.130048	(-0.459, > -0.122)	-1.24071	(-1.34, -1.14)	-1.276	(-1.37, -1.14)	0.425309	(0.379, 0.458)	-0.815403	(-0.849, -0.77)	-1.11066	(-2.15, -0.682)
Top1	-0.687399	(-0.842, -0.48)	-0.794986	(-0.964, -0.571)	-1.66889	(-1.75, -1.59)	-2.21218	(-2.31, -2.11)	0.107587	(0.0727, 0.143)	-1.5613	(-1.64, -1.48)	-0.873905	(-1.12, -0.668)
Trib1	-0.254139	(-0.369, -0.109)	-0.571523	(-0.694, -0.417)	-0.716689	(-0.785, -0.641)	-1.06434	(-1.13, -0.985)	0.317384	(0.29, 0.345)	-0.399304	(-0.471, -0.319)	-0.145166	(-0.347, 0.0363)
Trim13	0.062589	(< 0.0598, > 0.0682)	-0.180583	(-0.252, > -0.175)	-1.32705	(-1.39, -1.26)	-1.79186	(-1.88, -1.71)	0.243172	(0.234, 0.272)	-1.08387	(-1.11, -1.04)	-1.14646	(-2.38, -0.805)
Tubb6	-0.281245	(-0.487, 0.0573)	-0.6451	(-0.868, -0.336)	-1.07774	(-1.16, -0.995)	-1.98308	(-2.08, -1.88)	0.363855	(0.331, 0.397)	-0.713884	(-0.793, -0.629)	-0.432639	(-0.776, -0.173)
Txnrd1	0.433344	(0.206, > 9.04)	0.207483	(< 0.0961, > 8.82)	-1.77829	(-1.84, -1.71)	-2.33557	(-2.42, -2.26)	0.225861	(0.192, 0.259)	-1.55243	(-1.61, -1.49)	-1.98577	(< -10.6, -1.52)
Vim	8.28739	(< 0.0128, 8.3)	8.14808	(< -0.148, 8.28)	-1.70933	(-1.73, -1.69)	-2.79475	(-2.82, > -2.75)	0.139309	(0.11, 0.169)	-1.57002	(-1.59, > -1.54)	-9.85741	(< -9.86, > -1.57)
Zfp36	-0.132568	(-0.31, 0.118)	-0.713239	(-0.906, -0.501)	-0.596023	(-0.734, -0.431)	-1.06897	(-1.22, -0.886)	0.580671	(0.523, 0.64)	-0.0153515	(-0.155, 0.158)	0.117216	(-0.146, 0.438)
Zhx2	-0.830685	(-1.13, > 8.57)	-1.30413	(-1.72, > 8.25)	-1.22236	(-1.51, -0.863)	-1.76047	(-2.22, -1.27)	0.473449	(0.271, 0.622)	-0.748911	(-1.17, -0.289)	0.0817735	(< -9.67, 0.811)
Zswim4	-0.640714	(-0.793, -0.445)	-0.795534	(-0.934, -0.616)	-1.52742	(-1.61, -1.44)	-1.6813	(-1.76, -1.6)	0.15482	(0.118, 0.194)	-1.3726	(-1.44, -1.3)	-0.731887	(-0.978, -0.528)

## Sheet: Naive_Rep1
	log10(k1')	log10(k1')_CI95	log10(k2)	log10(k2)_CI95	log10(k2')	log10(k2')_CI95	log10(kdeg)	log10(kdeg)_CI95	log10(k1'/k2)	log10(k1'/k2)_CI95	log10(k1'k2'/k2)	log10(k1'k2'/k2)_CI95	log10(k2'/k2)	log10(k2'/k2)_CI95
Abtb2	7.12312	(< 1.07, 8.48)	7.06048	(< 1.01, 8.38)	-1.57792	(-1.69, -1.49)	-2.47355	(-2.82, -2.36)	0.0626414	(0.0137, 0.119)	-1.51528	(-1.6, -1.44)	-8.6384	(< -9.41, > -2.59)
Acod1	-0.280167	(-0.571, 0.695)	-0.528205	(-0.914, 0.528)	-1.65064	(-1.79, -1.49)	-2.06647	(-2.4, -1.72)	0.248038	(0.129, 0.379)	-1.4026	(-1.56, -1.21)	-1.12243	(-2.2, -0.678)
Acp5	0.0140318	(-0.331, > 9.77)	-0.344368	(-0.411, > 9.45)	-1.75516	(-1.86, -1.64)	-2.13779	(-2.44, -1.85)	0.3584	(0.31, 0.411)	-1.39676	(-1.49, -1.29)	-1.41079	(< -11.2, -1.28)
Adora2a	-0.63859	(-0.938, -0.044)	-1.07765	(-1.5, -0.423)	-1.16188	(-1.43, -0.0983)	-1.29435	(-1.73, -0.0584)	0.439064	(0.352, 0.582)	-0.72282	(-1.02, 0.462)	-0.0842306	(-0.838, 1.21)
Adora2b	-0.674156	(-0.847, -0.46)	-0.90205	(-1.11, -0.658)	-1.05052	(-1.23, -0.86)	-1.42273	(-1.69, -1.18)	0.227894	(0.156, 0.303)	-0.822622	(-1, -0.619)	-0.148466	(-0.501, 0.192)
Anxa5	-0.873597	(-0.978, -0.753)	-1.00469	(-1.1, -0.891)	-1.6524	(-1.84, -1.5)	-2.18921	(-2.45, -1.99)	0.131094	(0.101, 0.165)	-1.5213	(-1.7, -1.37)	-0.647706	(-0.876, -0.473)
Arl5b	-0.149332	(-0.448, 0.727)	-0.396188	(-0.727, 0.512)	-1.78535	(-1.93, -1.64)	-1.96592	(-2.23, -1.72)	0.246856	(0.196, 0.305)	-1.53849	(-1.68, -1.39)	-1.38916	(-2.21, -0.989)
Arl5c	-0.196202	(-0.403, 0.176)	-0.509299	(-0.707, -0.313)	-1.99268	(-2.07, -1.91)	-2.28658	(-2.52, -2.1)	0.313096	(0.283, 0.345)	-1.67958	(-1.75, -1.61)	-1.48338	(-1.75, -1.23)
Bcl2l11	-0.0480785	(-0.509, 0.311)	-0.511748	(-0.944, -0.429)	-1.62384	(-1.75, -1.61)	-1.8303	(-2.03, -1.57)	0.46367	(0.431, 0.497)	-1.16017	(-1.27, -0.941)	-1.11209	(-1.28, -0.455)
Bmp2	-0.972845	(-1.03, -0.911)	-1.40833	(-1.48, -1.33)	-1.01068	(-1.09, -0.927)	-1.42025	(-1.53, -1.31)	0.435483	(0.396, 0.474)	-0.575193	(-0.664, -0.478)	0.397652	(0.258, 0.538)
Btg1	-0.533795	(-0.604, > -0.441)	-1.04134	(-1.13, -0.924)	-1.05389	(-1.11, -0.978)	-1.75643	(-1.84, -1.65)	0.507542	(0.459, 0.545)	-0.546353	(-0.606, -0.467)	-0.0125579	(-0.134, 0.111)
Btg2	0.136485	(-0.165, 0.428)	-0.448181	(-0.604, -0.158)	-0.959399	(-1.06, -0.841)	-1.21375	(-1.29, -1.12)	0.584667	(0.533, 0.628)	-0.374733	(-0.464, -0.27)	-0.511218	(-0.854, -0.273)
C3	5.43252	(< 0.507, > 7.56)	5.46028	(< 0.531, > 7.58)	-2.26513	(-2.4, -2.21)	-3.643	(-3.7, -3.56)	-0.0277655	(-0.096, 0.0443)	-2.2929	(-2.4, -2.19)	-7.72542	(< -9.85, > -2.8)
C5ar1	-0.588508	(-0.721, -0.455)	-1.26767	(-1.41, -1.13)	-1.37166	(-1.61, -1.15)	-1.82778	(-2.16, -1.55)	0.679163	(0.625, 0.736)	-0.692494	(-0.925, -0.465)	-0.103987	(-0.406, 0.207)
Cav1	-0.416856	(-0.953, > 10)	-0.659783	(-1.22, > 9.71)	5.98757	(< -1.53, > 12.3)	5.70206	(< -2.6, > 12)	0.242927	(0.109, 0.368)	6.23049	(< -1.25, > 12.6)	6.64735	(< -11, > 13)
Ccl12	6.69194	(< 1.45, > 8.83)	6.34508	(< 1.11, > 8.49)	-1.39605	(-1.43, -1.35)	-2.00634	(-2.18, -1.75)	0.346863	(0.308, 0.387)	-1.04919	(-1.09, -1.01)	-7.74113	(< -9.88, > -2.5)
Ccl2	4.9428	(< 1.47, > 10.2)	4.46427	(< 0.987, > 9.69)	-1.14412	(-1.27, -1.01)	-1.38931	(-1.61, -1.2)	0.478535	(0.43, 0.528)	-0.665587	(-0.78, -0.543)	-5.60839	(< -10.8, > -2.13)
Ccl4	0.117184	(-0.34, > 9.83)	-0.189134	(-0.605, > 9.55)	-1.19556	(-1.27, -1.08)	-1.55685	(-1.76, -1.36)	0.306317	(0.271, 0.342)	-0.889247	(-0.991, -0.773)	-1.00643	(< -10.8, -0.452)
Ccl5	0.508771	(0.349, > 10)	0.0794249	(-0.757, > 9.61)	-1.82479	(-1.99, -1.65)	-2.5604	(-2.65, -2.22)	0.429346	(0.327, 0.577)	-1.39545	(-1.54, -1.24)	-1.90422	(< -11.4, -1.66)
Ccl7	5.32369	(< 0.513, > 9.09)	4.90426	(< 0.0946, > 8.67)	-1.14384	(-1.25, -1.09)	-1.54131	(-1.72, -1.42)	0.41943	(0.381, 0.462)	-0.72441	(-0.824, -0.623)	-6.0481	(< -9.82, > -1.23)
Ccl9	-0.29616	(-0.418, -0.113)	-0.715377	(-0.855, -0.505)	-1.48635	(-1.57, -1.4)	-2.25416	(-2.45, -2.06)	0.419217	(0.379, 0.456)	-1.06714	(-1.15, -0.984)	-0.770976	(-1, -0.595)
Ccr3	-0.429488	(-0.615, -0.128)	-0.760563	(-0.973, -0.426)	-1.57765	(-1.7, -1.44)	-2.07177	(-2.31, -1.84)	0.331075	(0.277, 0.385)	-1.24658	(-1.37, -1.11)	-0.817087	(-1.18, -0.538)
Ccrl2	-0.569312	(-0.67, -0.424)	-1.10811	(-1.21, -0.968)	-1.12709	(-1.23, -0.997)	-1.72124	(-1.93, -1.52)	0.538798	(0.5, 0.588)	-0.588294	(-0.703, -0.453)	-0.0189819	(-0.195, 0.183)
Cd14	-0.301314	(-0.337, -0.23)	-1.11112	(-1.15, -1.03)	-1.3578	(-1.38, -1.3)	-1.93037	(-1.98, -1.82)	0.809806	(0.789, 0.827)	-0.547999	(-0.572, -0.487)	-0.246685	(-0.347, -0.145)
Cd40	-0.731578	(-0.828, -0.642)	-0.84	(-0.938, -0.743)	-1.99699	(-2.04, -1.95)	-2.26922	(-2.51, -2.11)	0.108423	(0.0949, 0.122)	-1.88857	(-1.93, -1.84)	-1.15699	(-1.27, -1.03)
Cd44	5.54673	(< 1.7, > 7.3)	5.41541	(< 1.56, > 7.17)	-1.98698	(-2.08, -1.95)	-3.13984	(-3.39, -3.12)	0.131325	(0.0668, 0.199)	-1.85566	(-1.87, -1.84)	-7.40239	(< -9.16, > -3.55)
Cd69	0.199419	(-0.419, > 7.65)	-0.163952	(-0.388, > 7.3)	-1.1135	(-1.25, -0.98)	-1.51708	(-1.84, -1.3)	0.363372	(0.335, 0.395)	-0.750125	(-0.883, -0.624)	-0.949544	(< -8.48, -0.616)
Cd74	-0.651502	(-0.795, -0.513)	-1.36059	(-1.51, -1.23)	-1.81635	(-2.51, -1.46)	-2.3502	(-3.06, -1.93)	0.709083	(0.653, 0.769)	-1.10727	(-1.8, -0.756)	-0.455769	(-1.16, -0.0396)
Cd83	-0.46828	(-0.604, -0.328)	-0.706366	(-0.836, -0.566)	-1.33514	(-1.39, -1.27)	-1.67632	(-1.75, -1.6)	0.238086	(0.216, 0.259)	-1.09705	(-1.15, -1.04)	-0.62877	(-0.797, -0.453)
Cdc42ep2	-0.394972	(-0.598, -0.0346)	-0.656904	(-0.9, -0.257)	-1.14715	(-1.26, -1.02)	-1.80259	(-2.09, -1.55)	0.261932	(0.208, 0.318)	-0.885214	(-1.01, -0.739)	-0.490242	(-0.943, -0.162)
Cdc42ep4	-0.577455	(-0.751, -0.388)	-0.8618	(-1.03, -0.668)	-1.18706	(-1.32, -1.05)	-1.64723	(-1.83, -1.49)	0.284345	(0.245, 0.328)	-0.902714	(-1.02, -0.774)	-0.32526	(-0.604, -0.0513)
Cdkn1a	-0.53184	(-0.595, -0.473)	-0.950113	(-1.02, -0.878)	-1.1258	(-1.15, -1.1)	-1.82134	(-1.86, -1.78)	0.418273	(0.402, 0.437)	-0.707527	(-0.731, -0.68)	-0.175687	(-0.247, -0.0991)
Chka	-0.260731	(-0.541, 0.499)	-0.38265	(-0.679, 0.334)	-2.42347	(-2.56, -2.26)	-2.2203	(-2.53, -1.89)	0.12192	(0.0798, 0.167)	-2.30155	(-2.42, -2.15)	-2.04082	(-2.51, -1.73)
Cish	0.366377	(-0.3, > 7.71)	0.0285637	(-0.697, > 7.39)	-0.896515	(-1.15, -0.176)	-0.846996	(-1.18, -0.286)	0.337814	(0.303, 0.373)	-0.558701	(-0.806, -0.0362)	-0.925078	(< -8.34, 0.431)
Clcf1	-0.00954674	(-0.418, > 9.03)	-0.291169	(-0.724, > 8.78)	-1.65703	(-1.84, -1.44)	-1.05728	(-1.29, -0.803)	0.281622	(0.227, 0.338)	-1.37541	(-1.55, -1.15)	-1.36586	(< -10.5, -0.743)
Clec4e	-0.0302605	(-0.341, 0.292)	-0.334531	(-0.635, -0.278)	-1.96031	(-2.01, -1.9)	-2.50908	(-2.77, -2.27)	0.304271	(0.275, 0.336)	-1.65604	(-1.69, -1.59)	-1.62578	(-1.7, -1.27)
Clec5a	5.83593	(< -0.409, > 10.1)	5.68339	(< -0.542, > 9.93)	-1.74101	(-1.78, -1.65)	-3.00755	(-3.04, -2.97)	0.152542	(0.0982, 0.205)	-1.58847	(-1.61, -1.5)	-7.4244	(< -11.7, > -1.16)
Clic4	-0.687087	(-0.86, -0.476)	-1.025	(-1.19, -0.826)	-1.29117	(-1.42, -1.17)	-1.85265	(-2.02, -1.69)	0.337917	(0.296, 0.389)	-0.953248	(-1.06, -0.841)	-0.266161	(-0.54, -0.0338)
Cpd	-1.31191	(-1.61, -1)	-2.41421	(-2.89, -1.86)	-1.69446	(-2.13, -0.764)	-1.84987	(-2.36, -0.824)	1.10229	(0.812, 1.4)	-0.592168	(-1.18, 0.433)	0.719745	(-0.143, 1.98)
Csf2	0.417231	(0.17, > 10.9)	0.215343	(-0.417, > 10.7)	-1.22593	(-1.32, -1.12)	-1.14903	(-1.23, -1.06)	0.201888	(0.168, 0.235)	-1.02404	(-1.12, -0.93)	-1.44127	(< -12, -0.828)
Cst7	-1.03924	(-1.39, 0.321)	-1.45857	(-2.28, 0.0125)	-2.02105	(-2.27, -1.83)	-2.6981	(-3.37, -2.48)	0.419339	(0.332, 0.917)	-1.60171	(-1.93, -0.998)	-0.562477	(-2.2, 0.374)
Cxcl1	-0.144003	(-0.337, 0.208)	-0.395563	(-0.595, -0.22)	-1.0638	(-1.14, -0.989)	-1.28015	(-1.35, -1.21)	0.251559	(0.221, 0.281)	-0.812237	(-0.887, -0.737)	-0.668233	(-0.857, -0.42)
Cxcl10	-0.0719763	(-0.435, > 8.27)	-0.454689	(-0.903, > 7.94)	-1.01815	(-1.17, -0.724)	-1.4798	(-1.84, -0.978)	0.382713	(< 0.323, 0.479)	-0.635434	(-0.81, -0.299)	-0.563458	(< -9.03, 0.087)
Cxcl16	-0.376516	(-0.544, -0.117)	-0.518347	(-0.694, -0.245)	-1.96053	(-2.04, -1.87)	-2.48281	(-2.73, -2.25)	0.141831	(0.116, 0.169)	-1.8187	(-1.9, -1.73)	-1.44218	(-1.74, -1.23)
Cxcl2	-0.0393982	(-0.293, 0.582)	-0.418022	(-0.673, -0.372)	-1.13007	(-1.21, -1.06)	-1.31616	(-1.39, -1.23)	0.378624	(0.335, 0.423)	-0.751443	(-0.826, -0.684)	-0.712045	(-0.762, -0.391)
Cxcl9	-0.366021	(-0.774, > 8.91)	-0.605609	(-1.12, > 8.72)	-1.63696	(-1.78, -1.49)	-2.81404	(-3.18, -2.44)	0.239587	(0.13, 0.377)	-1.39737	(-1.54, -1.24)	-1.03135	(< -10.4, -0.496)
Cybb	7.1835	(< 1.63, > 10.2)	6.86049	(< 1.3, > 9.9)	-2.02959	(-2.13, -1.92)	-3.2073	(-3.36, -2.96)	0.323009	(0.273, 0.377)	-1.70658	(-1.74, -1.67)	-8.89008	(< -11.9, > -3.33)
Dcbld2	0.242818	(-0.313, > 8.73)	0.0959839	(-0.503, > 8.59)	-1.97318	(-2.06, -1.89)	-2.3015	(-2.54, -2.08)	0.146835	(0.107, 0.184)	-1.82635	(-1.9, -1.75)	-2.06917	(< -10.6, -1.48)
Dennd4a	-0.928281	(-1.05, -0.801)	-1.16128	(-1.29, -1.02)	-1.89485	(-1.98, -1.8)	-1.90263	(-2.04, -1.76)	0.232996	(0.208, 0.258)	-1.66186	(-1.75, -1.57)	-0.733577	(-0.915, -0.552)
Dusp1	0.0278356	(-0.257, 0.337)	-0.284352	(-0.348, 0.633)	-0.705075	(-0.863, -0.524)	-0.833771	(-0.965, -0.62)	0.312188	(0.274, 0.352)	-0.392887	(-0.555, -0.203)	-0.420723	(-0.861, -0.192)
Dusp14	-0.851849	(-1.06, -0.609)	-1.05596	(-1.3, -0.773)	-1.07404	(-1.22, -0.874)	-1.48195	(-1.73, -1.21)	0.204116	(0.127, 0.284)	-0.869926	(-1.04, -0.636)	-0.0180771	(-0.406, 0.4)
Dusp16	-0.815516	(-1.03, -0.416)	-1.10248	(-1.32, -0.702)	-1.41954	(-1.62, -1.24)	-1.59565	(-1.88, -1.39)	0.286963	(0.248, 0.334)	-1.13258	(-1.3, -0.96)	-0.317066	(-0.875, 0.028)
Dusp2	0.00521506	(-0.345, 0.429)	-0.400743	(-0.444, 0.937)	-0.705819	(-0.939, -0.254)	-0.618747	(-0.866, -0.212)	0.405958	(0.356, 0.457)	-0.299861	(-0.533, 0.137)	-0.305076	(-0.534, 0.11)
Dusp4	-0.701981	(-0.765, > -0.61)	-1.02497	(-1.09, -0.922)	-1.09127	(-1.22, -1.02)	-1.35535	(-1.49, -1.28)	0.322987	(0.304, 0.34)	-0.768288	(-0.836, -0.696)	-0.0663063	(-0.214, 0.0562)
Dusp5	-0.368219	(-0.59, -0.0527)	-0.621344	(-0.85, -0.298)	-0.920825	(-1.03, -0.801)	-1.19863	(-1.29, -1.08)	0.253126	(0.216, 0.294)	-0.667699	(-0.761, -0.528)	-0.299481	(-0.703, 0.0237)
Dusp8	-0.423981	(-0.578, -0.242)	-0.640994	(-0.797, -0.453)	-1.16503	(-1.28, -1.11)	-1.28528	(-1.34, -1.23)	0.217013	(0.182, 0.25)	-0.948017	(-0.993, -0.897)	-0.524037	(-0.733, -0.331)
E2f8	0.205446	(-0.313, > 7.89)	0.0259679	(-0.536, > 7.73)	-1.77106	(-1.89, -1.63)	-2.07524	(-2.39, -1.77)	0.179478	(0.134, 0.225)	-1.59158	(-1.7, -1.47)	-1.79703	(< -9.51, -1.24)
Ebi3	6.76172	(< 2.1, > 8.01)	6.28324	(< 1.62, 7.73)	-2.15195	(-2.29, -2.12)	-2.78776	(-2.83, -2.76)	0.478484	(0.45, 0.508)	-1.67346	(-1.81, -1.55)	-8.43518	(< -9.68, > -3.77)
Edn1	0.30359	(-0.31, > 8.64)	0.0482396	(-0.62, > 8.4)	-1.1328	(-1.46, -0.864)	-1.3168	(-1.95, -0.928)	0.255351	(0.206, 0.306)	-0.877454	(-1.17, -0.611)	-1.18104	(< -9.58, -0.87)
Ednrb	9.52989	(< 1.32, > 10.5)	9.08975	(< 0.882, > 10.1)	-1.74027	(-1.81, -1.67)	-2.77633	(-2.86, -2.66)	0.440145	(0.397, 0.486)	-1.30013	(-1.32, -1.28)	-10.83	(< -11.8, > -2.62)
Egr1	0.170067	(-0.225, 0.617)	-0.38239	(-0.617, 0.128)	-0.847814	(-0.999, -0.697)	-1.35565	(-1.46, -1.26)	0.552457	(0.469, 0.635)	-0.295358	(-0.423, -0.163)	-0.465424	(-0.993, -0.0346)
Egr2	-0.420605	(-0.538, -0.248)	-0.819724	(-0.93, -0.658)	-0.992181	(-1.09, -0.888)	-1.26709	(-1.35, -1.18)	0.399119	(0.353, 0.45)	-0.593062	(-0.684, -0.491)	-0.172457	(-0.398, 0.0121)
Ehd1	5.27589	(< 1.38, > 8.49)	5.00702	(< 1.11, > 8.22)	-1.72451	(-1.78, -1.67)	-2.38692	(-2.49, -2.16)	0.268872	(0.244, 0.295)	-1.45563	(-1.5, -1.41)	-6.73153	(< -9.94, > -2.83)
Ell2	-0.541819	(-0.732, -0.275)	-0.719292	(-0.93, -0.421)	-1.67704	(-1.8, -1.54)	-2.04737	(-2.29, -1.82)	0.177473	(0.122, 0.238)	-1.49957	(-1.62, -1.37)	-0.957748	(-1.29, -0.688)
Errfi1	-0.55966	(-0.664, 0.143)	-0.79045	(-0.908, -0.129)	-0.993072	(-1.32, -0.901)	-1.26915	(< -1.37, -1.17)	0.230791	(0.213, > 0.272)	-0.762281	(< -0.882, -0.665)	-0.202621	(-1.15, -0.0271)
Ets2	-0.484519	(-0.593, -0.336)	-0.792876	(-0.91, -0.634)	-1.15443	(-1.24, -1.07)	-1.75161	(-1.91, -1.64)	0.308357	(0.277, 0.341)	-0.846076	(-0.93, -0.766)	-0.361557	(-0.571, -0.191)
Ezr	-0.48701	(-0.778, > 8.88)	-0.630183	(-0.969, > 8.81)	-1.70969	(-1.86, -1.56)	-2.24349	(< -2.67, -1.97)	0.143174	(< 0.0425, 0.223)	-1.56652	(-1.71, -1.42)	-1.07951	(< -10.5, -0.705)
F10	0.472461	(-0.269, > 8.64)	0.227353	(-0.523, > 8.4)	-1.96086	(-2.07, -1.84)	-2.36676	(-2.68, -2.03)	0.245107	(0.197, 0.295)	-1.71576	(-1.82, -1.6)	-2.18822	(< -10.4, -1.85)
Fabp3	4.82039	(< 1.21, > 8.64)	4.76397	(< 1.15, > 8.58)	-1.68754	(-1.84, -1.56)	-4.00405	(-4.19, -3.85)	0.0564212	(0.00575, 0.107)	-1.63112	(-1.77, -1.51)	-6.45151	(< -10.3, > -2.84)
Fam129a	-0.640489	(-0.926, -0.329)	-1.01408	(-1.38, -0.666)	-1.8164	(-1.96, -1.67)	-2.26595	(-2.47, -2.07)	0.373592	(0.32, 0.466)	-1.44281	(-1.59, -1.27)	-0.802318	(-1.19, -0.372)
Fam20c	-0.786587	(-0.949, -0.596)	-0.982051	(-1.14, -0.789)	-1.59976	(-1.79, -1.41)	-1.79431	(-2.05, -1.57)	0.195463	(0.148, 0.245)	-1.4043	(-1.58, -1.22)	-0.617708	(-0.918, -0.339)
Fnbp1l	-0.697513	(-0.844, -0.581)	-0.8881	(-1.05, -0.753)	-2.04435	(-2.12, -1.97)	-2.14238	(-2.31, -1.99)	0.190587	(0.157, 0.23)	-1.85376	(-1.92, -1.78)	-1.15625	(-1.32, -0.957)
Fos	-0.625787	(-0.662, -0.619)	-0.936673	(-0.994, -0.867)	-0.466104	(-0.511, -0.415)	-0.989819	(-1.06, -0.907)	0.310886	(0.273, 0.348)	-0.155218	(-0.187, -0.115)	0.470569	(0.386, 0.538)
Fosb	-0.910885	(-1.02, -0.833)	-1.22869	(-1.31, -1.16)	-0.87616	(-0.954, -0.751)	-1.34457	(-1.43, -1.23)	0.317807	(0.269, 0.36)	-0.558352	(-0.63, -0.451)	0.352532	(0.222, 0.548)
Fosl2	-0.067228	(-0.494, 0.304)	-0.34972	(-0.772, -0.245)	-1.16224	(-1.32, -0.953)	-1.36726	(-1.6, -1.1)	0.282492	(0.242, 0.321)	-0.87975	(-1.03, -0.669)	-0.812522	(-1.03, -0.215)
Foxp4	-0.533255	(-0.783, -0.284)	-0.654547	(-0.905, -0.371)	-1.99935	(-2.1, -1.88)	-2.14011	(-2.36, -1.94)	0.121292	(0.068, 0.179)	-1.87806	(-1.97, -1.78)	-1.34481	(-1.63, -1.03)
Frmd6	-0.444758	(-0.642, -0.18)	-0.648313	(-0.849, -0.365)	-1.57019	(-1.69, -1.44)	-1.85273	(-2.07, -1.68)	0.203555	(0.158, 0.251)	-1.36663	(-1.48, -1.25)	-0.921872	(-1.26, -0.642)
Gadd45b	-0.294384	(-0.521, 0.423)	-0.756623	(-0.998, -0.439)	-0.678721	(-1.09, > 10.2)	-0.638034	(-1.06, > 10.3)	0.46224	(0.41, 0.507)	-0.216481	(-0.621, > 10.7)	0.0779025	(-0.602, > 11.1)
Gas7	-0.516702	(-0.806, -0.258)	-0.810095	(-1.1, -0.524)	-1.9642	(-2.11, -1.82)	-2.38288	(-2.61, -2.17)	0.293393	(0.247, 0.345)	-1.6708	(-1.81, -1.54)	-1.1541	(-1.46, -0.791)
Gbp2	6.46148	(< 1.59, > 8.95)	6.37809	(< 1.5, > 8.86)	-1.82264	(-1.85, -1.8)	-2.93622	(-2.97, > -2.89)	0.083393	(0.0515, 0.117)	-1.73925	(-1.82, -1.71)	-8.20073	(< -10.7, > -3.32)
Gbp5	1.5119	(-0.279, > 6.6)	1.43308	(-0.389, > 6.52)	-2.06251	(-2.14, -1.98)	-2.7931	(-3.08, -2.48)	0.0788207	(0.0754, 0.103)	-1.98369	(-2.05, -1.92)	-3.49558	(< -8.58, -1.66)
Gdf15	-0.33722	(-0.435, -0.225)	-1.03007	(-1.12, -0.928)	-0.917174	(-1.03, -0.803)	-1.2842	(-1.38, -1.18)	0.692846	(0.643, 0.748)	-0.224328	(-0.332, -0.114)	0.112892	(-0.074, 0.29)
Gem	-0.107011	(-0.481, 0.54)	-0.350812	(-0.716, -0.194)	-1.31417	(-1.41, -1.2)	-2.06552	(-2.45, -1.81)	0.243801	(0.195, 0.294)	-1.07037	(-1.12, -0.959)	-0.963362	(-1.07, -0.516)
Ggct	-0.795014	(-0.955, -0.607)	-0.719695	(-0.909, -0.51)	-1.87961	(-1.98, -1.79)	-2.51423	(-2.63, -2.39)	-0.0753193	(-0.118, -0.0259)	-1.95492	(-2.04, -1.87)	-1.15991	(-1.38, -0.957)
Gng4	-0.435165	(-0.628, -0.228)	-0.645387	(-0.869, -0.188)	-1.61066	(-1.72, -1.5)	-2.38393	(-2.69, -2.08)	0.210222	(0.148, 0.279)	-1.40044	(-1.5, -1.29)	-0.965277	(-1.26, -0.711)
Gpr132	0.740207	(0.308, > 9.04)	0.40206	(-0.389, > 8.71)	-1.91328	(-2.07, -1.71)	-1.95041	(-2.35, -1.56)	0.338147	(0.292, 0.395)	-1.57513	(-1.72, -1.38)	-2.31534	(< -10.6, -1.72)
H2-M2	-0.232114	(-0.414, 0.0492)	-0.522326	(-0.72, -0.212)	-2.17634	(-2.24, -2.12)	-2.67208	(-2.9, -2.44)	0.290212	(0.249, 0.33)	-1.88613	(-1.95, -1.83)	-1.65402	(-1.97, -1.44)
H2-Q7	-0.149087	(-0.448, > 8.03)	-0.62558	(-0.942, > 7.6)	-2.28754	(-2.44, -2.13)	-2.49562	(-2.8, -2.2)	0.476493	(0.415, 0.539)	-1.81105	(-1.95, -1.67)	-1.66196	(< -9.87, -1.29)
Hbegf	-0.341384	(-0.59, 0.152)	-0.587607	(-0.845, -0.081)	-1.0668	(-1.19, -0.92)	-1.3102	(-1.44, -1.16)	0.246222	(0.206, 0.284)	-0.820579	(-0.941, -0.67)	-0.479195	(-1.04, -0.105)
Hilpda	-0.405231	(-0.555, -0.18)	-0.783837	(-0.953, -0.533)	-1.12968	(-1.25, -1.01)	-1.53732	(-1.72, -1.37)	0.378606	(0.325, 0.433)	-0.751078	(-0.875, -0.622)	-0.345847	(-0.66, -0.0966)
Hivep1	-0.296841	(-0.475, -0.0299)	-0.577924	(-0.771, -0.29)	-1.80289	(-1.93, -1.67)	-2.10522	(-2.36, -1.87)	0.281083	(0.244, 0.321)	-1.52181	(-1.64, -1.39)	-1.22496	(-1.54, -0.986)
Hnrnpll	4.80573	(< 1.02, > 9.29)	4.82168	(< 1.04, > 9.3)	-2.52197	(-2.66, -2.38)	-2.57178	(-2.91, -2.52)	-0.0159505	(-0.046, 0.0146)	-2.53792	(-2.68, -2.4)	-7.34365	(< -11.8, > -3.56)
Htr2a	-0.623042	(-0.712, -0.522)	-0.920149	(-1.02, -0.805)	-1.31481	(-1.38, -1.25)	-1.85523	(-2.03, -1.71)	0.297106	(0.262, 0.332)	-1.01771	(-1.08, -0.947)	-0.394665	(-0.547, -0.246)
Htra1	-1.50901	(-1.73, > 10.8)	-2.37052	(-2.85, > 10.6)	-1.89819	(-2.28, -1.47)	-2.27104	(< -3.1, -1.73)	0.861501	(< 0.105, 1.2)	-1.03669	(< -2.01, -0.436)	0.472329	(< -12.8, 1.25)
Icam1	-0.162042	(-0.761, > 8.36)	-0.37508	(-1, > 8.18)	-1.73392	(-1.82, -1.53)	-2.21325	(-2.52, -1.72)	0.213037	(0.171, 0.265)	-1.52088	(-1.6, -1.3)	-1.35884	(< -9.95, -0.561)
Icosl	-0.043957	(-0.351, 0.267)	-0.291771	(-0.606, > -0.0873)	-2.02437	(-2.15, -1.9)	-1.79978	(-2.12, -1.6)	0.247814	(0.212, 0.282)	-1.77656	(-1.9, -1.65)	-1.7326	(-2.14, -1.35)
Id3	-0.373301	(-0.514, 0.387)	-0.724711	(-0.861, -0.574)	-0.887839	(-0.964, -0.771)	-1.1781	(-1.26, -1.06)	0.35141	(0.322, 0.381)	-0.536429	(-0.611, -0.438)	-0.163128	(-0.637, 0.0573)
Ier2	0.0476025	(-0.246, 0.503)	-0.582071	(-0.671, -0.131)	-0.596065	(-0.829, -0.366)	-0.852237	(-1.07, -0.635)	0.629674	(0.572, 0.687)	0.033609	(-0.19, 0.268)	-0.0139935	(-0.638, 0.277)
Ifnb1	0.0992426	(-0.131, 0.457)	-0.640787	(-0.877, -0.21)	-1.17505	(-1.38, -0.926)	-1.19734	(-1.47, -0.853)	0.74003	(0.617, 0.879)	-0.435024	(-0.658, -0.145)	-0.534266	(-1.07, -0.145)
Ifrd1	-0.290201	(-0.617, > 8.2)	-0.304517	(-0.625, > 8.19)	-1.80144	(-1.94, -1.65)	-1.75919	(-2, -1.6)	0.0143163	(-0.0436, 0.0713)	-1.78713	(-1.91, -1.65)	-1.49693	(< -10, -1.08)
Igsf6	-0.247695	(-0.427, -0.000791)	-0.416092	(-0.601, -0.154)	-2.09151	(-2.16, -2.02)	-2.52616	(-2.73, -2.29)	0.168397	(0.143, 0.195)	-1.92311	(-1.99, -1.85)	-1.67542	(-1.95, -1.46)
Il10	-0.255756	(-0.507, 0.154)	-0.513141	(-0.77, -0.22)	-1.04532	(-1.19, -0.839)	-1.08992	(-1.26, -0.871)	0.257384	(0.21, 0.306)	-0.78794	(-0.936, -0.582)	-0.532184	(-0.931, -0.11)
Il12b	-0.208351	(-0.448, 0.227)	-0.434265	(-0.669, 0.0178)	-1.55694	(-1.64, -1.48)	-2.45703	(-2.74, -2.17)	0.225914	(0.179, 0.279)	-1.33103	(-1.4, -1.27)	-1.12268	(-1.59, -0.853)
Il17ra	-0.478755	(-0.636, -0.25)	-0.7104	(-0.887, -0.458)	-1.84812	(-1.93, -1.75)	-1.97742	(-2.18, -1.8)	0.231645	(0.191, 0.274)	-1.61648	(-1.7, -1.52)	-1.13772	(-1.42, -0.913)
Il1a	0.00732158	(-0.328, 0.355)	-0.323037	(-0.365, 0.351)	-1.16429	(-1.26, -1.07)	-1.74956	(-1.93, -1.6)	0.330359	(0.285, 0.379)	-0.833934	(-0.915, -0.748)	-0.841256	(-0.913, -0.768)
Il1b	-0.466183	(-0.681, -0.138)	-0.637493	(-0.841, -0.328)	-1.1124	(-1.21, -1.02)	-1.65815	(-1.77, -1.56)	0.17131	(0.138, 0.209)	-0.941094	(-1.03, -0.855)	-0.474912	(-0.85, -0.195)
Il1rn	0.118496	(-0.173, > 7.69)	-0.268952	(-0.44, > 7.33)	-1.4847	(-1.57, -1.4)	-2.52121	(-2.62, -2.43)	0.387448	(0.336, 0.44)	-1.09725	(-1.18, -1.03)	-1.21575	(< -8.82, -1.03)
Il23a	-0.487613	(-0.619, -0.313)	-0.671372	(-0.811, -0.488)	-1.22293	(-1.3, -1.14)	-1.33444	(-1.41, -1.26)	0.183759	(0.146, 0.22)	-1.03917	(-1.12, -0.959)	-0.551556	(-0.775, -0.361)
Il6	-0.34713	(-0.637, 0.215)	-0.603829	(-0.892, -0.0444)	-1.186	(-1.36, -0.984)	-1.38276	(-1.66, -1.08)	0.256699	(0.219, 0.295)	-0.929299	(-1.11, -0.689)	-0.582169	(-1.09, -0.0866)
Irf1	-0.205705	(-0.472, > -0.2)	-0.265017	(-0.536, -0.0358)	-1.40686	(-1.5, -1.31)	-1.44242	(-1.56, -1.32)	0.0593117	(0.0329, 0.0853)	-1.34754	(-1.43, -1.26)	-1.14184	(-1.43, -0.809)
Irs2	-0.387993	(-0.592, -0.0229)	-0.79782	(-1, -0.417)	-0.972006	(-1.1, -0.834)	-1.32207	(-1.47, -1.17)	0.409826	(0.365, 0.455)	-0.56218	(-0.694, -0.416)	-0.174187	(-0.633, 0.13)
Itga5	-0.655439	(-0.798, -0.479)	-0.811935	(-0.961, -0.62)	-1.86382	(-1.95, -1.77)	-1.89035	(-2.07, -1.74)	0.156496	(0.12, 0.193)	-1.70732	(-1.79, -1.62)	-1.05188	(-1.27, -0.858)
Itgav	-0.427636	(-0.684, -0.0669)	-0.860249	(-1.13, -0.483)	-2.09626	(-2.29, -1.88)	-2.19385	(-2.51, -1.89)	0.432613	(0.364, 0.505)	-1.66364	(-1.85, -1.46)	-1.23601	(-1.69, -0.852)
Jag1	-0.309	(-0.49, 0.0274)	-0.51792	(-0.721, -0.156)	-1.77822	(-1.91, -1.64)	-1.76595	(-2.03, -1.55)	0.20892	(0.159, 0.257)	-1.5693	(-1.7, -1.43)	-1.2603	(-1.67, -0.979)
Junb	-0.312271	(-0.449, -0.144)	-0.928032	(< -1.07, -0.758)	-0.426537	(< -0.707, > 2.53)	-0.749058	(< -0.993, > 2.21)	0.615761	(0.591, 0.645)	0.189223	(< -0.0989, > 3.15)	0.501495	(< 0.0752, > 3.6)
Kctd12	0.0464132	(-0.309, 1.42)	-0.428854	(-0.525, 0.97)	-1.651	(-1.75, -1.54)	-2.24584	(-2.51, -2.01)	0.475268	(0.426, 0.526)	-1.17574	(-1.26, -1.08)	-1.22215	(-1.74, -1.08)
Klf6	-0.0378896	(-0.373, > -0.0266)	-0.282646	(-0.623, 0.863)	-1.19701	(-1.32, -1.09)	-1.45085	(-1.57, -1.33)	0.244757	(0.215, 0.271)	-0.952254	(-1.06, -0.852)	-0.914364	(-1.06, -0.521)
Klf7	-0.294209	(-0.491, -0.0323)	-0.592149	(-0.802, -0.31)	-1.46996	(-1.59, -1.34)	-1.50555	(-1.7, -1.33)	0.29794	(0.266, 0.329)	-1.17202	(-1.29, -1.04)	-0.877812	(-1.22, -0.576)
Kpna3	-0.472007	(-0.715, -0.128)	-0.788669	(-1.04, -0.424)	-1.50763	(-1.65, -1.37)	-2.0601	(-2.31, -1.85)	0.316661	(0.268, 0.37)	-1.19097	(-1.32, -1.06)	-0.718958	(-1.13, -0.397)
Lcp2	-0.941563	(-1.12, -0.454)	-1.00655	(-1.19, -0.496)	-1.70272	(-1.87, -1.55)	-1.90772	(-2.18, -1.71)	0.0649856	(0.0279, 0.104)	-1.63773	(-1.81, -1.5)	-0.696168	(-1.33, -0.4)
Lif	4.1214	(< 1.14, > 10.1)	3.76579	(< 0.783, > 9.74)	-1.37893	(-1.57, -1.16)	-1.08074	(-1.24, -0.908)	0.35561	(0.269, 0.441)	-1.02332	(-1.19, -0.831)	-5.14472	(< -11.1, > -2.15)
Maff	-0.505789	(-0.599, -0.418)	-0.787424	(-0.882, -0.691)	-1.22968	(-1.27, -1.18)	-1.7827	(-1.84, -1.72)	0.281635	(0.26, 0.302)	-0.94804	(-0.987, -0.905)	-0.442251	(-0.552, -0.321)
Malt1	-0.0175395	(-0.432, > 9.76)	-0.120343	(-0.559, > 9.68)	-2.46017	(-2.54, -2.38)	-2.30837	(-2.59, -2.08)	0.102803	(0.0667, 0.147)	-2.35737	(-2.43, -2.28)	-2.33983	(< -12.1, -1.89)
Map2k3	-0.618751	(-0.712, -0.505)	-0.83215	(-0.935, -0.709)	-1.63378	(-1.72, -1.57)	-2.03459	(-2.2, -1.92)	0.213399	(0.191, 0.238)	-1.42038	(-1.5, -1.36)	-0.801633	(-0.959, -0.673)
Map3k6	4.26984	(< -0.564, > 8.52)	4.31727	(< -0.529, > 8.57)	-2.43038	(-2.56, -2.31)	-2.29406	(-2.35, > -2.15)	-0.0474301	(-0.0835, -0.0143)	-2.47781	(-2.53, -2.36)	-6.74765	(< -10.9, > -1.84)
Mapkapk2	-0.691539	(-1.23, -0.284)	-0.831039	(-1.33, -0.421)	-1.63997	(-1.77, -1.38)	-2.06821	(-2.32, > -1.85)	0.139501	(< 0.1, 0.176)	-1.50047	(-1.62, -1.29)	-0.808932	(-1.31, -0.0743)
Marcksl1	-0.419866	(-0.493, -0.364)	-0.929816	(-1, -0.877)	-1.13091	(-1.15, -1.1)	-1.9095	(-1.94, -1.88)	0.50995	(0.492, 0.521)	-0.62096	(-0.638, -0.602)	-0.201094	(-0.265, -0.118)
Med21	-0.0951037	(-0.468, > 8.19)	-0.149354	(-0.539, > 8.14)	-1.72012	(-1.82, -1.7)	-2.45853	(-2.69, -2.17)	0.0542507	(0.0279, 0.0912)	-1.66587	(-1.71, -1.57)	-1.57076	(< -9.89, -1.14)
Mmp13	0.496009	(-0.174, > 8.95)	0.266918	(-0.443, > 8.73)	-1.74133	(-1.81, -1.68)	-2.41515	(-2.67, -2.35)	0.22909	(0.184, 0.276)	-1.51224	(-1.55, -1.48)	-2.00825	(< -10.5, -1.7)
Mmp14	-0.514827	(-1, > 8.63)	-0.955131	(-1.65, > 8.3)	-1.78556	(-1.97, -1.54)	-1.98725	(-2.38, -1.6)	0.440304	(0.311, 0.656)	-1.34526	(-1.58, -0.984)	-0.830433	(< -10.1, 0.00148)
Mpp7	4.50186	(< 1.21, > 9.37)	4.25187	(< 0.962, > 9.11)	-2.31043	(-2.52, -2.18)	-2.73208	(-3.07, -2.41)	0.249988	(0.208, 0.295)	-2.06044	(-2.27, -1.88)	-6.5623	(< -11.4, > -3.27)
Mtmr12	0.41392	(-0.315, > 7.48)	0.29717	(-0.476, > 7.37)	-1.75787	(-1.92, -1.6)	-1.89586	(-2.16, -1.67)	0.116749	(0.103, 0.15)	-1.64112	(-1.79, -1.48)	-2.05504	(< -9.13, -1.6)
Mxd1	-0.276153	(-0.362, -0.0717)	-0.543129	(-0.729, -0.324)	-1.43032	(-1.52, -1.34)	-1.94383	(-2.15, -1.76)	0.266976	(0.228, 0.306)	-1.16335	(-1.25, -1.07)	-0.887194	(-1.14, -0.647)
Myc	-0.510979	(-0.695, -0.193)	-0.720357	(-0.932, -0.37)	-0.79761	(-0.966, -0.547)	-0.953787	(-1.15, -0.668)	0.209378	(0.159, 0.259)	-0.588233	(-0.773, -0.317)	-0.0772534	(-0.544, 0.347)
Ndrg1	-0.303084	(-0.467, -0.0718)	-0.69484	(-0.868, -0.453)	-1.58713	(-1.75, -1.41)	-2.11204	(-2.39, -1.86)	0.391756	(0.348, 0.437)	-1.19537	(-1.35, -1.03)	-0.892287	(-1.19, -0.642)
Nfil3	-0.28283	(-0.719, > 8.13)	-0.528105	(-0.992, > 7.9)	-0.86561	(-1.11, -0.508)	-1.2677	(-1.61, -0.851)	0.245275	(0.194, 0.295)	-0.620335	(-0.852, -0.246)	-0.337505	(< -8.85, 0.435)
Nfkb2	-0.857389	(-0.98, -0.729)	-0.935225	(-1.07, -0.797)	-2.03446	(-2.09, -1.97)	-2.23034	(-2.41, -2.1)	0.0778357	(0.046, 0.11)	-1.95663	(-2.01, -1.9)	-1.09924	(-1.25, -0.947)
Nfkbia	-0.275882	(-0.522, 0.178)	-0.498312	(-0.754, -0.0616)	-0.810399	(-0.971, -0.56)	-0.88169	(-1.06, -0.614)	0.22243	(0.192, 0.253)	-0.58797	(-0.755, -0.33)	-0.312087	(-0.752, 0.158)
Nfkbib	-0.580536	(-0.771, -0.108)	-0.747097	(-0.931, -0.291)	-1.59352	(-1.71, -1.48)	-2.08437	(-2.35, -1.89)	0.16656	(0.139, 0.199)	-1.42696	(-1.53, -1.32)	-0.846421	(-1.42, -0.561)
Nfkbid	0.13083	(-0.336, > 5.81)	-0.0207456	(-0.483, > 5.66)	-1.54271	(-1.63, -1.45)	-1.25075	(-1.34, -1.15)	0.151576	(0.118, 0.185)	-1.39114	(-1.47, -1.3)	-1.52197	(< -7.24, -1)
Nfkbie	-0.381987	(-0.687, 0.0936)	-0.470612	(-0.78, -0.0582)	-2.06356	(-2.14, -1.98)	-2.49172	(-2.77, -2.2)	0.0886247	(0.0517, 0.126)	-1.97493	(-2.05, -1.89)	-1.59294	(-2.04, -1.22)
Noct	0.130416	(-0.292, > 10.2)	-0.0430675	(-0.19, > 10.1)	-2.34555	(-2.42, -2.28)	-1.98381	(-2.22, -1.84)	0.173483	(0.157, 0.19)	-2.17206	(-2.24, -2.11)	-2.30248	(< -12.4, -2.1)
Nr4a1	-0.667068	(-0.712, -0.63)	-0.958252	(-1.01, -0.904)	-0.870203	(-0.883, -0.863)	-1.15337	(-1.19, -1.1)	0.291184	(0.271, 0.316)	-0.579019	(-0.613, -0.562)	0.088049	(0.0424, 0.103)
Odc1	-0.715839	(-0.96, -0.485)	-0.801794	(-1.05, -0.569)	-1.42167	(-1.52, -1.32)	-2.03686	(-2.26, -1.85)	0.0859542	(0.065, 0.109)	-1.33572	(-1.43, -1.23)	-0.619881	(-0.913, -0.278)
Olr1	-0.0312165	(-0.253, 0.37)	-0.351272	(-0.586, 0.0858)	-1.86781	(-1.93, -1.79)	-2.66636	(-3.01, -2.3)	0.320055	(0.273, 0.368)	-1.54776	(-1.6, -1.48)	-1.51654	(-1.6, -1.26)
Orai2	0.232942	(0.158, > 8.54)	0.0820946	(-0.196, > 8.41)	-2.15901	(-2.26, -2.05)	-2.33845	(-2.67, -1.98)	0.150848	(0.121, 0.181)	-2.00816	(-2.1, -1.9)	-2.2411	(< -10.6, -2.05)
Pde4b	0.00930282	(-0.362, > 8.65)	-0.206219	(-0.235, > 8.44)	-1.05622	(-1.14, -0.967)	-1.31881	(-1.42, -1.22)	0.215522	(0.185, 0.245)	-0.840696	(-0.922, -0.756)	-0.849999	(< -9.55, -0.782)
Pdpn	-0.252871	(-0.608, > 9.73)	-0.268638	(-0.655, > 9.75)	-1.3321	(-1.46, -1.18)	-2.00243	(-2.37, -1.67)	0.0157674	(-0.044, 0.0781)	-1.31633	(-1.44, -1.16)	-1.06346	(< -11.1, -0.614)
Phlda1	0.330988	(-0.0438, > 10.4)	-0.308503	(-0.677, > 9.81)	-0.753455	(-0.937, -0.472)	-0.965623	(-1.17, -0.666)	0.639491	(0.584, 0.697)	-0.113964	(-0.296, 0.172)	-0.444952	(< -10.6, 0.155)
Pim1	-0.319184	(-0.457, -0.121)	-0.673757	(-0.838, -0.45)	-1.05724	(-1.15, -0.956)	-1.28562	(-1.42, -1.14)	0.354573	(0.316, 0.394)	-0.702671	(-0.805, -0.585)	-0.383487	(-0.663, -0.145)
Plau	-0.679675	(-0.763, -0.564)	-0.971714	(-1.06, -0.846)	-1.45547	(-1.55, -1.37)	-1.60652	(-1.71, -1.51)	0.292039	(0.261, 0.324)	-1.16343	(-1.25, -1.07)	-0.483759	(-0.658, -0.335)
Plaur	-0.454259	(-0.561, -0.315)	-0.795771	(-0.921, -0.635)	-1.57361	(-1.67, > -1.46)	-1.79392	(-1.98, -1.63)	0.341512	(< 0.278, 0.376)	-1.23209	(-1.33, -1.13)	-0.777834	(-0.986, -0.591)
Plek	0.244468	(-0.317, > 9.89)	0.0593857	(-0.239, > 9.72)	-1.71622	(-1.82, -1.61)	-2.66439	(-2.94, -2.36)	0.185083	(0.138, 0.233)	-1.53114	(-1.56, -1.49)	-1.77561	(< -11.4, -1.45)
Plscr1	-0.567607	(-0.694, -0.397)	-0.730232	(-0.865, -0.55)	-1.58538	(-1.64, -1.52)	-2.0726	(-2.26, -1.92)	0.162626	(0.139, 0.187)	-1.42276	(-1.48, -1.36)	-0.855149	(-1.06, -0.684)
Ppp1r15a	-0.647293	(-0.656, -0.641)	-0.866602	(-0.874, -0.864)	-0.84804	(-0.858, -0.837)	-1.19078	(-1.19, -1.18)	0.219309	(0.211, 0.23)	-0.62873	(-0.633, -0.625)	0.0185623	(0.0162, 0.0545)
Prag1	5.21727	(< 0.951, > 10.8)	4.90682	(< 0.638, > 10.5)	-1.25246	(-1.39, -1.1)	-2.25617	(-2.65, -1.81)	0.310448	(0.239, 0.385)	-0.942009	(-1.06, -0.804)	-6.15928	(< -11.8, > -1.89)
Prdx5	-0.371692	(-0.633, -0.0815)	-0.546462	(-0.833, -0.243)	-1.60666	(-1.7, -1.51)	-2.34388	(-2.5, -2.17)	0.17477	(0.142, 0.215)	-1.43189	(-1.51, -1.35)	-1.0602	(-1.33, -0.797)
Prr5l	-0.308045	(-0.445, -0.0993)	-0.453123	(-0.601, -0.233)	-1.65504	(-1.74, -1.58)	-1.84842	(-2.01, -1.72)	0.145078	(0.124, 0.168)	-1.50996	(-1.6, -1.43)	-1.20191	(-1.44, -1.03)
Pstpip2	-0.611054	(-0.838, -0.366)	-0.968224	(-1.21, -0.7)	-2.11441	(-2.24, -1.99)	-2.2634	(-2.47, -2.07)	0.357171	(0.318, 0.4)	-1.75723	(-1.88, -1.63)	-1.14618	(-1.45, -0.839)
Ptgs2	-0.36678	(-0.537, -0.0685)	-0.672143	(-0.857, -0.357)	-1.06639	(-1.17, -0.951)	-1.32536	(-1.46, -1.19)	0.305363	(0.267, 0.344)	-0.76103	(-0.872, -0.639)	-0.39425	(-0.777, -0.125)
Pvr	-0.386281	(-0.545, -0.111)	-0.693274	(-0.855, -0.416)	-1.57906	(-1.7, -1.48)	-1.70118	(-1.9, -1.57)	0.306993	(0.279, 0.341)	-1.27207	(-1.38, -1.18)	-0.88579	(-1.25, -0.655)
Rab20	-0.791246	(-1, -0.507)	-0.965013	(-1.17, -0.683)	-1.01454	(-1.14, -0.871)	-1.48479	(-1.65, -1.32)	0.173767	(0.133, 0.216)	-0.840774	(-0.971, -0.695)	-0.0495285	(-0.425, 0.273)
Rasgef1b	-0.441082	(-0.672, -0.0652)	-0.534048	(-0.768, -0.147)	-1.16507	(-1.27, -1.05)	-1.37706	(-1.5, -1.26)	0.0929662	(0.0525, 0.134)	-1.07211	(-1.18, -0.959)	-0.631026	(-1.08, -0.315)
Rel	-0.237354	(-0.703, 0.587)	-0.536717	(-1.01, -0.257)	-1.58704	(-1.73, -1.38)	-1.65765	(-1.94, -1.38)	0.299363	(0.258, 0.34)	-1.28768	(-1.43, -1.07)	-1.05032	(-1.44, -0.402)
Relb	-0.612829	(-0.763, -0.431)	-0.838085	(-1, -0.641)	-1.85213	(-1.94, -1.75)	-2.16042	(-2.37, -1.97)	0.225256	(0.188, 0.263)	-1.62687	(-1.71, -1.54)	-1.01404	(-1.23, -0.82)
Rgs1	0.388027	(< 0.352, > 7.91)	0.355061	(-0.311, > 7.88)	-1.28067	(-1.37, -1.2)	-1.55906	(-1.67, -1.55)	0.0329665	(0.00238, 0.0561)	-1.2477	(-1.33, -1.22)	-1.63573	(< -9.17, -0.986)
Rnd1	0.0109919	(-0.498, > 8.08)	-0.138583	(-0.729, > 7.96)	-1.34423	(-1.48, -1.17)	-1.86839	(-2.24, -1.43)	0.149575	(0.0841, 0.257)	-1.19465	(-1.31, -1.04)	-1.20564	(< -9.32, -0.549)
Rnd3	0.252021	(< -0.487, > 8.85)	0.0710379	(< -0.712, > 8.69)	-1.13655	(-1.3, -0.875)	-1.46424	(-1.84, -1.06)	0.180983	(0.138, > 0.225)	-0.955564	(-1.12, > -0.697)	-1.20758	(< -9.86, > -0.209)
Rnf149	-0.500861	(-0.807, 0.103)	-0.556918	(-0.873, 0.106)	-2.03902	(-2.14, -1.93)	-2.45941	(-2.69, -2.17)	0.056057	(0.0166, 0.101)	-1.98297	(-2.08, -1.86)	-1.4821	(-2.18, -1.1)
Rnf19a	-0.372001	(-0.609, -0.156)	-0.47575	(-0.712, -0.246)	-1.49758	(-1.6, -1.38)	-1.6631	(-1.82, -1.53)	0.103749	(0.0736, 0.134)	-1.39383	(-1.49, -1.28)	-1.02183	(-1.29, -0.703)
S100a10	-0.501256	(-0.664, -0.299)	-0.725232	(-0.907, -0.508)	-1.17238	(-1.35, -0.997)	-2.07504	(-2.36, -1.82)	0.223976	(0.19, 0.263)	-0.948409	(-1.12, -0.782)	-0.447153	(-0.71, -0.214)
Samsn1	5.41331	(< 1.71, > 9.02)	5.09708	(< 1.4, > 8.71)	-1.41771	(-1.49, -1.35)	-2.37051	(-2.64, -2.13)	0.316237	(0.272, 0.357)	-1.10147	(-1.17, -1.06)	-6.51478	(< -10.1, > -2.82)
Sdc4	-0.544367	(-0.719, -0.104)	-0.898548	(-1.08, -0.443)	-1.31369	(-1.43, -1.2)	-2.05563	(-2.4, -1.8)	0.354181	(0.317, 0.394)	-0.959506	(-1.08, -0.841)	-0.415138	(-0.961, -0.148)
Sde2	-0.48964	(-0.67, -0.227)	-0.755967	(-0.94, -0.483)	-1.34074	(-1.46, -1.23)	-1.70188	(-1.9, -1.56)	0.266327	(0.227, 0.306)	-1.07441	(-1.2, -0.959)	-0.584774	(-0.931, -0.321)
Sele	-0.422254	(-0.647, -0.237)	-0.725459	(-0.955, -0.513)	-1.65468	(-1.76, -1.52)	-1.84521	(-2.18, -1.61)	0.303205	(0.243, 0.37)	-1.35148	(-1.46, -1.21)	-0.929222	(-1.2, -0.586)
Serpine1	-0.372214	(-0.617, 0.0928)	-0.747225	(-1.05, -0.297)	-1.25937	(-1.42, -1.04)	-1.44843	(-1.75, -1.12)	0.375011	(0.288, 0.467)	-0.884362	(-1.07, -0.632)	-0.512149	(-1.07, -0.0506)
Sh3bgrl2	-0.619301	(-0.751, -0.468)	-0.86161	(-1.02, -0.691)	-1.53046	(-1.64, -1.42)	-2.06868	(-2.25, -1.9)	0.242309	(0.203, 0.287)	-1.28815	(-1.39, -1.19)	-0.668848	(-0.867, -0.482)
Skil	-0.0580765	(-0.508, > 8.6)	-0.22652	(-0.676, > 8.44)	-1.73199	(-1.83, -1.63)	-2.02943	(-2.16, -1.79)	0.168444	(0.126, 0.213)	-1.56354	(-1.66, -1.47)	-1.50547	(< -10.2, -0.957)
Slc2a6	-0.681646	(-0.809, -0.519)	-0.935606	(-1.09, -0.746)	-2.37547	(-2.45, -2.31)	-2.63727	(-2.89, -2.4)	0.25396	(0.211, 0.299)	-2.12151	(-2.2, -2.05)	-1.43986	(-1.66, -1.26)
Slc7a2	-1.38159	(-1.52, -1.16)	-2.11932	(-2.47, -1.69)	-1.92627	(-2.15, -1.69)	-2.11421	(-2.38, -1.85)	0.737727	(0.477, 1.02)	-1.18855	(-1.56, -0.816)	0.193044	(-0.375, 0.657)
Snx18	-0.24774	(-0.548, 0.303)	-0.544643	(-0.863, -0.112)	-1.66177	(-1.77, -1.53)	-2.2749	(-2.58, -1.92)	0.296903	(0.248, 0.359)	-1.36487	(-1.47, -1.22)	-1.11713	(-1.47, -0.716)
Socs3	0.276566	(-0.14, > 8.65)	-0.109014	(-0.438, > 8.28)	-0.678793	(-0.837, -0.388)	-0.882848	(-1.09, -0.543)	0.38558	(0.343, 0.438)	-0.293213	(-0.452, 0.0128)	-0.569779	(< -9.05, 0.00444)
Sod2	-0.579559	(-0.829, -0.254)	-0.572036	(-0.831, -0.233)	-1.58592	(-1.66, -1.49)	-2.43445	(-2.74, -2.12)	-0.00752287	(-0.0472, 0.0325)	-1.59344	(-1.67, -1.5)	-1.01388	(-1.38, -0.7)
Sowahc	-0.0593674	(-0.317, 0.345)	-0.401919	(-0.671, -0.317)	-1.20376	(-1.28, -1.1)	-1.48285	(-1.61, -1.34)	0.342552	(0.315, 0.371)	-0.861206	(-0.939, -0.756)	-0.801838	(-0.947, -0.464)
Sphk1	-0.448822	(-0.737, 0.00641)	-0.710803	(-1.04, -0.19)	-1.74088	(-1.92, -1.46)	-1.5172	(-1.86, -1.14)	0.261981	(0.159, 0.37)	-1.4789	(-1.67, -1.19)	-1.03008	(-1.62, -0.516)
Spp1	0.0559235	(-0.334, > 9.26)	-0.358396	(-0.754, > 8.84)	-1.8124	(-1.95, -1.67)	-2.6914	(-3.02, -2.37)	0.41432	(0.371, 0.456)	-1.39808	(-1.53, -1.26)	-1.45401	(< -10.7, -1.03)
Spred1	-0.612647	(-0.81, -0.354)	-0.940983	(-1.15, -0.676)	-1.56691	(-1.72, -1.42)	-1.87426	(-2.09, -1.68)	0.328335	(0.281, 0.385)	-1.23858	(-1.37, -1.1)	-0.625931	(-0.97, -0.342)
Sqstm1	-0.681227	(-0.848, -0.537)	-0.850902	(-1.01, -0.704)	-1.30447	(-1.4, -1.21)	-1.99516	(-2.2, -1.84)	0.169675	(0.145, 0.198)	-1.13479	(-1.22, -1.04)	-0.453564	(-0.66, -0.213)
Srgn	-0.240896	(-0.495, -0.123)	-0.466518	(-0.725, -0.241)	-1.3362	(-1.4, -1.31)	-2.63867	(-2.75, -2.42)	0.225621	(0.191, 0.26)	-1.11058	(-1.14, -1.1)	-0.869684	(-1.08, -0.63)
Stx11	-0.293918	(-0.344, 0.109)	-0.398378	(-0.614, 0.0195)	-1.71581	(-1.79, -1.67)	-2.12955	(-2.48, -1.89)	0.10446	(0.0915, 0.118)	-1.61135	(-1.69, -1.55)	-1.31744	(-1.68, -1.08)
Stx6	-0.261888	(-0.432, -0.04)	-0.521494	(-0.701, -0.292)	-1.81872	(-1.87, -1.76)	-2.08562	(-2.19, -1.99)	0.259606	(0.244, 0.277)	-1.55911	(-1.61, -1.51)	-1.29722	(-1.53, -1.11)
Tagap	-0.0618563	(-0.656, 1.07)	-0.274994	(-0.873, -0.18)	-0.907047	(-1.01, -0.551)	-1.0967	(-1.22, > -0.906)	0.213138	(0.181, 0.246)	-0.693909	(-0.7, > -0.524)	-0.632053	(-0.798, 0.287)
Tagln2	0.566025	(-0.256, > 8.33)	0.341826	(-0.422, > 8.11)	-1.54775	(-1.63, -1.46)	-2.65705	(-2.9, -2.38)	0.224198	(0.197, 0.253)	-1.32355	(-1.4, -1.24)	-1.88958	(< -9.66, -0.96)
Tfec	-0.400815	(-0.601, -0.155)	-0.568717	(-0.765, -0.32)	-1.63915	(-1.73, -1.54)	-1.89237	(-2.06, -1.75)	0.167902	(0.144, 0.193)	-1.47125	(-1.56, -1.38)	-1.07044	(-1.37, -0.814)
Tgm2	1.44082	(< -0.472, > 8.29)	1.18811	(< -0.725, > 8.04)	-1.64185	(-1.76, -1.51)	-2.31457	(-2.62, -2.02)	0.252708	(0.21, 0.305)	-1.38915	(-1.5, -1.27)	-2.82997	(< -9.68, -0.601)
Tlr2	-0.227029	(-0.448, 0.197)	-0.653383	(-0.901, -0.381)	-1.4282	(-1.54, -1.3)	-1.92792	(-2.21, -1.67)	0.426354	(0.379, 0.476)	-1.00185	(-1.12, -0.863)	-0.77482	(-1.12, -0.447)
Tnf	-0.0667464	(-0.323, 0.389)	-0.495332	(-0.777, -0.368)	-0.793081	(-0.955, -0.525)	-0.943272	(-1.13, -0.636)	0.428586	(0.368, 0.494)	-0.364495	(-0.527, -0.0796)	-0.297749	(-0.525, 0.199)
Tnfaip2	-0.605557	(-0.69, -0.479)	-0.814019	(-0.877, -0.681)	-1.49059	(-1.55, -1.44)	-1.51324	(-1.59, -1.45)	0.208462	(0.184, 0.234)	-1.28212	(-1.34, -1.24)	-0.676568	(-0.829, -0.543)
Tnfaip3	-0.347282	(-0.57, 0.12)	-0.540336	(-0.768, -0.173)	-1.0533	(-1.19, -0.904)	-1.1021	(-1.26, -0.942)	0.193053	(0.168, 0.216)	-0.86025	(-0.999, -0.708)	-0.512967	(-0.991, -0.16)
Tnfrsf1b	-0.379948	(-0.585, 0.00402)	-0.837689	(-1.06, -0.417)	-1.45109	(-1.63, -1.25)	-1.75589	(-2.02, -1.5)	0.457741	(0.407, 0.507)	-0.993353	(-1.17, -0.794)	-0.613405	(-1.09, -0.276)
Tnfsf4	-0.601894	(-0.763, -0.408)	-0.830702	(-1.02, -0.606)	-1.38549	(-1.53, -1.24)	-1.71299	(-1.93, -1.49)	0.228808	(0.137, 0.327)	-1.15669	(-1.29, -1.01)	-0.554791	(-0.842, -0.284)
Tnfsf9	0.147945	(-0.199, 0.604)	-0.314268	(-0.526, 1.4)	-1.33143	(-1.48, -1.17)	-1.29764	(-1.5, -1.11)	0.462213	(0.402, 0.527)	-0.869217	(-1.02, -0.709)	-1.01716	(-1.46, -0.719)
Top1	4.85773	(< -0.541, > 7.41)	4.8727	(< -0.595, > 7.43)	-1.75201	(-1.84, -1.68)	-2.64109	(-2.9, > -2.24)	-0.0149682	(-0.0578, > 0.0542)	-1.76698	(-1.84, > -1.68)	-6.62471	(< -9.18, > -1.14)
Trib1	-0.250107	(-0.372, -0.0906)	-0.556126	(-0.692, -0.381)	-0.887316	(-0.953, -0.818)	-1.21852	(-1.29, -1.14)	0.306019	(0.275, 0.337)	-0.581297	(-0.651, -0.506)	-0.33119	(-0.542, -0.15)
Trim13	-0.18199	(-0.435, 0.244)	-0.428916	(-0.707, 0.192)	-1.27439	(-1.4, -1.16)	-1.64064	(-1.86, -1.47)	0.246926	(0.209, 0.287)	-1.02747	(-1.15, -0.906)	-0.845477	(-1.37, -0.502)
Tubb6	-0.275839	(-0.518, 0.206)	-0.645469	(-0.913, -0.136)	-0.906704	(-1.07, -0.735)	-1.6582	(-1.89, -1.45)	0.36963	(0.327, 0.414)	-0.537074	(-0.703, -0.362)	-0.261235	(-0.82, 0.0995)
Txnrd1	-0.253445	(-0.677, > 8.17)	-0.510089	(-0.919, > 7.95)	-1.62665	(-1.8, -1.44)	-1.98784	(-2.32, -1.74)	0.256644	(0.199, 0.314)	-1.37001	(-1.46, -1.21)	-1.11656	(< -9.6, -0.605)
Vim	-0.15539	(-0.494, > 8)	-0.290864	(-0.642, > 7.88)	-1.63572	(-1.72, -1.55)	-2.66674	(-2.95, -2.43)	0.135474	(0.104, 0.171)	-1.50024	(-1.58, -1.42)	-1.34485	(< -9.51, -0.979)
Zfp36	0.109712	(-0.272, 0.83)	-0.45702	(-0.631, 0.289)	-0.669512	(-0.83, -0.638)	-1.09726	(-1.28, -0.876)	0.566732	(0.505, 0.63)	-0.10278	(-0.264, 0.1)	-0.212492	(-0.801, 0.388)
Zhx2	-0.952929	(-1.09, -0.799)	-1.37607	(-1.59, -1.17)	-1.13628	(-1.27, -0.975)	-1.43985	(-1.64, -1.21)	0.423141	(0.347, 0.521)	-0.713141	(-0.87, -0.528)	0.239789	(-0.042, 0.533)
Zswim4	-0.695874	(-0.834, -0.57)	-0.86362	(-0.974, -0.729)	-1.53511	(-1.58, -1.5)	-1.9741	(-2.07, > -1.85)	0.167746	(0.15, > 0.205)	-1.36736	(-1.41, -1.33)	-0.671489	(-0.821, -0.572)

## Sheet: Naive_Rep2
	log10(k1')	log10(k1')_CI95	log10(k2)	log10(k2)_CI95	log10(k2')	log10(k2')_CI95	log10(kdeg)	log10(kdeg)_CI95	log10(k1'/k2)	log10(k1'/k2)_CI95	log10(k1'k2'/k2)	log10(k1'k2'/k2)_CI95	log10(k2'/k2)	log10(k2'/k2)_CI95
Abtb2	-0.885755	(-1.14, -0.584)	-0.938128	(-1.21, -0.617)	-1.07328	(-1.22, -0.807)	-1.44328	(-1.65, -1.12)	0.0523732	(-0.00349, 0.105)	-1.0209	(-1.17, -0.75)	-0.135147	(-0.52, 0.34)
Acod1	0.869221	(-0.163, > 9.98)	0.669678	(-0.47, > 9.79)	-1.48172	(-1.65, -1.29)	-1.84241	(-2.07, -1.6)	0.199542	(0.112, 0.299)	-1.28217	(-1.44, -1.1)	-2.15139	(< -11.3, -1.08)
Acp5	5.72844	(< 0.985, > 10.6)	5.60454	(< 0.86, > 10.5)	-1.64754	(-1.75, -1.57)	-3.38041	(-3.48, -3.24)	0.123908	(0.0613, 0.192)	-1.52363	(-1.6, -1.45)	-7.25207	(< -12.2, > -2.51)
Adora2a	-0.404618	(-0.886, > 9.81)	-0.685369	(-1.24, > 9.56)	-1.15768	(-1.34, -0.782)	-1.4799	(-1.74, -1)	0.280751	(0.213, 0.377)	-0.876926	(-1.07, -0.442)	-0.472308	(< -10.8, 0.407)
Adora2b	-0.67852	(-0.916, -0.408)	-0.913135	(-1.22, -0.625)	-1.14054	(-1.35, -0.901)	-1.61587	(-1.88, -1.28)	0.234615	(0.145, 0.347)	-0.905923	(-1.1, -0.631)	-0.227404	(-0.64, 0.245)
Anxa5	5.01922	(< 1.56, > 9.84)	4.83504	(< 1.37, > 9.66)	-1.85624	(-1.94, -1.78)	-3.06222	(-3.15, -2.98)	0.184174	(0.155, > 0.257)	-1.67207	(-1.75, -1.6)	-6.69128	(< -11.5, > -3.23)
Arl5b	-0.482667	(-0.669, -0.289)	-0.809622	(-0.992, -0.609)	-1.57654	(-1.69, -1.45)	-1.52478	(-1.65, -1.4)	0.326955	(0.289, 0.366)	-1.24959	(-1.36, -1.13)	-0.766922	(-1.04, -0.489)
Arl5c	0.15898	(-0.022, 0.447)	-0.24736	(-0.43, 0.0558)	-1.89933	(-1.96, -1.83)	-2.02546	(-2.12, -1.93)	0.40634	(0.374, 0.438)	-1.49299	(-1.56, -1.43)	-1.65197	(-1.93, -1.45)
Bcl2l11	-0.335771	(-0.57, 0.0186)	-0.875063	(-1.1, -0.534)	-1.59707	(-1.73, -1.45)	-1.73946	(-1.88, -1.59)	0.539292	(0.51, 0.571)	-1.05778	(-1.18, -0.919)	-0.722007	(-1.16, -0.408)
Bmp2	-0.759752	(-0.874, -0.603)	-1.3359	(-1.43, -1.22)	-0.911513	(-1.09, -0.702)	-1.21068	(-1.37, -0.994)	0.576146	(0.51, 0.654)	-0.335367	(-0.486, -0.122)	0.424386	(0.161, 0.703)
Btg1	-0.590051	(-0.71, -0.453)	-1.16192	(-1.28, -1.02)	-0.945264	(-1.09, -0.795)	-1.46934	(-1.64, -1.3)	0.571871	(0.524, 0.622)	-0.373393	(-0.515, -0.224)	0.216658	(-0.026, 0.453)
Btg2	-0.103334	(-0.306, 0.162)	-0.616593	(-0.793, -0.472)	-0.923262	(-1.06, -0.758)	-1.11487	(-1.22, -0.991)	0.513259	(0.446, 0.579)	-0.410004	(-0.523, -0.266)	-0.306669	(-0.648, -0.00585)
C3	5.60049	(< 0.451, > 8.54)	5.59608	(< 0.442, > 8.55)	-2.15409	(-2.23, -2.01)	-3.60866	(-3.69, -3.54)	0.00440908	(-0.075, 0.0891)	-2.14968	(-2.27, -2.03)	-7.75017	(< -10.7, > -2.6)
C5ar1	-0.578855	(-0.594, -0.533)	-1.36087	(-1.4, -1.29)	-1.55873	(-1.58, -1.53)	-2.20879	(-2.22, -2.12)	0.782016	(0.766, 0.789)	-0.776717	(-0.779, -0.741)	-0.197861	(-0.271, -0.145)
Cav1	-0.875568	(-1.06, > -0.344)	-1.09694	(-1.33, > -0.666)	-1.21881	(-1.65, -0.977)	-1.53404	(-1.82, -1.2)	0.221374	(0.148, > 0.322)	-0.997433	(< -1.19, -0.732)	-0.121865	(< -0.842, 0.274)
Ccl12	5.62132	(< 1.7, > 8.8)	5.28615	(< 1.36, > 8.46)	-1.42694	(-1.48, -1.31)	-2.15901	(-2.24, -2.08)	0.335172	(0.283, 0.387)	-1.09177	(-1.19, -0.977)	-6.71309	(< -9.89, > -2.79)
Ccl2	5.68211	(< 2.15, > 8.98)	5.24176	(< 1.71, > 8.54)	-1.28565	(-1.36, -1.2)	-1.82716	(-1.92, -1.69)	0.440349	(0.388, 0.495)	-0.845303	(-0.985, -0.695)	-6.52741	(< -9.76, > -3)
Ccl4	0.214667	(-0.223, > 7.23)	-0.0175024	(-0.462, > 7.01)	-1.17623	(-1.28, -1.07)	-1.48662	(-1.61, -1.36)	0.23217	(0.203, 0.269)	-0.944058	(-1.04, -0.846)	-1.15873	(< -8.21, -0.641)
Ccl5	4.497	(< 0.767, > 10.3)	4.23204	(< 0.496, > 10.1)	-1.68374	(-1.92, -1.44)	-2.91261	(-3.18, -2.67)	0.264952	(0.162, 0.37)	-1.41878	(-1.63, -1.2)	-5.91578	(< -11.7, > -2.18)
Ccl7	5.74204	(< 2.18, > 8.9)	5.17338	(< 1.61, > 8.33)	-1.29746	(-1.41, -1.17)	-1.61092	(-1.66, -1.47)	0.568663	(0.529, 0.609)	-0.728796	(-0.867, -0.602)	-6.47083	(< -9.63, > -2.9)
Ccl9	-0.386346	(-0.453, -0.196)	-0.926379	(-1.01, -0.722)	-1.55115	(-1.58, -1.52)	-2.42297	(-2.49, -2.31)	0.540033	(0.514, 0.575)	-1.01111	(-1.03, -0.98)	-0.624767	(-0.805, -0.541)
Ccr3	-0.632554	(-0.804, -0.432)	-1.09704	(-1.27, -0.891)	-1.46876	(-1.64, -1.26)	-1.79466	(-1.98, -1.51)	0.464489	(0.389, 0.567)	-1.00427	(-1.16, -0.77)	-0.371713	(-0.648, -0.0591)
Ccrl2	-0.478102	(-0.776, -0.206)	-1.04853	(-1.38, -0.742)	-1.10366	(-1.25, -0.901)	-1.67055	(-1.88, -1.41)	0.570428	(0.497, 0.648)	-0.533236	(-0.692, -0.3)	-0.0551344	(-0.458, 0.451)
Cd14	-0.707297	(-0.725, -0.695)	-1.40874	(-1.48, -1.41)	-1.10907	(-1.12, -1.1)	-1.68402	(-1.79, -1.57)	0.701447	(0.685, 0.713)	-0.407626	(-0.422, -0.387)	0.299672	(0.267, 0.349)
Cd40	-0.601955	(-0.819, -0.22)	-0.672016	(-0.898, -0.28)	-1.91369	(-2, -1.84)	-2.25547	(-2.41, -1.99)	0.0700607	(0.0346, 0.11)	-1.84363	(-1.92, -1.78)	-1.24167	(-1.66, -0.988)
Cd44	6.28509	(< 1.5, > 10.4)	5.90242	(< 1.12, > 10.1)	-2.17463	(-2.2, -2.12)	-3.06522	(-3.17, -3.03)	0.382674	(0.277, 0.524)	-1.79195	(-1.84, -1.74)	-8.07705	(< -12.2, > -3.29)
Cd69	-0.201232	(-0.491, 0.182)	-0.759954	(-1.08, -0.512)	-1.06201	(-1.24, -0.702)	-1.37736	(-1.64, -0.919)	0.558722	(0.504, 0.618)	-0.503292	(-0.678, -0.113)	-0.30206	(-0.669, 0.358)
Cd74	-1.30907	(-1.69, > -0.64)	-2.76942	(-3.23, > -1.61)	-1.25066	(-2.11, > 11)	-1.56508	(< -2.63, > 10.7)	1.46035	(< 0.965, 1.56)	0.209691	(< -0.928, > 12.4)	1.51876	(< -0.287, > 13.9)
Cd83	-0.208458	(-0.473, 0.0837)	-0.513199	(-0.779, -0.262)	-1.50172	(-1.61, -1.4)	-2.15372	(-2.34, -1.98)	0.304741	(0.252, 0.356)	-1.19698	(-1.3, -1.09)	-0.988519	(-1.28, -0.69)
Cdc42ep2	-0.538846	(-0.744, -0.243)	-0.89698	(-1.14, -0.557)	-0.878201	(-1.06, -0.642)	-1.33925	(-1.57, -1.06)	0.358134	(0.283, 0.43)	-0.520067	(-0.715, -0.264)	0.0187793	(-0.42, 0.433)
Cdc42ep4	-0.57172	(-0.776, -0.0506)	-0.908035	(-1.11, -0.378)	-1.31405	(-1.45, -1.17)	-1.88511	(-2.07, -1.71)	0.336316	(0.287, 0.394)	-0.977729	(-1.1, -0.832)	-0.40601	(-1.04, -0.127)
Cdkn1a	-0.261303	(-0.528, 0.0116)	-0.682729	(-0.955, -0.404)	-1.13227	(-1.24, -1.02)	-1.75767	(-1.9, -1.61)	0.421426	(0.378, 0.465)	-0.710839	(-0.815, -0.593)	-0.449536	(-0.777, -0.106)
Chka	0.404947	(0.0739, > 6.75)	0.298646	(-0.352, > 6.65)	-2.59998	(-2.73, -2.48)	-2.34687	(-2.5, -2.2)	0.106301	(0.0674, 0.146)	-2.49368	(-2.61, -2.37)	-2.89863	(< -9.25, -2.48)
Cish	8.01137	(< 0.291, > 8.94)	7.80187	(< 0.0388, > 8.73)	-0.902858	(-1.19, -0.602)	-0.934782	(-1.31, -0.615)	0.209504	(0.186, > 0.254)	-0.693354	(-0.949, -0.578)	-8.70472	(< -9.68, > -1.15)
Clcf1	-0.0443717	(-0.531, > 9.41)	-0.198927	(-0.68, > 9.25)	-1.34203	(-1.57, -0.968)	-0.736422	(-0.982, -0.346)	0.154555	(0.121, 0.197)	-1.18748	(-1.42, -0.812)	-1.14311	(< -10.8, -0.0632)
Clec4e	0.00408193	(-0.249, 0.44)	-0.429728	(-0.471, -0.385)	-2.02609	(-2.1, -1.95)	-2.40264	(-2.5, -2.29)	0.43381	(0.387, 0.481)	-1.59228	(-1.65, -1.53)	-1.59636	(-2.04, -1.53)
Clec5a	-0.568835	(-0.726, -0.401)	-1.16641	(-1.34, -0.992)	-1.99349	(-2.3, -1.74)	-2.57174	(-2.93, -2.26)	0.597578	(0.532, 0.666)	-1.39591	(-1.69, -1.14)	-0.827074	(-1.17, -0.509)
Clic4	6.52631	(< 0.00481, 8.59)	6.19894	(< -0.412, 8.33)	-1.4907	(-1.59, -1.39)	-2.57751	(-2.7, > -2.39)	0.327365	(0.273, > 0.417)	-1.16334	(-1.21, -1.1)	-7.68965	(< -8.91, > -1.13)
Cpd	-1.32526	(-1.51, -1)	-2.37538	(-2.6, -2.02)	-1.67748	(-2.12, -1.18)	-1.85945	(-2.33, -0.803)	1.05012	(0.97, 1.11)	-0.627362	(-1.09, -0.0819)	0.6979	(-0.0414, 1.34)
Csf2	1.1283	(< 0.959, > 8.78)	1.00201	(-0.257, > 8.66)	-0.975374	(-1.1, -0.853)	-1.02669	(-1.13, -0.919)	0.126287	(0.0886, 0.165)	-0.849087	(-0.965, -0.73)	-1.97738	(< -9.68, -0.837)
Cst7	-0.271203	(-0.577, 0.44)	-0.6479	(-1.03, -0.308)	-2.03454	(-2.17, -1.93)	-2.9313	(-3.09, -2.79)	0.376697	(0.308, 0.48)	-1.65784	(-1.78, -1.53)	-1.38664	(-1.77, -1)
Cxcl1	-0.282169	(-0.477, 0.0319)	-0.48189	(-0.678, -0.163)	-0.858783	(-0.989, -0.715)	-1.00755	(-1.12, -0.871)	0.199721	(0.151, 0.245)	-0.659062	(-0.789, -0.517)	-0.376893	(-0.753, -0.0785)
Cxcl10	0.41753	(-0.188, > 7.6)	-0.0169332	(-0.543, > 7.19)	-1.00096	(-1.15, -0.81)	-1.59277	(-1.83, -1.29)	0.434464	(0.364, 0.506)	-0.566492	(-0.704, -0.386)	-0.984023	(< -8.2, -0.792)
Cxcl16	0.366296	(0.137, > 8.46)	0.207386	(-0.358, > 8.3)	-1.97453	(-2.03, -1.92)	-2.65465	(-2.73, -2.58)	0.158911	(0.133, 0.186)	-1.81562	(-1.87, -1.76)	-2.18192	(< -10.3, -1.92)
Cxcl2	-0.0890554	(-0.307, 0.238)	-0.418567	(-0.629, -0.0952)	-0.841533	(-0.963, -0.691)	-0.968492	(-1.02, -0.839)	0.329511	(0.284, 0.379)	-0.512022	(-0.641, -0.37)	-0.422967	(-0.643, -0.097)
Cxcl9	4.51542	(< 0.453, > 9.72)	4.81247	(< 0.75, > 9.96)	-1.21223	(-1.5, -0.935)	-2.91385	(-3.19, -2.88)	-0.297043	(-0.538, -0.0801)	-1.50927	(-1.69, -1.4)	-6.0247	(< -11.2, > -1.96)
Cybb	0.9592	(-0.214, > 8.93)	0.525516	(-0.703, > 8.51)	-2.07349	(-2.16, -1.99)	-3.25585	(-3.32, -3.19)	0.433684	(0.383, 0.492)	-1.63981	(-1.7, -1.58)	-2.59901	(< -10.6, -1.4)
Dcbld2	-0.107086	(-0.47, > 9.55)	-0.266464	(-0.633, > 9.39)	-1.89766	(-1.95, -1.85)	-2.09998	(-2.16, -2.04)	0.159378	(0.139, 0.18)	-1.73828	(-1.78, -1.69)	-1.6312	(< -11.3, -1.24)
Dennd4a	-0.0730844	(< -0.829, 0.87)	-0.360347	(< -1.12, -0.273)	-2.12069	(-2.24, -2)	-2.03006	(-2.17, -1.88)	0.287263	(0.247, 0.327)	-1.83343	(-1.95, -1.71)	-1.76034	(-1.95, > -0.926)
Dusp1	-0.22323	(-0.471, 0.193)	-0.397731	(-0.664, -0.119)	-0.626844	(-0.819, -0.318)	-0.836312	(-1.04, -0.519)	0.174501	(0.114, 0.237)	-0.452343	(-0.648, -0.141)	-0.229113	(-0.639, 0.256)
Dusp14	-0.650484	(-0.906, -0.343)	-0.974318	(-1.33, -0.604)	-1.302	(-1.46, -1.08)	-1.97399	(-2.34, -1.51)	0.323834	(0.212, 0.464)	-0.978171	(-1.16, -0.682)	-0.327687	(-0.777, 0.197)
Dusp16	-0.909945	(-1.15, -0.413)	-1.29417	(-1.54, -0.757)	-1.45793	(-1.59, -1.26)	-1.71141	(-1.86, -1.49)	0.384225	(0.34, 0.424)	-1.0737	(-1.2, -0.867)	-0.163756	(-0.778, 0.263)
Dusp2	0.277288	(0.104, > 6.11)	0.133727	(< 0.13, > 5.97)	-0.846161	(-1.07, -0.584)	-0.890724	(-1.16, -0.656)	0.143561	(0.0961, 0.19)	-0.7026	(-0.783, -0.646)	-0.979888	(< -6.89, -0.208)
Dusp4	-0.527014	(-0.651, -0.373)	-0.824574	(-0.958, -0.657)	-1.09737	(-1.24, -0.959)	-1.39545	(-1.58, -1.25)	0.29756	(0.251, 0.344)	-0.799814	(-0.949, -0.659)	-0.2728	(-0.537, -0.0356)
Dusp5	-0.279684	(-0.502, 0.147)	-0.521181	(-0.753, -0.0949)	-0.788975	(-0.904, -0.645)	-1.07043	(-1.19, -0.915)	0.241497	(0.214, 0.265)	-0.547479	(-0.663, -0.397)	-0.267794	(-0.659, 0.0774)
Dusp8	-0.192869	(-0.4, 0.0272)	-0.38931	(-0.558, -0.168)	-0.963781	(-1.05, -0.86)	-0.993708	(-1.07, -0.902)	0.196441	(0.159, 0.23)	-0.76734	(-0.851, -0.672)	-0.574471	(-0.842, -0.292)
E2f8	7.96619	(< 1.63, > 9.29)	7.72824	(< 1.37, > 9.06)	-1.97751	(-2.08, -1.87)	-2.4873	(-2.64, -2.31)	0.237946	(0.183, 0.295)	-1.73957	(-1.83, -1.62)	-9.70576	(< -11, > -3.35)
Ebi3	5.12383	(< 1.44, > 8.11)	4.80226	(< 1.12, > 7.79)	-1.97422	(-2.13, -1.86)	-2.89634	(-3.03, -2.74)	0.321564	(0.268, 0.387)	-1.65266	(-1.78, -1.54)	-6.77649	(< -9.77, > -3.09)
Edn1	4.04961	(< -1.33, > 8.68)	3.84888	(< -2.43, > 8.47)	-1.51017	(-1.64, > 10.5)	-2.41323	(-2.65, > 10.6)	0.200729	(0.134, > 1.1)	-1.30944	(-1.42, > 11.6)	-5.35905	(< -9.98, > 13)
Ednrb	-0.0831787	(-0.269, 0.216)	-0.817638	(-1.01, -0.467)	-1.87434	(-1.98, -1.77)	-2.68752	(-2.78, -2.57)	0.73446	(0.641, 0.832)	-1.13988	(-1.21, -1.07)	-1.0567	(-1.38, -0.847)
Egr1	0.139043	(-0.247, 0.77)	-0.547507	(-0.827, 0.0463)	-0.878444	(-1.13, -0.665)	-1.32405	(-1.45, -1.25)	0.68655	(0.57, 0.831)	-0.191894	(-0.366, -0.0164)	-0.330937	(-1.06, -0.0271)
Egr2	-0.112307	(-0.315, 0.125)	-0.519099	(-0.722, -0.357)	-0.885146	(-1.01, -0.735)	-1.20439	(-1.33, -1.07)	0.406792	(0.349, 0.464)	-0.478354	(-0.601, -0.336)	-0.366047	(-0.603, -0.0531)
Ehd1	4.81688	(< 1.63, > 9.73)	4.52679	(< 1.34, > 9.44)	-1.70937	(-1.76, -1.66)	-2.37241	(-2.44, -2.29)	0.290082	(0.264, 0.318)	-1.41929	(-1.46, -1.38)	-6.23616	(< -11.2, > -3.05)
Ell2	-0.549673	(-0.692, -0.389)	-0.960948	(-1.1, -0.799)	-1.76294	(-1.84, -1.65)	-1.8242	(-1.91, -1.7)	0.411276	(0.38, 0.447)	-1.35166	(-1.43, -1.24)	-0.80199	(-0.996, -0.597)
Errfi1	-0.0411463	(-0.221, 0.233)	-0.394565	(-0.599, -0.122)	-1.1438	(-1.22, -1.03)	-1.31374	(-1.46, -1.18)	0.353419	(0.299, 0.408)	-0.790377	(-0.821, -0.668)	-0.74923	(-0.897, -0.472)
Ets2	-0.682432	(-0.796, -0.525)	-0.993373	(-1.13, -0.817)	-1.09121	(-1.16, -0.992)	-1.58469	(-1.71, -1.44)	0.310941	(0.281, 0.346)	-0.780265	(-0.863, -0.671)	-0.097833	(-0.319, 0.103)
Ezr	7.80843	(< 1.3, > 8.55)	7.79958	(< 1.29, > 8.54)	-1.5683	(-1.67, -1.51)	-2.70246	(-2.79, -2.62)	0.00884315	(-0.0386, 0.0605)	-1.55946	(-1.58, -1.54)	-9.36789	(< -10.1, > -2.86)
F10	5.38404	(< 1.41, > 9.74)	5.00782	(< 1.04, > 9.36)	-1.87114	(-1.96, -1.86)	-2.20397	(-2.35, -2.06)	0.37622	(0.329, 0.417)	-1.49492	(-1.58, -1.41)	-6.87896	(< -11.2, > -2.91)
Fabp3	5.46624	(< 1.37, > 7.18)	5.41863	(< 1.32, 10)	-1.32579	(-1.4, -1.19)	-2.78218	(-2.83, -2.71)	0.0476138	(-0.0237, 0.118)	-1.27817	(-1.29, -1.18)	-6.74441	(< -8.46, > -2.65)
Fam129a	-0.0652874	(< -1.26, 1)	-0.540198	(< -1.91, -0.512)	-2.00194	(-2.12, > -1.65)	-2.60273	(-2.71, > -2.09)	0.47491	(0.399, > 0.645)	-1.52703	(-1.63, > -1.01)	-1.46174	(-1.64, > 0.254)
Fam20c	-0.81293	(-1.07, -0.499)	-1.00571	(-1.28, -0.67)	-1.77238	(-1.93, -1.61)	-2.28209	(-2.47, -2.09)	0.192778	(0.136, 0.251)	-1.5796	(-1.74, -1.41)	-0.766672	(-1.16, -0.401)
Fnbp1l	-0.328773	(-0.763, 0.00888)	-0.534037	(-0.983, -0.192)	-2.01704	(-2.1, -1.88)	-2.12112	(-2.21, -1.97)	0.205264	(0.171, 0.241)	-1.81177	(-1.89, -1.66)	-1.483	(-1.86, -0.919)
Fos	-0.56852	(-0.734, -0.311)	-0.826241	(-0.949, -0.628)	-0.519598	(-0.709, -0.305)	-0.971918	(-1.1, -0.797)	0.257721	(0.186, 0.344)	-0.261877	(-0.407, -0.0739)	0.306643	(-0.051, 0.614)
Fosb	-1.39523	(-1.44, > -0.879)	-1.43911	(-1.44, > -1.22)	-0.508861	(< -1.05, -0.455)	-1.08577	(< -1.34, -1.07)	0.0438752	(-0.00269, > 0.342)	-0.464985	(< -0.704, -0.422)	0.930249	(< 0.176, 0.997)
Fosl2	-0.00425162	(-0.234, 0.25)	-0.241398	(-0.28, -0.196)	-1.36871	(-1.47, -1.27)	-1.77558	(-1.92, -1.63)	0.237146	(0.195, 0.278)	-1.13156	(-1.22, -1.04)	-1.12731	(-1.22, -1.07)
Foxp4	-0.531995	(-0.804, 0.00108)	-0.544349	(-0.848, 0.0797)	-1.94175	(-2.04, -1.85)	-2.35407	(-2.47, -2.24)	0.0123542	(-0.0425, 0.074)	-1.92939	(-2.02, -1.83)	-1.3974	(-1.98, -1.06)
Frmd6	-0.889328	(-0.985, -0.734)	-1.09905	(-1.2, -0.952)	-1.61684	(-1.71, -1.52)	-1.95824	(-2.1, -1.87)	0.209717	(0.165, 0.266)	-1.40713	(-1.47, -1.33)	-0.517798	(-0.722, -0.388)
Gadd45b	5.14887	(< 0.12, > 6.77)	4.93961	(< -0.0835, > 6.59)	-1.13527	(-1.38, > -0.724)	-1.35344	(-1.71, > -0.933)	0.209257	(0.155, 0.26)	-0.926013	(-1.16, > -0.52)	-6.07488	(< -7.44, > -0.64)
Gas7	-0.413046	(-0.701, > 4.76)	-0.738958	(-1.07, > 4.52)	-1.97074	(-2.12, -1.83)	-2.56101	(-2.73, -2.4)	0.325912	(< 0.244, 0.388)	-1.64483	(-1.79, -1.5)	-1.23178	(< -6.43, -0.86)
Gbp2	6.12158	(< 1.64, > 9.32)	5.95238	(< 1.47, > 9.14)	-1.71018	(-1.74, -1.62)	-2.81879	(-2.92, -2.75)	0.169204	(0.119, 0.181)	-1.54098	(-1.62, -1.46)	-7.66256	(< -10.9, > -3.18)
Gbp5	3.39789	(< 0.655, > 8.59)	3.1778	(< 0.442, > 8.37)	-2.02074	(-2.1, -1.93)	-2.44439	(-2.55, -2.33)	0.220096	(0.177, 0.26)	-1.80064	(-1.86, -1.73)	-5.19854	(< -10.4, > -2.41)
Gdf15	-0.404918	(-0.615, -0.092)	-0.769777	(-0.979, -0.453)	-0.755597	(-0.939, -0.555)	-1.23735	(-1.41, -1.05)	0.364858	(0.292, 0.438)	-0.390738	(-0.566, -0.196)	0.01418	(-0.407, 0.372)
Gem	-0.0473218	(-0.288, 0.352)	-0.376027	(-0.639, -0.257)	-1.31909	(-1.44, -1.19)	-2.27637	(-2.51, -1.99)	0.328706	(0.254, 0.406)	-0.990385	(-1.1, -0.91)	-0.943063	(-1.4, -0.619)
Ggct	4.66528	(< 1.11, > 7.65)	4.61874	(< 1.07, > 7.61)	-1.89838	(-2, -1.8)	-2.55143	(-2.68, -2.43)	0.0465426	(-0.00174, 0.0946)	-1.85184	(-1.94, -1.77)	-6.51712	(< -9.51, > -2.96)
Gng4	0.101435	(-0.373, > 9.66)	-0.232858	(-0.718, > 9.36)	-1.61426	(-1.73, -1.51)	-2.79833	(-2.94, -2.63)	0.334293	(0.263, 0.412)	-1.27997	(-1.37, -1.18)	-1.3814	(< -11, -0.886)
Gpr132	8.59417	(< 1.34, 8.63)	8.26056	(< 1, > 8.26)	-2.00646	(-2.08, -1.96)	-2.16871	(-2.26, -2.06)	0.333602	(0.297, 0.37)	-1.67286	(-1.74, -1.63)	-10.267	(< -10.3, > -3.01)
H2-M2	-0.10615	(-0.348, 0.365)	-0.484327	(-0.765, -0.133)	-2.24072	(-2.34, -2.14)	-2.52951	(-2.67, -2.39)	0.378177	(0.321, 0.44)	-1.86254	(-1.95, -1.77)	-1.75639	(-2.1, -1.46)
H2-Q7	0.779305	(-0.151, > 8.64)	0.484513	(-0.502, > 8.35)	-2.12763	(-2.28, -1.99)	-2.51217	(-2.7, -2.34)	0.294792	(0.244, 0.347)	-1.83284	(-1.97, -1.7)	-2.61215	(< -10.5, -2.02)
Hbegf	0.360463	(-0.246, > 7.26)	0.0464924	(-0.398, > 6.96)	-1.51144	(-1.69, -1.28)	-2.03109	(-2.29, -1.65)	0.31397	(0.243, 0.386)	-1.19747	(-1.36, -0.974)	-1.55793	(< -8.49, -1.28)
Hilpda	-0.476273	(-0.626, -0.274)	-0.756545	(-0.917, -0.541)	-1.12523	(-1.22, -1.02)	-1.55058	(-1.68, -1.42)	0.280272	(0.238, 0.32)	-0.844959	(-0.942, -0.737)	-0.368686	(-0.64, -0.135)
Hivep1	6.34945	(< 0.78, 8.86)	6.09527	(< 0.524, 8.66)	-1.82228	(-1.96, -1.68)	-2.30458	(-2.46, -2.15)	0.254181	(0.207, 0.303)	-1.5681	(-1.7, -1.43)	-7.91755	(< -9.35, > -2.34)
Hnrnpll	0.403542	(-0.439, > 8.19)	0.314195	(-0.533, > 8.1)	-2.51368	(-2.7, -2.33)	-2.39666	(-2.63, -2.18)	0.089347	(0.0303, 0.152)	-2.42433	(-2.61, -2.25)	-2.82788	(< -10.6, -2.33)
Htr2a	-0.709725	(< -1.43, -0.41)	-1.15514	(< -1.91, -0.477)	-1.52059	(-1.68, > -0.845)	-1.88113	(-2.12, > -1.19)	0.44542	(0.358, 0.528)	-1.07517	(-1.19, > -0.366)	-0.365445	(-0.761, > 1.07)
Htra1	5.28976	(< -1.85, > 9.12)	5.31029	(< -2.82, > 9.14)	-1.86842	(-1.99, > -1.35)	-3.36331	(-3.47, > -1.69)	-0.0205244	(-0.115, > 0.972)	-1.88894	(-1.97, > -0.383)	-7.1787	(< -11, > 1.46)
Icam1	0.222982	(-0.278, > 8.72)	0.0413607	(-0.226, > 8.55)	-1.70131	(-1.77, -1.63)	-2.29724	(-2.4, -2.2)	0.181621	(0.143, 0.223)	-1.51969	(-1.57, -1.46)	-1.74267	(< -10.3, -1.3)
Icosl	0.266271	(-0.232, > 8.58)	-0.0264976	(-0.345, > 8.31)	-2.10565	(-2.22, -1.99)	-2.0079	(-2.16, -1.86)	0.292769	(0.246, 0.339)	-1.81288	(-1.92, -1.71)	-2.07915	(< -10.4, -1.7)
Id3	-0.480349	(-0.753, -0.00447)	-0.523005	(-0.792, -0.0468)	-0.829343	(-0.997, -0.645)	-1.28114	(-1.44, -1.11)	0.0426563	(-0.0314, 0.118)	-0.786687	(-0.939, -0.61)	-0.306337	(-0.871, 0.0822)
Ier2	0.204832	(-0.0186, 0.574)	-0.199369	(-0.395, 0.162)	-0.576703	(-0.722, -0.427)	-0.911061	(-1.04, -0.765)	0.404201	(0.357, 0.449)	-0.172502	(-0.315, -0.0233)	-0.377334	(-0.715, -0.0408)
Ifnb1	7.43683	(< 2.27, > 8.68)	6.91989	(< 1.75, > 8.17)	-1.26123	(-1.5, -1.01)	-1.30809	(-1.49, -1.14)	0.516939	(0.392, 0.643)	-0.74429	(< -0.748, > -0.741)	-8.18112	(< -9.43, > -3.01)
Ifrd1	-0.366906	(-0.641, 0.0826)	-0.505503	(-0.798, -0.134)	-1.65768	(-1.9, -1.45)	-1.57809	(-1.97, -1.36)	0.138596	(0.0595, 0.218)	-1.51908	(-1.77, -1.31)	-1.15218	(-1.74, -0.709)
Igsf6	0.10044	(-0.249, > 8.32)	-0.186138	(-0.552, > 8.05)	-2.11599	(-2.21, -2.03)	-2.32742	(-2.44, -2.22)	0.286578	(0.253, 0.319)	-1.82942	(-1.92, -1.75)	-1.92986	(< -10.2, -1.55)
Il10	-0.0305841	(-0.393, > 8.44)	-0.289321	(-0.656, > 8.18)	-0.922263	(-1.17, -0.593)	-0.880745	(-1.09, -0.695)	0.258737	(0.2, 0.319)	-0.663526	(-0.904, -0.334)	-0.632942	(< -9.13, -0.33)
Il12b	-0.360667	(-0.663, -0.0151)	-0.693272	(-0.979, -0.308)	-1.5417	(-1.67, -1.4)	-1.88447	(-2.15, -1.67)	0.332606	(0.257, 0.404)	-1.20909	(-1.33, -1.07)	-0.848425	(-1.27, -0.493)
Il17ra	-0.66074	(-0.815, -0.456)	-0.887901	(-1.08, -0.649)	-1.84339	(-1.93, -1.75)	-2.03835	(-2.17, -1.9)	0.227161	(0.176, 0.279)	-1.61623	(-1.71, -1.51)	-0.955488	(-1.22, -0.723)
Il1a	0.0227012	(-0.336, 0.517)	-0.497702	(-0.882, 0.0242)	-1.01359	(-1.1, -0.921)	-1.32202	(-1.41, > -1.21)	0.520403	(0.488, 0.553)	-0.493183	(-0.571, > -0.384)	-0.515884	(-1.09, -0.0259)
Il1b	-0.647008	(-0.759, -0.332)	-0.877954	(-0.997, -0.606)	-0.944779	(-1.12, -0.838)	-1.40327	(-1.56, -1.29)	0.230945	(0.198, 0.295)	-0.713833	(-0.84, -0.606)	-0.066825	(-0.493, 0.127)
Il1rn	0.396194	(-0.0358, > 8.24)	-0.173221	(-0.637, > 7.7)	-1.58089	(-1.69, -1.47)	-2.57967	(-2.7, -2.45)	0.569415	(0.503, 0.648)	-1.01147	(-1.1, -0.912)	-1.40767	(< -9.28, -0.939)
Il23a	-0.304009	(-0.481, -0.00183)	-0.539006	(-0.724, -0.227)	-1.1236	(-1.23, -1)	-1.13841	(-1.23, -1.03)	0.234997	(0.194, 0.278)	-0.888604	(-0.997, -0.766)	-0.584595	(-0.942, -0.325)
Il6	5.6548	(< 1.73, > 10.6)	5.44338	(< 1.52, > 10.4)	-1.17408	(-1.34, -0.931)	-1.32164	(-1.64, -0.957)	0.211418	(0.151, 0.273)	-0.962661	(-1.12, -0.724)	-6.61746	(< -11.7, > -2.69)
Irf1	-0.277794	(-0.459, -0.00686)	-0.277567	(-0.475, 0.02)	-1.41936	(-1.5, -1.34)	-1.6944	(-1.82, -1.57)	-0.000226821	(-0.0378, 0.0363)	-1.41959	(-1.5, -1.34)	-1.14179	(-1.46, -0.883)
Irs2	0.195734	(-0.0171, 0.528)	-0.35011	(-0.549, 0.0169)	-1.05788	(-1.16, -0.953)	-1.31287	(-1.43, -1.23)	0.545845	(0.512, 0.58)	-0.512037	(-0.614, -0.404)	-0.707771	(-1.11, -0.421)
Itga5	-0.185865	(-0.542, 0.152)	-0.330242	(-0.604, 0.198)	-2.01489	(-2.11, -1.92)	-2.01752	(-2.14, -1.9)	0.144377	(0.102, 0.187)	-1.87052	(-1.96, -1.77)	-1.68465	(-1.88, -1.27)
Itgav	-0.38855	(-0.661, 0.482)	-0.9938	(-1.32, -0.614)	-2.21771	(-2.4, -2.03)	-2.38749	(-2.6, -2.16)	0.60525	(0.531, 0.685)	-1.61246	(-1.79, -1.41)	-1.22391	(-2.18, -0.805)
Jag1	-0.263769	(-0.563, 1.01)	-0.372243	(-0.688, 0.881)	-1.63258	(-1.8, -1.43)	-1.58927	(-1.8, -1.35)	0.108473	(0.0477, 0.167)	-1.5241	(-1.7, -1.32)	-1.26033	(-2.62, -0.153)
Junb	-0.150815	(-0.415, 0.381)	-0.552077	(-0.847, -0.318)	-0.636847	(-0.844, -0.357)	-1.0438	(-1.29, -0.723)	0.401262	(0.323, 0.484)	-0.235585	(-0.442, 0.0612)	-0.0847704	(-0.436, 0.422)
Kctd12	-0.396488	(-0.615, 0.0131)	-0.995528	(-1.24, -0.538)	-1.72068	(-1.91, -1.51)	-2.13735	(-2.4, -1.85)	0.599041	(0.502, 0.69)	-1.12164	(-1.32, -0.906)	-0.725148	(-1.26, -0.346)
Klf6	0.0236488	(-0.221, 0.32)	-0.286805	(-0.341, 0.195)	-1.01066	(-1.11, -0.896)	-1.19755	(-1.32, -1.07)	0.310454	(0.279, 0.338)	-0.700207	(-0.792, -0.587)	-0.723855	(-1.11, -0.588)
Klf7	-0.124324	(-0.369, 0.251)	-0.470991	(-0.724, -0.313)	-1.41037	(-1.55, -1.25)	-1.32999	(-1.43, -1.13)	0.346667	(0.313, 0.379)	-1.0637	(-1.2, -0.878)	-0.939377	(-1.2, -0.614)
Kpna3	-0.140304	(-0.4, 0.323)	-0.524976	(-0.809, -0.347)	-1.54561	(-1.65, -1.44)	-2.11502	(-2.23, -1.99)	0.384672	(0.345, > 0.454)	-1.16094	(-1.26, -1.06)	-1.02064	(-1.26, -0.703)
Lcp2	-0.260119	(-0.74, > 8.43)	-0.363628	(-0.864, > 8.34)	-1.74743	(-1.85, -1.64)	-1.953	(-2.07, -1.83)	0.103509	(0.0661, 0.142)	-1.64393	(-1.74, -1.53)	-1.38381	(< -10.1, -0.836)
Lif	5.92588	(< 1.47, > 10.8)	5.74053	(< 1.29, > 10.6)	-1.21224	(-1.38, -1.01)	-0.867305	(-0.987, -0.71)	0.185346	(0.117, 0.21)	-1.0269	(-1.15, -0.919)	-6.95277	(< -11.8, > -2.5)
Maff	-0.91072	(-1, -0.815)	-1.14881	(-1.25, -1.05)	-0.912805	(-1.02, -0.776)	-1.42182	(-1.55, -1.27)	0.238089	(0.203, 0.269)	-0.674716	(-0.786, -0.532)	0.236004	(0.0576, 0.445)
Malt1	0.742764	(0.173, > 7.3)	0.54851	(-0.234, > 7.11)	-2.59377	(-2.68, -2.51)	-2.28047	(-2.44, -2.19)	0.194254	(0.162, 0.227)	-2.39951	(-2.48, -2.38)	-3.14228	(< -9.7, -2.52)
Map2k3	-0.510644	(-0.66, -0.3)	-0.65779	(-0.821, -0.431)	-1.69552	(-1.78, -1.61)	-2.15275	(-2.26, -2.04)	0.147146	(0.114, 0.181)	-1.54837	(-1.63, -1.46)	-1.03773	(-1.28, -0.843)
Map3k6	-0.303224	(-0.81, > 7.77)	-0.133619	(-0.647, > 7.95)	-2.2739	(-2.4, -2.17)	-2.26518	(-2.41, -2.12)	-0.169604	(-0.211, -0.116)	-2.4435	(-2.55, -2.34)	-2.14028	(< -10.2, -1.59)
Mapkapk2	5.14772	(< 1.02, > 8.67)	5.00995	(< 0.878, > 8.53)	-1.75262	(-1.8, -1.72)	-2.52443	(-2.57, -2.41)	0.137773	(0.0888, 0.187)	-1.61485	(-1.68, -1.55)	-6.76257	(< -10.3, > -2.63)
Marcksl1	0.291445	(0.0861, 0.565)	-0.274945	(-0.504, 0.082)	-1.22823	(-1.3, -1.15)	-2.34012	(-2.46, -2.22)	0.56639	(0.514, 0.619)	-0.661839	(-0.73, -0.589)	-0.953283	(-1.27, -0.705)
Med21	0.195619	(-0.225, > 9.79)	-0.110004	(-0.342, > 9.47)	-1.52969	(-1.65, -1.43)	-1.95728	(-2.09, -1.79)	0.305623	(0.263, 0.354)	-1.22406	(-1.32, -1.09)	-1.41968	(< -11.1, -0.975)
Mmp13	3.60789	(< 0.93, > 8.61)	3.27011	(< 0.586, > 8.28)	-1.84219	(-1.93, -1.78)	-2.54601	(-2.65, -2.45)	0.337785	(0.297, 0.38)	-1.50441	(-1.57, -1.45)	-5.1123	(< -10.1, > -2.43)
Mmp14	6.083	(< -0.83, > 8.56)	5.72886	(< -1.47, 8.58)	-1.84491	(-1.89, -1.71)	-2.51511	(-2.67, > -2.08)	0.354132	(0.297, > 0.642)	-1.49077	(-1.61, > -1.11)	-7.57377	(< -10.1, > -0.284)
Mpp7	6.45277	(< 1.48, > 10)	6.10886	(< 1.14, > 9.68)	-1.76925	(-1.93, -1.61)	-2.20055	(-2.32, -2.05)	0.343911	(0.277, 0.415)	-1.42534	(-1.51, -1.28)	-7.87811	(< -11.4, > -2.91)
Mtmr12	0.446656	(-0.223, > 7.79)	0.285709	(-0.397, > 7.63)	-1.98004	(-2.1, -1.86)	-2.22597	(-2.37, -2.09)	0.160947	(0.136, 0.2)	-1.81909	(-1.93, -1.7)	-2.26575	(< -9.62, -1.87)
Mxd1	-0.331031	(-0.563, -0.0967)	-0.604538	(-0.836, -0.357)	-1.28339	(-1.4, -1.15)	-1.65699	(-1.8, -1.52)	0.273507	(0.221, 0.325)	-1.00988	(-1.12, -0.887)	-0.678853	(-0.971, -0.364)
Myc	5.57464	(< 1.37, > 8.79)	5.38919	(< 1.19, > 8.61)	-0.623898	(-0.815, -0.387)	-0.874844	(-1.09, -0.805)	0.185453	(0.134, 0.238)	-0.438445	(-0.623, -0.207)	-6.01308	(< -9.23, > -1.81)
Ndrg1	-0.298526	(-0.471, -0.0894)	-0.845038	(-1.01, -0.633)	-1.76096	(-1.82, -1.71)	-2.42831	(-2.51, -2.37)	0.546511	(0.51, 0.583)	-1.21445	(-1.26, -1.18)	-0.91592	(-1.14, -0.729)
Nfil3	6.90088	(< 1.22, > 7.95)	6.71198	(< 1.03, > 7.76)	-1.11769	(-1.14, -1.1)	-1.76537	(-1.8, -1.73)	0.188904	(0.164, 0.213)	-0.928787	(-0.996, -0.888)	-7.82967	(< -8.88, > -2.15)
Nfkb2	-0.0416534	(-0.506, > 8.04)	0.101067	(-0.459, > 8.2)	-2.00453	(-2.08, -1.92)	-2.49046	(-2.6, -2.39)	-0.142721	(-0.18, -0.106)	-2.14725	(-2.22, -2.07)	-2.10559	(< -10.2, -1.93)
Nfkbia	-0.126571	(-0.552, > 9.39)	-0.143122	(-0.57, > 9.37)	-0.862645	(-0.993, -0.677)	-1.11501	(-1.27, -0.913)	0.0165515	(-0.015, 0.0496)	-0.846094	(-0.959, -0.66)	-0.719523	(< -10.3, -0.162)
Nfkbib	-0.215209	(-0.405, 0.0799)	-0.288933	(-0.495, 0.0357)	-1.55094	(-1.62, -1.48)	-2.2464	(-2.35, -2.15)	0.0737242	(0.0376, 0.11)	-1.47721	(-1.54, -1.41)	-1.262	(-1.59, -1.05)
Nfkbid	-0.175901	(-0.463, > -0.174)	-0.242487	(-0.584, 0.425)	-1.44203	(-1.59, -1.27)	-1.08187	(-1.25, -0.835)	0.0665864	(0.00244, 0.131)	-1.37544	(-1.52, -1.19)	-1.19954	(-1.55, -0.782)
Nfkbie	-0.739278	(-1.03, -0.3)	-0.701436	(-0.985, -0.262)	-1.85028	(-1.96, -1.77)	-2.24663	(-2.35, -2.15)	-0.0378419	(-0.0676, 0.00238)	-1.88812	(-1.98, -1.82)	-1.14884	(-1.65, -0.808)
Noct	0.902424	(0.16, > 9.34)	0.743485	(-0.188, > 9.18)	-2.44368	(-2.53, -2.36)	-2.21319	(-2.31, -2.12)	0.15894	(0.119, 0.198)	-2.28474	(-2.32, -2.23)	-3.18717	(< -11.6, -2.22)
Nr4a1	-0.571888	(-0.755, -0.386)	-0.82623	(-0.956, -0.68)	-0.855225	(-1.04, -0.651)	-1.11843	(-1.24, -0.989)	0.254342	(0.166, 0.343)	-0.600883	(-0.752, -0.438)	-0.0289947	(-0.308, 0.269)
Odc1	-1.11113	(-1.26, -0.834)	-1.20007	(-1.34, -0.962)	-1.50221	(-1.65, -1.27)	-2.43975	(-2.65, -1.84)	0.0889376	(0.0234, 0.168)	-1.41327	(-1.53, -1.21)	-0.302141	(-0.64, -0.09)
Olr1	0.0975059	(-0.263, 1.21)	-0.332253	(-0.508, 0.807)	-2.00137	(-2.12, -1.88)	-2.70091	(-2.94, -2.39)	0.429759	(0.35, 0.51)	-1.57161	(-1.67, -1.47)	-1.66912	(-2.83, -1.47)
Orai2	1.24777	(-0.0809, > 10)	1.20312	(-0.145, > 9.98)	-2.14586	(-2.22, -2.08)	-2.59691	(-2.7, -2.5)	0.044647	(0.0113, 0.081)	-2.10121	(-2.16, -2.04)	-3.34898	(< -12.1, -2.16)
Pde4b	0.0196622	(< 0.0182, 0.241)	-0.205604	(-0.254, 0.489)	-0.963317	(-1.06, -0.851)	-1.2158	(-1.32, -1.1)	0.225266	(0.196, 0.256)	-0.738051	(-0.839, -0.635)	-0.757713	(-1.45, -0.452)
Pdpn	-0.848825	(-1.05, -0.487)	-0.991929	(-1.25, -0.574)	-1.49921	(-1.64, -1.36)	-2.5095	(-2.72, -2.28)	0.143104	(0.0512, 0.24)	-1.3561	(-1.49, -1.21)	-0.507276	(-0.948, -0.193)
Phlda1	0.0518412	(-0.357, > 8.57)	-0.363929	(-0.5, > 8.16)	-0.756145	(-1, -0.364)	-0.95367	(-1.21, -0.579)	0.41577	(0.323, 0.51)	-0.340375	(-0.604, 0.0539)	-0.392216	(< -8.98, 0.0264)
Pim1	-0.281297	(-0.447, -0.0622)	-0.513122	(-0.697, -0.273)	-0.941852	(-1.03, -0.832)	-1.16403	(-1.28, -1.03)	0.231825	(0.197, 0.268)	-0.710027	(-0.81, -0.59)	-0.42873	(-0.722, -0.165)
Plau	-0.749777	(-0.865, -0.614)	-1.06016	(-1.17, -0.926)	-1.89236	(-2.13, -1.67)	-2.28702	(-2.57, -2.02)	0.310382	(0.261, 0.36)	-1.58198	(-1.82, -1.36)	-0.8322	(-1.1, -0.572)
Plaur	-0.350687	(-0.546, -0.0335)	-0.594109	(-0.813, -0.252)	-1.59204	(-1.7, -1.48)	-2.00766	(-2.15, -1.86)	0.243422	(0.196, 0.292)	-1.34861	(-1.45, -1.24)	-0.997928	(-1.37, -0.732)
Plek	-0.866134	(-0.965, > -0.0894)	-1.09878	(-1.24, > -0.498)	-1.61943	(< -1.76, -1.57)	-2.60141	(-2.63, > -2.45)	0.232649	(0.178, > 0.409)	-1.38678	(-1.41, > -1.35)	-0.520649	(< -1.27, -0.407)
Plscr1	-0.497935	(-0.679, -0.234)	-0.694709	(-0.905, -0.402)	-1.61202	(-1.71, -1.51)	-2.07374	(-2.21, -1.94)	0.196774	(0.146, 0.25)	-1.41524	(-1.51, -1.31)	-0.91731	(-1.23, -0.667)
Ppp1r15a	-0.0128943	(-0.29, 0.253)	-0.271341	(-0.553, -0.2)	-0.706693	(-0.845, -0.496)	-1.06416	(-1.2, -0.873)	0.258446	(0.202, 0.312)	-0.448247	(-0.579, -0.229)	-0.435353	(-0.572, -0.00586)
Prag1	-0.376498	(-0.612, -0.0112)	-0.689	(-0.965, -0.293)	-1.12725	(-1.23, -1.02)	-2.05018	(-2.21, -1.87)	0.312501	(0.246, 0.388)	-0.814752	(-0.913, -0.691)	-0.438254	(-0.872, -0.103)
Prdx5	6.29319	(< 1.13, > 9.93)	6.27527	(< 1.11, > 9.91)	-1.5856	(-1.62, -1.52)	-2.95714	(-2.98, -2.89)	0.0179175	(-0.0146, 0.049)	-1.56768	(-1.62, -1.54)	-7.86087	(< -11.5, > -2.7)
Prr5l	-0.539052	(-0.702, -0.321)	-0.706683	(-0.874, -0.484)	-1.71897	(-1.77, -1.67)	-2.10566	(-2.16, -2.05)	0.167631	(0.141, 0.196)	-1.55133	(-1.59, -1.51)	-1.01228	(-1.24, -0.834)
Pstpip2	-0.537114	(-0.75, -0.279)	-1.06353	(-1.3, -0.785)	-2.20489	(-2.34, -2.06)	-2.06434	(-2.22, -1.9)	0.526415	(0.483, 0.57)	-1.67847	(-1.82, -1.52)	-1.14136	(-1.48, -0.815)
Ptgs2	-0.539179	(-0.656, -0.392)	-0.905044	(-1.02, -0.753)	-0.909527	(-1.05, -0.752)	-1.09733	(-1.24, -0.933)	0.365866	(0.325, 0.406)	-0.543662	(-0.688, -0.384)	-0.004483	(-0.264, 0.239)
Pvr	-0.117003	(-0.326, 0.17)	-0.514071	(-0.732, -0.274)	-1.67639	(-1.76, -1.58)	-1.7388	(-1.87, -1.6)	0.397068	(0.359, 0.438)	-1.27932	(-1.37, -1.18)	-1.16232	(-1.43, -0.893)
Rab20	-0.454305	(-0.839, -0.102)	-0.662474	(-1.04, -0.302)	-0.946179	(-1.06, -0.734)	-1.39633	(-1.52, -1.19)	0.208169	(0.178, 0.238)	-0.73801	(-0.851, -0.531)	-0.283705	(-0.713, 0.301)
Rasgef1b	-0.102372	(-0.284, 0.111)	-0.375591	(-0.561, -0.248)	-1.06095	(-1.14, -0.962)	-1.13864	(-1.22, -1.05)	0.273219	(0.244, 0.302)	-0.787728	(-0.864, -0.69)	-0.685356	(-0.805, -0.427)
Rel	-0.307984	(-0.483, -0.0841)	-0.673404	(-0.863, -0.437)	-1.47232	(-1.56, -1.38)	-1.3925	(-1.49, -1.29)	0.36542	(0.341, 0.391)	-1.1069	(-1.2, -1)	-0.798912	(-1.08, -0.543)
Relb	-0.180936	(-0.585, > 7.59)	-0.206947	(-0.624, > 7.56)	-1.79968	(-1.86, -1.75)	-2.32946	(-2.4, -2.26)	0.0260113	(-0.00195, 0.0675)	-1.77367	(-1.81, -1.72)	-1.59273	(< -9.37, -1.17)
Rgs1	-0.0155304	(-0.342, > 9.01)	-0.157855	(-0.5, > 8.87)	-1.16812	(-1.26, -1.09)	-1.3871	(-1.48, -1.29)	0.142325	(0.106, 0.182)	-1.02579	(-1.1, -1.02)	-1.01026	(< -10.1, -0.62)
Rnd1	-0.105415	(-0.528, > 10.6)	-0.115436	(-0.549, > 10.6)	-1.15054	(-1.24, -1)	-1.75639	(-2.02, -1.46)	0.0100207	(-0.016, 0.0387)	-1.14052	(-1.23, -0.984)	-1.0351	(< -11.7, -0.5)
Rnd3	5.53225	(< 1.29, > 7.71)	5.3685	(< 1.12, > 7.55)	-1.20063	(-1.3, -1.09)	-1.68268	(-1.84, -1.52)	0.163745	(0.122, 0.205)	-1.03688	(-1.13, -0.935)	-6.56913	(< -8.75, > -2.32)
Rnf149	-0.869619	(-1.02, -0.673)	-0.993164	(-1.18, -0.767)	-2.03103	(-2.17, -1.9)	-2.46778	(-2.64, -2.3)	0.123546	(0.0737, 0.174)	-1.90748	(-2.04, -1.78)	-1.03786	(-1.3, -0.802)
Rnf19a	-0.0144543	(-0.477, > 8.43)	-0.174439	(-0.638, > 8.27)	-1.42613	(-1.56, -1.28)	-1.6073	(-1.76, -1.45)	0.159985	(0.127, 0.193)	-1.26614	(-1.4, -1.12)	-1.25169	(< -9.74, -0.662)
S100a10	0.240557	(-0.359, > 9.91)	-0.163465	(-0.476, > 9.53)	-1.44733	(-1.66, -1.27)	-2.73455	(-2.98, -2.52)	0.404022	(0.347, 0.474)	-1.04331	(-1.25, -0.868)	-1.28386	(< -11, -0.657)
Samsn1	-1.17552	(-1.29, -0.753)	-1.79512	(-1.94, -1.3)	-0.325296	(-1.14, 0.459)	-0.821265	(-1.74, 0.503)	0.619599	(0.558, 0.676)	0.294303	(-0.591, 1.12)	1.46982	(0.189, 2.36)
Sdc4	-0.283146	(-0.51, 0.0199)	-0.67256	(-1.06, -0.335)	-1.46118	(-1.57, -1.34)	-2.27137	(-2.44, -2.1)	0.389414	(0.312, 0.473)	-1.07177	(-1.18, -0.949)	-0.78862	(-1.14, -0.475)
Sde2	-0.417425	(-0.629, -0.122)	-0.699118	(-0.93, -0.387)	-1.48285	(-1.64, -1.31)	-1.84996	(-2.05, -1.63)	0.281692	(0.241, 0.324)	-1.20116	(-1.36, -1.02)	-0.783731	(-1.15, -0.442)
Sele	-0.741233	(-0.903, 0.0874)	-1.02325	(-1.18, -0.219)	-1.31856	(-1.69, -1.15)	-1.38816	(-1.86, -1.22)	0.282014	(0.244, 0.336)	-1.03654	(< -1.25, -0.878)	-0.29531	(-1.36, 0.00784)
Serpine1	-0.464516	(-0.692, > 0.0283)	-0.879983	(-1.13, > -0.334)	-1.48741	(-1.56, -1.4)	-2.34623	(-2.48, -2.17)	0.415467	(0.359, 0.462)	-1.07194	(-1.15, -0.987)	-0.607428	(< -1.12, -0.326)
Sh3bgrl2	-0.359596	(-0.536, -0.131)	-0.685675	(-0.883, -0.438)	-1.7003	(-1.79, -1.61)	-2.39472	(-2.5, -2.29)	0.326079	(0.288, 0.366)	-1.37422	(-1.47, -1.28)	-1.01462	(-1.28, -0.79)
Skil	0.160898	(-0.158, > 8.5)	-0.0394048	(-0.243, > 8.32)	-1.8004	(-1.88, -1.72)	-2.12857	(-2.25, -2.01)	0.200303	(0.161, 0.244)	-1.60009	(-1.67, -1.52)	-1.76099	(< -10.1, -1.53)
Slc2a6	-0.667175	(-0.911, -0.179)	-0.685032	(-0.946, -0.182)	-2.15451	(-2.35, -2.08)	-2.65102	(-2.73, -2.56)	0.0178569	(-0.0216, 0.0655)	-2.13665	(-2.31, -2.07)	-1.46948	(-1.99, -1.18)
Slc7a2	-1.13595	(-1.3, -0.667)	-1.65361	(-1.9, -1.06)	-2.05718	(-2.37, -1.83)	-2.20615	(-2.6, -1.94)	0.517656	(0.374, 0.636)	-1.53952	(-1.93, -1.27)	-0.403572	(-1.24, -0.000837)
Snx18	-0.403616	(-0.568, -0.172)	-0.790212	(-0.98, -0.532)	-1.67819	(-1.78, -1.57)	-2.11596	(-2.26, -1.97)	0.386596	(0.34, 0.433)	-1.2916	(-1.39, -1.18)	-0.88798	(-1.17, -0.656)
Socs3	0.589051	(0.215, > 8.91)	0.363559	(-0.26, > 8.69)	-0.576813	(-0.694, -0.439)	-0.974982	(-1.15, -0.801)	0.225492	(0.181, 0.27)	-0.351321	(-0.477, -0.201)	-0.940372	(< -9.33, -0.425)
Sod2	-0.326788	(-0.584, 0.119)	-0.369109	(-0.63, 0.0696)	-1.55541	(-1.62, -1.49)	-2.44148	(-2.54, -2.34)	0.0423209	(0.00646, 0.0751)	-1.51309	(-1.56, -1.46)	-1.1863	(-1.7, -0.909)
Sowahc	-0.158786	(-0.468, 0.337)	-0.500131	(-0.819, -0.303)	-1.11863	(-1.23, -0.987)	-1.36767	(-1.5, -1.22)	0.341344	(0.304, 0.381)	-0.777288	(-0.887, -0.641)	-0.618501	(-0.89, -0.203)
Sphk1	-0.579196	(-0.944, > 9.88)	-0.583506	(-0.976, > 9.87)	-1.67565	(-1.76, -1.59)	-2.72064	(-2.9, -2.51)	0.00431034	(-0.0546, 0.0692)	-1.67134	(-1.74, -1.59)	-1.09215	(< -11.6, -0.67)
Spp1	-0.721791	(-0.817, -0.62)	-1.39856	(-1.53, -1.21)	-1.76947	(-1.85, -1.69)	-2.72747	(-2.8, -2.64)	0.676771	(0.577, 0.759)	-1.0927	(-1.16, -1.02)	-0.370913	(-0.51, -0.232)
Spred1	-0.317479	(-0.496, -0.105)	-0.733798	(-1.14, -0.505)	-1.62189	(-1.72, -1.52)	-1.99161	(-2.1, -1.87)	0.41632	(0.381, 0.454)	-1.20557	(-1.3, -1.08)	-0.888089	(-1.15, -0.646)
Sqstm1	-0.809399	(-0.867, -0.711)	-1.01017	(-1.09, -0.904)	-1.3302	(-1.37, -1.31)	-2.26432	(-2.31, -2.22)	0.200775	(0.185, 0.237)	-1.12943	(-1.15, -1.11)	-0.32003	(-0.43, -0.217)
Srgn	0.145166	(-0.737, 1.26)	-0.528541	(< -1.28, 0.612)	-1.59236	(-1.75, > -1.41)	-2.76879	(-2.97, > -2.03)	0.673707	(0.581, 0.771)	-0.91865	(-1.06, -0.779)	-1.06382	(-2.23, -0.0411)
Stx11	0.387683	(-0.174, > 9.16)	0.248874	(-0.32, > 9.04)	-1.74722	(-1.83, -1.67)	-2.13454	(-2.25, -2.03)	0.13881	(0.0888, 0.187)	-1.60841	(-1.68, -1.53)	-1.99609	(< -10.8, -1.67)
Stx6	0.0470747	(-0.32, > 6.2)	-0.188655	(-0.568, > 5.98)	-1.9273	(-2.01, -1.84)	-2.37549	(-2.47, -2.28)	0.235729	(0.207, 0.264)	-1.69157	(-1.78, -1.61)	-1.73864	(< -7.9, -1.38)
Tagap	5.28547	(< 1.27, > 8.28)	5.13948	(< 1.13, > 8.14)	-0.940196	(-1.15, -0.711)	-1.35126	(-1.66, -1.06)	0.145998	(0.0944, 0.197)	-0.794199	(-0.996, -0.783)	-6.07967	(< -9.08, > -2.06)
Tagln2	1.13733	(-0.225, > 8.47)	0.945226	(-0.445, > 8.28)	-1.48033	(-1.59, -1.38)	-2.66708	(-2.8, -2.53)	0.192101	(0.154, 0.195)	-1.28822	(-1.39, -1.19)	-2.42555	(< -9.76, -1.39)
Tfec	-0.108515	(-0.72, > 9.35)	-0.373358	(-1, > 9.09)	-1.67333	(-1.77, -1.56)	-1.8869	(-2, -1.76)	0.264843	(0.231, 0.3)	-1.40849	(-1.5, -1.29)	-1.29997	(< -10.8, -0.633)
Tgm2	6.59109	(< 1.11, 8.76)	6.42563	(< 0.946, > 7.06)	-1.60114	(-1.63, -1.6)	-2.77067	(-2.86, -2.67)	0.16546	(0.129, 0.206)	-1.43568	(-1.47, -1.4)	-8.02677	(< -8.66, > -2.55)
Tlr2	-0.544841	(-0.694, -0.36)	-1.00172	(-1.16, -0.8)	-1.41537	(-1.52, -1.3)	-2.00885	(-2.15, -1.85)	0.456883	(0.403, 0.513)	-0.958485	(-1.06, -0.85)	-0.413643	(-0.666, -0.189)
Tnf	-0.0773851	(-0.346, 0.418)	-0.470139	(-0.764, -0.315)	-0.691675	(-0.932, -0.264)	-0.838502	(-1.1, -0.403)	0.392754	(0.314, 0.476)	-0.298921	(-0.541, 0.132)	-0.221536	(-0.535, 0.355)
Tnfaip2	0.535133	(-0.134, > 7.17)	0.469941	(-0.211, > 7.12)	-1.63863	(-1.71, -1.57)	-1.85639	(-1.96, -1.76)	0.0651926	(0.033, 0.0994)	-1.57344	(-1.64, -1.5)	-2.10857	(< -8.76, -1.42)
Tnfaip3	-0.0342015	(-0.271, 0.153)	-0.172116	(-0.433, 0.259)	-1.08002	(-1.17, -0.975)	-1.22133	(-1.36, -1.08)	0.137914	(0.097, 0.185)	-0.942105	(-1.04, -0.804)	-0.907903	(-1.04, -0.561)
Tnfrsf1b	-0.199236	(-0.512, 1.75)	-0.689724	(-1.05, 1.32)	-1.69553	(-1.82, -1.57)	-2.1663	(-2.33, -1.99)	0.490488	(0.425, 0.55)	-1.20504	(-1.34, -1.06)	-1.00581	(-3.02, -0.595)
Tnfsf4	-0.708172	(-0.966, -0.502)	-1.2049	(-1.4, -1.04)	-1.40684	(-1.65, -1.13)	-1.54018	(-1.92, -1.22)	0.496727	(0.359, 0.623)	-0.910112	(-1.14, -0.651)	-0.20194	(-0.541, 0.203)
Tnfsf9	0.607833	(0.359, > 9.37)	0.198402	(-0.294, > 8.99)	-1.42304	(-1.56, -1.26)	-1.49821	(-1.77, -1.26)	0.409431	(0.337, 0.479)	-1.01361	(-1.13, -0.852)	-1.62144	(< -10.4, -1.26)
Top1	-0.768951	(-0.922, -0.574)	-0.948595	(-1.1, -0.752)	-1.74257	(-1.82, -1.65)	-2.23401	(-2.31, -2.15)	0.179644	(0.136, 0.224)	-1.56292	(-1.63, -1.49)	-0.793972	(-1.01, -0.607)
Trib1	-0.224343	(-0.391, 0.0149)	-0.534437	(-0.716, -0.3)	-0.673335	(-0.772, -0.559)	-1.06336	(-1.16, -0.946)	0.310094	(0.27, 0.351)	-0.363241	(-0.466, -0.242)	-0.138898	(-0.432, 0.128)
Trim13	-0.289635	(-0.558, 0.251)	-0.542383	(-0.815, 0.0227)	-1.13014	(-1.23, -1.02)	-1.5232	(-1.63, -1.39)	0.252748	(0.219, 0.285)	-0.877397	(-0.97, -0.764)	-0.587762	(-1.19, -0.248)
Tubb6	-0.507666	(-0.71, -0.211)	-0.862215	(-1.09, -0.542)	-0.887429	(-1.04, -0.718)	-1.75036	(-1.93, -1.55)	0.354548	(0.308, 0.401)	-0.532881	(-0.686, -0.356)	-0.0252148	(-0.407, 0.306)
Txnrd1	7.09018	(< 1.19, > 8.19)	6.97911	(< 1.08, > 8.08)	-1.69227	(-1.73, -1.67)	-2.53779	(-2.59, -2.52)	0.11107	(0.0858, 0.154)	-1.5812	(-1.6, -1.56)	-8.67138	(< -9.77, > -2.77)
Vim	5.01116	(< 1.08, > 10.1)	4.89314	(< 0.962, > 10)	-1.6927	(-1.87, -1.57)	-2.88578	(-3.09, -2.7)	0.118025	(0.0734, 0.162)	-1.57468	(-1.75, -1.53)	-6.58584	(< -11.7, > -2.66)
Zfp36	-0.189957	(-0.417, 0.178)	-0.781161	(-1.03, -0.596)	-0.634679	(-0.864, -0.332)	-1.03582	(-1.29, -0.704)	0.591204	(0.498, 0.688)	-0.0434749	(-0.274, 0.274)	0.146482	(-0.279, 0.632)
Zhx2	-0.886698	(-1.05, -0.587)	-1.41493	(-1.64, -1.04)	-1.10192	(-1.35, -0.684)	-1.35852	(-1.67, -0.914)	0.528233	(0.43, 0.619)	-0.573691	(-0.875, -0.132)	0.313007	(-0.264, 0.846)
Zswim4	-0.704204	(-0.902, -0.519)	-0.794598	(-0.969, -0.616)	-1.43404	(-1.5, -1.36)	-1.72595	(-1.82, -1.63)	0.0903939	(0.0515, 0.129)	-1.34364	(-1.39, -1.28)	-0.639437	(-0.853, -0.413)

## Sheet: Naive_Rep3
	log10(k1'k2')	log10(k1'k2')_CI95	log10(k2 or kdeg)	log10(k2 or kdeg)_CI95	log10(kdeg or k2)	log10(kdeg or k2)_CI95
Abtb2	-2.20396	(-2.36, -1.97)	-1.08647	(-1.92, -0.737)	-1.75477	(-1.92, -0.737)
Acod1	-1.90999	(-2.36, > 6.49)	-0.708311	(-2.38, > 7.84)	-2.03482	(-2.38, > -2.03)
Acp5	-2.31188	(-2.54, -1.95)	-0.935775	(-1.24, -0.526)	-3.00008	(-3.2, -2.82)
Adora2a	-2.11535	(-2.27, -1.69)	-1.30718	(-2.01, -0.624)	-1.63838	(-2.01, -0.624)
Adora2b	-1.51386	(-1.66, -1.03)	-1.03041	(-2.15, -0.278)	-1.04534	(-2.15, -0.278)
Anxa5	4.88113	(< -0.922, > 6.59)	6.64366	(< 0.84, > 8.35)	-2.95033	(-3.01, -2.9)
Arl5b	-2.10319	(-2.25, -1.83)	-1.08788	(-1.66, -0.628)	-1.43255	(-1.66, -0.628)
Arl5c	-1.81567	(-2.4, > 8.12)	-0.283901	(-0.906, > 9.67)	-2.25034	(-2.35, -2.11)
Bcl2l11	-0.747347	(-1.11, > 5.47)	0.385626	(-0.555, > 6.61)	-1.8965	(-1.96, -1.83)
Bmp2	-1.42949	(-1.66, -0.931)	-0.907872	(-1.6, -0.278)	-1.42974	(-1.6, -0.278)
Btg1	-1.25525	(-1.42, -0.972)	-1.15629	(-1.72, -0.601)	-1.19425	(-1.72, -0.601)
Btg2	-0.774183	(-0.975, -0.425)	-0.810595	(-1.41, -0.234)	-0.825705	(-1.41, -0.234)
C3	-3.316	(-3.63, -2.77)	-1.45698	(-3.57, -0.691)	-3.18672	(-3.57, -0.691)
C5ar1	-1.24169	(-1.68, > 7.54)	-0.367246	(-0.842, > 8.43)	-2.23896	(-2.3, -2.17)
Cav1	-2.11233	(-2.21, -2)	-1.5122	(-1.9, -1.18)	-1.56798	(-1.9, -1.18)
Ccl12	-0.386171	(-0.999, > 8.43)	0.55763	(-0.735, > 9.37)	-2.3242	(-2.51, -2.05)
Ccl2	3.87846	(< 0.49, > 6.41)	4.70602	(< 1.31, > 7.23)	-1.88332	(-2.06, -1.74)
Ccl4	-1.1425	(-1.43, > 7.46)	-0.620684	(-1.37, > 8.18)	-1.06852	(-1.37, > -0.81)
Ccl5	-1.95065	(-2.91, > 7.25)	-0.592992	(-3.53, > 8.68)	-3.15146	(-3.53, > -2.28)
Ccl7	-0.368026	(-0.876, > 6.67)	0.124117	(-0.478, > 7.18)	-1.37482	(-1.46, -1.27)
Ccl9	-1.64389	(-1.94, -1.03)	-0.623519	(-0.97, 0.501)	-2.45811	(-2.54, -2.38)
Ccr3	-1.60646	(-2.11, > 8.23)	-0.419794	(-0.994, > 9.45)	-2.11703	(-2.26, -1.97)
Ccrl2	-0.869248	(-1.2, > 0.863)	-0.264895	(-0.668, > 1.53)	-1.70796	(-1.83, -1.56)
Cd14	4.32464	(< 0.296, > 7.81)	5.04299	(< 1.01, > 8.53)	-2.05488	(-2.1, -1.91)
Cd40	-2.91436	(-3.1, -2.68)	-1.20754	(-1.57, -0.886)	-2.18459	(-2.5, -1.9)
Cd44	-2.51297	(-2.86, -1.72)	-0.844958	(-1.3, 0.00696)	-2.75021	(-2.83, -2.63)
Cd69	4.0825	(< 0.146, > 6.71)	4.69843	(< 0.758, > 7.33)	-1.64943	(-1.78, -1.53)
Cd74	-2.89826	(-3.19, > 5.94)	-2.33408	(-3.3, > 7.26)	-2.35092	(-3.3, > -2.34)
Cd83	4.17215	(< 0.238, > 6.39)	5.41097	(< 1.48, > 7.63)	-2.26841	(-2.38, -2.1)
Cdc42ep2	5.73907	(< 0.395, > 9.64)	6.59636	(< 1.25, > 10.5)	-2.14104	(-2.27, -2)
Cdc42ep4	-1.02827	(-1.11, > 5.68)	0.0248131	(-0.608, > 6.75)	-1.92895	(-2.02, -1.85)
Cdkn1a	-1.1686	(-1.64, > 6.24)	-0.445368	(-1.09, > 7.01)	-1.71049	(-1.81, -1.51)
Chka	2.89114	(< -1.58, > 7.94)	5.43898	(< 0.969, > 10.5)	-2.41848	(-2.62, -2.24)
Cish	9.32572	(< -0.173, 9.51)	10.2372	(< 0.734, 10.5)	-1.41276	(-1.49, -1.34)
Clcf1	2.4683	(< -1.35, > 8.67)	3.83606	(< -0.0383, > 10.1)	-1.11668	(-1.33, -0.894)
Clec4e	3.4546	(< -0.551, > 7.46)	5.01354	(< 1.01, > 9.02)	-2.61561	(-2.69, -2.51)
Clec5a	2.79876	(< -0.435, > 6.03)	4.11508	(< 0.88, > 7.35)	-2.49915	(-2.58, -2.42)
Clic4	-1.15281	(-1.86, > 7.39)	-0.0707871	(-0.843, > 8.48)	-2.38428	(-2.49, -2.3)
Cpd	-2.35178	(-2.84, > 5.7)	-0.901026	(-1.75, > 7.22)	-2.77803	(-2.9, -2.4)
Csf2	-1.41917	(-1.58, > 7.34)	-0.825925	(-1.99, > 8.29)	-0.856454	(-1.99, > -0.807)
Cst7	-2.45292	(-3.08, > 8.54)	-0.929929	(-3.18, > 10.2)	-2.91808	(-3.18, > -2.15)
Cxcl1	-1.28252	(-1.45, -0.742)	-0.691035	(-1.26, 0.4)	-1.03317	(-1.26, 0.4)
Cxcl10	-0.972841	(-1.66, > 8.45)	-0.316288	(-2.08, > 9.17)	-1.91007	(-2.08, > -1.91)
Cxcl16	2.13027	(< -1.2, > 8.43)	4.05868	(< 0.724, > 10.4)	-2.76803	(-2.86, -2.71)
Cxcl2	-1.15839	(-1.4, -0.705)	-0.549516	(-1.97, 0.502)	-1.04781	(-1.97, 0.502)
Cxcl9	4.14037	(< -1.92, > 10.1)	5.20308	(< -1.62, > 11.1)	-2.41256	(-2.55, > -1.63)
Cybb	-1.65654	(-2.51, > 5.79)	-0.11903	(-1.05, > 7.34)	-2.90286	(-2.97, -2.82)
Dcbld2	-2.7803	(-3.01, -2.28)	-1.23721	(-2.25, -0.572)	-2.04743	(-2.25, -0.572)
Dennd4a	-2.57646	(-2.87, -2.04)	-1.01065	(-1.95, -0.371)	-1.79567	(-1.95, -0.371)
Dusp1	-0.741816	(-0.97, -0.394)	-0.5502	(-0.874, 0.0211)	-0.601663	(-0.874, 0.0211)
Dusp14	-1.83665	(-2.02, -1.58)	-0.968493	(-2.06, -0.593)	-1.79413	(-2.06, -0.593)
Dusp16	3.43564	(< -0.762, > 8.78)	4.67757	(< 0.475, > 10)	-1.97891	(-2.05, -1.9)
Dusp2	-0.345381	(-0.659, > 7.46)	-0.303867	(-0.68, > 7.79)	-0.317796	(-0.68, > -0.258)
Dusp4	-1.58875	(-1.73, > 7.05)	-0.982786	(-1.51, > 8.03)	-1.10948	(-1.51, > -1.05)
Dusp5	6.2174	(< -0.0143, > 9.32)	6.78299	(< 0.54, > 9.89)	-1.08997	(-1.21, -1.04)
Dusp8	-0.758028	(-0.918, > 9.81)	0.105901	(-1.16, > 10.7)	-1.09857	(-1.17, -1.02)
E2f8	-1.97237	(-2.56, > 8.46)	-0.416753	(-1.19, > 10.1)	-2.10716	(-2.27, -1.87)
Ebi3	-2.06554	(-2.61, > 7.27)	-0.609917	(-1.28, > 8.76)	-2.77121	(-2.87, -2.64)
Edn1	-1.6884	(-1.91, -1.27)	-1.10859	(-1.58, -0.395)	-1.16564	(-1.58, -0.395)
Ednrb	-1.75899	(-2.12, -1.02)	-0.773067	(-1.21, 0.0444)	-2.39053	(-2.49, -2.28)
Egr1	0.496476	(-0.108, > 7.8)	0.609161	(-0.136, > 7.91)	-1.22015	(-1.22, -1.21)
Egr2	-0.863062	(-1.16, > 6.11)	-0.515495	(-1.52, > 6.63)	-1.0546	(-1.52, > -0.885)
Ehd1	3.56921	(< -0.174, > 8.96)	4.90524	(< 1.16, > 10.3)	-2.27862	(-2.36, -2.23)
Ell2	-2.07553	(-2.34, -1.46)	-0.800237	(-1.27, -0.0799)	-1.77091	(-1.92, -1.51)
Errfi1	0.570693	(-0.815, > 7.8)	1.38428	(< 0.402, > 8.62)	-1.36815	(-1.5, -1.26)
Ets2	-1.56601	(-1.81, -0.924)	-0.686899	(-1.02, 0.411)	-1.75923	(-1.89, -1.61)
Ezr	-2.1111	(-2.45, > 7.09)	-0.562894	(-0.935, > 8.66)	-2.49276	(-2.64, -2.41)
F10	2.21829	(< -1.48, > 7.27)	3.78442	(< 0.0755, > 8.84)	-2.45242	(-2.61, -2.29)
Fabp3	3.54414	(< -0.941, > 7.16)	4.87613	(< 0.388, > 8.47)	-2.79933	(-2.94, -2.66)
Fam129a	-2.41335	(-2.7, > 6.27)	-1.2338	(-2.51, > 7.69)	-2.2031	(-2.51, > -2.2)
Fam20c	-2.79679	(-2.98, -2.55)	-1.13484	(-1.38, -0.851)	-2.33266	(-2.37, -2.25)
Fnbp1l	-2.67089	(-2.75, -2.56)	-1.47426	(-1.75, -1.16)	-1.52472	(-1.75, -1.16)
Fos	-1.03148	(-1.18, -0.644)	-0.842862	(-1.14, -0.234)	-0.897355	(-1.14, -0.234)
Fosb	-1.27561	(-1.59, -0.867)	-0.411348	(-0.77, 0.244)	-1.51136	(-1.59, -1.43)
Fosl2	5.76417	(< 0.0148, > 6.96)	6.72243	(< 0.969, > 7.92)	-1.56394	(-1.68, -1.46)
Foxp4	-2.71241	(-2.97, -2.05)	-0.800862	(-1.12, -0.105)	-2.42044	(-2.52, -2.35)
Frmd6	-2.06268	(-2.32, -1.77)	-0.6575	(-0.936, -0.355)	-2.01533	(-2.07, -1.97)
Gadd45b	7.88095	(< 0.632, > 8.86)	4.47553	(< 1.09, > 7.46)	3.11767	(< -0.944, > 3.29)
Gas7	-2.52345	(-2.94, -1.56)	-1.03438	(-2.44, 0.196)	-2.30793	(-2.44, 0.196)
Gbp2	-2.6113	(-2.9, > 6.01)	-1.45554	(-2.75, > 7.5)	-2.2845	(-2.75, > -2.28)
Gbp5	-2.37728	(-2.85, > 7.08)	-0.804831	(-2.67, > 8.78)	-2.39454	(-2.67, > -2.39)
Gdf15	-1.05868	(-1.23, -0.386)	-0.979109	(-1.35, 0.00783)	-1.01683	(-1.35, 0.00783)
Gem	3.36007	(< -0.126, > 9.54)	4.34088	(< 0.852, > 10.5)	-1.88266	(-2.04, -1.75)
Ggct	-1.70453	(-1.93, > 8.87)	0.167483	(-0.825, > 10.7)	-2.59412	(-2.72, -2.46)
Gng4	-1.83726	(-2.28, > 6.73)	-0.530344	(-0.996, > 8.04)	-2.73175	(-2.82, -2.66)
Gpr132	3.47076	(< -0.579, > 7.17)	4.98088	(< 0.931, > 8.67)	-2.23223	(-2.41, -2.03)
H2-M2	-2.64664	(-2.98, -1.67)	-1.07841	(-1.88, 0.916)	-2.57587	(-2.79, -2.09)
H2-Q7	2.22815	(< -1.17, > 8.47)	3.98784	(< 0.589, > 10.2)	-2.63253	(-2.79, -2.5)
Hbegf	6.91907	(< -0.03, > 9.78)	8.09419	(< 1.14, > 10.9)	-2.19906	(-2.45, -1.88)
Hilpda	-1.40533	(-1.56, -0.952)	-0.796281	(-1.43, -0.16)	-1.22431	(-1.43, -0.16)
Hivep1	-2.11812	(-2.39, -1.64)	-0.607556	(-0.92, 0.164)	-2.30813	(-2.35, -2.25)
Hnrnpll	3.19397	(< -1.29, > 5.71)	5.63963	(< 1.16, > 8.16)	-2.39998	(-2.58, -2.24)
Htr2a	-1.67688	(-1.92, -1.23)	-0.857759	(-1.77, -0.277)	-1.56678	(-1.77, -0.277)
Htra1	-2.84705	(-3.34, > 8.95)	-1.08676	(-3.46, > 10.8)	-3.25945	(-3.46, > -3.26)
Icam1	-2.28216	(-2.48, -1.94)	-0.859394	(-1.12, -0.452)	-2.1543	(-2.3, -2.02)
Icosl	4.22951	(< -1.03, > 8.07)	6.08194	(< 0.822, > 9.92)	-2.19175	(-2.33, -2.08)
Id3	-0.868744	(-1.19, > 9.06)	-0.307662	(-2.26, > 9.75)	-1.03098	(-2.26, > -1.03)
Ier2	-0.451386	(-0.656, > 6.97)	-0.608398	(-1.74, > 7.1)	-0.648755	(-1.74, > -0.621)
Ifnb1	-0.522031	(-1.09, > 9.55)	-0.0336227	(-0.622, > 10.1)	-1.33758	(-1.49, -1.16)
Ifrd1	3.20766	(< -0.753, > 7.85)	5.03525	(< 0.823, > 9.66)	-2.17484	(-2.47, > -1.52)
Igsf6	-2.59198	(-2.78, -2.3)	-0.848737	(-1.06, -0.549)	-2.24438	(-2.32, -2.18)
Il10	-1.28961	(-1.42, -0.806)	-0.726438	(-1.11, 0.196)	-0.782639	(-1.11, 0.196)
Il12b	-2.15498	(-2.29, -1.95)	-1.38375	(-2.12, -1.02)	-1.85766	(-2.12, -1.02)
Il17ra	-2.58591	(-2.76, -2.33)	-1.13778	(-2.07, -0.789)	-1.84876	(-2.07, -0.789)
Il1a	-0.865888	(-1.48, > 8.2)	-0.290436	(-1.67, > 8.88)	-1.48109	(-1.67, > -1.16)
Il1b	6.23616	(< 0.314, > 6.24)	7.26723	(< 1.34, > 7.27)	-1.91868	(-2.05, -1.78)
Il1rn	-1.03011	(-1.78, > 6.71)	-0.0593495	(-0.901, > 7.7)	-2.66085	(-2.77, -2.56)
Il23a	-1.79123	(-1.98, -1.14)	-1.01388	(-1.54, 0.167)	-1.0629	(-1.54, 0.167)
Il6	-1.48583	(-1.85, > 7.7)	-1.05314	(-1.92, > 8.56)	-1.0906	(-1.92, > -0.868)
Irf1	-1.10084	(-1.54, > 6.37)	0.377463	(-0.45, > 7.86)	-1.70885	(-1.86, -1.57)
Irs2	4.0843	(< 0.592, > 7.92)	4.55455	(< 1.04, > 8.38)	-1.33853	(-1.35, -1.19)
Itga5	-2.49198	(-2.76, -1.98)	-0.529641	(-0.844, 0.226)	-2.10034	(-2.18, -2.02)
Itgav	-2.67993	(-2.86, -2.46)	-1.28674	(-1.81, -0.978)	-2.28526	(-2.4, -1.92)
Jag1	-2.12574	(-2.54, > 9.08)	-0.426519	(-0.929, > 10.8)	-1.98814	(-2.05, -1.83)
Junb	-0.600828	(-0.864, -0.059)	-0.700137	(-1.66, 0.309)	-0.742862	(-1.66, 0.309)
Kctd12	-1.58786	(-1.92, > 0.251)	-0.802667	(-2, > 1.14)	-1.85063	(-2, > -1.85)
Klf6	4.02653	(< 0.525, > 5.87)	4.72126	(< 1.22, > 6.57)	-1.24613	(-1.32, -1.17)
Klf7	-1.55536	(-1.83, > 5.33)	-0.674478	(-1.5, > 6.4)	-1.24267	(-1.5, > -1.24)
Kpna3	-1.85079	(-2.18, -1.25)	-0.795125	(-1.26, -0.121)	-2.0397	(-2.14, -1.88)
Lcp2	-2.62685	(-2.77, -2.33)	-1.44138	(-2.25, -0.876)	-1.48845	(-2.25, -0.876)
Lif	-1.5881	(-1.93, > 7.68)	-0.771081	(-1.32, > 8.82)	-0.803888	(-1.32, > -0.673)
Maff	6.75559	(< 0.148, > 7.88)	7.78078	(< 1.17, > 8.9)	-1.92478	(-2.11, -1.79)
Malt1	2.65296	(< -1.18, > 7.24)	4.84441	(< 1.01, > 9.43)	-2.14179	(-2.27, -2.05)
Map2k3	-2.39981	(-2.6, -2.07)	-0.774112	(-1.01, -0.394)	-2.20357	(-2.29, -2.13)
Map3k6	-3.54438	(-3.88, -2.7)	-0.989461	(-1.49, -0.0673)	-2.45665	(-2.59, -2.28)
Mapkapk2	-2.04367	(-2.52, > 6.39)	-0.44691	(-0.992, > 8.01)	-2.40994	(-2.51, -2.3)
Marcksl1	4.22802	(< 0.285, > 7.64)	4.96843	(< 1.02, > 8.38)	-2.23258	(-2.28, -2.18)
Med21	-1.94716	(-2.51, > 6.98)	-0.567941	(-1.23, > 8.39)	-2.27825	(-2.44, -2.11)
Mmp13	-2.12553	(-2.37, -1.57)	-0.859755	(-1.24, -0.2)	-2.37368	(-2.52, -2.2)
Mmp14	-2.69626	(-2.85, -2.05)	-1.65236	(-2.53, -0.597)	-2.08826	(-2.53, -0.597)
Mpp7	3.56674	(< -0.374, > 8.79)	4.8186	(< 0.878, > 10)	-1.76307	(-1.86, -1.67)
Mtmr12	3.55929	(< -0.637, > 8.31)	5.34275	(< 1.15, > 10.1)	-2.1613	(-2.24, -2.08)
Mxd1	-1.98611	(-2.15, -1.51)	-1.30898	(-2.61, -0.513)	-1.33069	(-2.61, -0.513)
Myc	4.1678	(< 0.265, > 8.5)	4.74859	(< 0.838, > 9.08)	-1.00259	(-1.1, -0.892)
Ndrg1	-0.994181	(-1.27, > 8.86)	0.236756	(-0.558, > 10.1)	-2.37964	(-2.43, -2.33)
Nfil3	-1.2058	(-1.45, -0.516)	-0.941819	(-1.95, 0.0416)	-0.97698	(-1.95, 0.0416)
Nfkb2	-3.18837	(-3.37, -2.9)	-1.16453	(-1.51, -0.786)	-2.34437	(-2.48, -2.18)
Nfkbia	-1.11084	(-1.29, -0.609)	-0.655264	(-1.6, 0.635)	-0.710977	(-1.6, 0.635)
Nfkbib	-1.04308	(-1.59, > 7.14)	0.510609	(-0.512, > 8.7)	-2.24407	(-2.33, -2.16)
Nfkbid	-1.58514	(-1.96, > 6.06)	-0.281329	(-1.13, > 7.46)	-0.975471	(-1.13, > -0.972)
Nfkbie	-2.40407	(-2.66, > 8.59)	-0.652474	(-0.944, > 10.4)	-2.15969	(-2.27, -2.06)
Noct	3.74656	(< -0.823, > 6.21)	5.8033	(< 1.23, > 8.27)	-2.13825	(-2.34, -1.96)
Nr4a1	-1.38438	(-1.58, -1.28)	-0.9275	(-1.28, -0.718)	-0.963492	(-1.28, -0.718)
Odc1	3.22874	(< -0.448, > 6.34)	4.79687	(< 1.12, > 7.91)	-2.53401	(-2.6, -2.44)
Olr1	-1.98435	(-2.26, > 7.45)	-0.660163	(-1.04, > 8.92)	-1.81929	(-2.33, -1.63)
Orai2	3.88572	(< -0.865, > 8.87)	5.91429	(< 1.16, > 10.9)	-2.59082	(-2.74, -2.47)
Pde4b	-1.44935	(-1.58, > 0.511)	-0.961019	(-1.33, > 1.33)	-0.984029	(-1.33, > -0.975)
Pdpn	-2.20879	(-2.6, > 7.66)	-0.849833	(-1.45, > 9.11)	-2.54402	(-2.74, -2.29)
Phlda1	-0.708145	(-0.87, -0.388)	-0.751995	(-1.07, -0.255)	-0.778862	(-1.07, -0.255)
Pim1	-1.26466	(-1.39, -1.12)	-0.853264	(-1.11, -0.508)	-0.871399	(-1.11, -0.508)
Plau	3.68043	(< -0.773, > 8.48)	5.37383	(< 0.92, > 10.2)	-2.41146	(-2.64, -2.22)
Plaur	6.55746	(< -0.562, 6.87)	7.96745	(< 0.846, > 7.97)	-2.06332	(-2.15, -1.97)
Plek	3.6734	(< -0.262, > 7.41)	5.01709	(< 1.08, > 8.75)	-2.45376	(-2.51, -2.37)
Plscr1	-2.34167	(-2.52, -2.09)	-1.07213	(-1.38, -0.751)	-1.91273	(-2.07, -1.7)
Ppp1r15a	-1.0141	(-1.17, -0.654)	-0.815186	(-1.62, -0.205)	-0.828432	(-1.62, -0.205)
Prag1	-1.35675	(-1.52, -0.726)	-1.04732	(-1.96, -0.159)	-1.08971	(-1.96, -0.159)
Prdx5	5.43196	(< -0.797, > 5.43)	7.07863	(< 0.849, > 7.08)	-2.79912	(-2.87, -2.73)
Prr5l	-2.28404	(-2.48, -2.02)	-0.804459	(-1.05, -0.502)	-1.93485	(-2.01, -1.85)
Pstpip2	-2.56155	(-2.71, -2.35)	-1.1795	(-1.91, -0.869)	-1.79627	(-1.91, -0.869)
Ptgs2	-1.21425	(-1.57, > 7.3)	-0.554165	(-1.54, > 8.11)	-1.32497	(-1.54, > -1.07)
Pvr	-1.67606	(-2.09, > 6.89)	-0.317678	(-0.788, > 8.28)	-1.88884	(-2, -1.76)
Rab20	4.35994	(< 0.369, > 6.8)	5.19828	(< 1.21, > 7.64)	-1.54123	(-1.67, -1.43)
Rasgef1b	5.28574	(< -0.476, > 6.69)	6.21943	(< 0.441, > 7.62)	-1.26433	(-1.38, -1.16)
Rel	-1.82063	(-2.15, > 7.15)	-0.784346	(-1.63, > 8.31)	-1.40836	(-1.63, > -1.41)
Relb	3.77993	(< -2.36, > 6.83)	5.61302	(< -0.585, > 8.65)	-2.20207	(-2.29, -2.12)
Rgs1	6.26583	(< -0.468, > 6.46)	7.44114	(< 0.641, > 7.6)	-1.53357	(-1.54, > -1.46)
Rnd1	-1.75626	(-2.11, > 6.59)	-0.676845	(-1.24, > 7.75)	-1.94006	(-2.21, -1.57)
Rnd3	3.99627	(< -0.574, > 6.81)	4.90696	(< 0.324, > 7.72)	-1.59822	(-1.71, -1.4)
Rnf149	-1.88136	(-1.93, > 6.19)	0.0114081	(-0.611, > 8.09)	-2.51953	(-2.61, -2.46)
Rnf19a	3.70936	(< -0.656, > 6.45)	5.135	(< 0.766, > 7.87)	-1.81372	(-1.88, -1.75)
S100a10	2.8878	(< -0.371, > 6.85)	4.01292	(< 0.752, > 7.98)	-2.6984	(-2.8, -2.61)
Samsn1	-0.580102	(< -0.82, > 8.31)	0.104911	(-1.79, > 9.01)	-1.61475	(-1.78, -1.45)
Sdc4	-0.969561	(-1.01, > 6.43)	0.0478933	(-0.74, > 7.46)	-2.23039	(-2.31, -2.13)
Sde2	4.77671	(< -0.338, > 8.75)	6.11158	(< 0.996, > 10.1)	-2.01099	(-2.21, -1.81)
Sele	-2.10755	(-2.34, -1.7)	-0.844143	(-1.99, -0.318)	-1.72998	(-1.99, -0.318)
Serpine1	-1.25438	(-1.93, > 9.34)	-0.15195	(-0.982, > 10.4)	-2.10667	(-2.3, -1.88)
Sh3bgrl2	-2.43716	(-2.57, -2.26)	-1.39082	(-2.21, -1.09)	-2.08075	(-2.21, -1.09)
Skil	3.76781	(< -0.227, > 7.08)	5.24877	(< 1.25, > 8.58)	-2.03926	(-2.12, -1.92)
Slc2a6	-3.01564	(-3.27, -2.49)	-0.969434	(-1.38, -0.343)	-2.53403	(-2.7, -2.34)
Slc7a2	-2.70014	(-2.85, -2.51)	-1.1348	(-1.46, -0.85)	-2.3687	(-2.47, -2.19)
Snx18	-1.49152	(-1.98, > 7.03)	-0.273343	(-0.807, > 8.27)	-2.05387	(-2.16, -1.97)
Socs3	4.44978	(< 0.772, > 7.55)	4.7117	(< 1.02, > 7.81)	-0.87089	(< -0.872, > -0.86)
Sod2	-2.0397	(-2.4, > 5.8)	-0.445345	(-0.832, > 7.42)	-2.51845	(-2.6, -2.4)
Sowahc	-1.11467	(-1.43, > 7.44)	-0.563292	(-1.41, > 8.15)	-1.1713	(-1.41, > -0.963)
Sphk1	-2.64628	(-2.88, -2.02)	-1.39738	(-1.92, -0.469)	-1.42948	(-1.92, -0.469)
Spp1	-1.71318	(-2.68, > 5.7)	-0.362593	(-1.44, > 7.07)	-2.93888	(-3.11, -2.78)
Spred1	-1.66961	(-2.1, > 6.06)	-0.617967	(-1.25, > 7.19)	-1.84639	(-1.98, -1.61)
Sqstm1	-1.42181	(-1.86, > 6.07)	-0.0956718	(-0.537, > 7.4)	-2.40524	(-2.43, -2.36)
Srgn	2.85451	(< -0.4, > 7.17)	3.75113	(< 0.493, > 8.07)	-2.7195	(-2.79, -2.66)
Stx11	-2.18594	(-2.45, -1.53)	-0.68645	(-0.989, 0.0531)	-2.10764	(-2.28, -1.98)
Stx6	-2.63364	(-2.84, -2.32)	-1.14338	(-1.54, -0.756)	-2.04053	(-2.14, -1.84)
Tagap	4.98433	(< 2.77, > 6.26)	2.34796	(< 1.25, > 3)	2.31945	(< 1.2, > 2.94)
Tagln2	-2.03501	(-2.34, > 6.83)	-0.798561	(-1.17, > 8.12)	-2.46942	(-2.56, -2.38)
Tfec	-2.09528	(-2.47, -1.45)	-0.722956	(-1.2, -0.0447)	-1.85465	(-1.99, -1.71)
Tgm2	4.88456	(< -0.227, > 6.29)	6.38577	(< 1.27, > 7.79)	-2.57119	(-2.64, -2.55)
Tlr2	-1.83368	(-2.05, -1.43)	-1.00837	(-1.33, -0.521)	-1.97093	(-2.07, -1.84)
Tnf	-0.888472	(-1.04, -0.549)	-0.710788	(-1.53, -0.105)	-0.730959	(-1.53, -0.105)
Tnfaip2	3.12544	(< -0.496, > 4.98)	4.78891	(< 1.17, > 6.64)	-1.95295	(-2.03, -1.95)
Tnfaip3	3.72356	(< 0.0875, > 7.51)	4.65827	(< 1.01, > 8.44)	-1.24868	(-1.37, -1.14)
Tnfrsf1b	-2.11224	(-2.26, -1.88)	-0.992314	(-1.19, -0.718)	-2.00857	(-2.07, -1.95)
Tnfsf4	-2.13213	(-2.23, -2.04)	-1.49281	(-1.9, -1.15)	-1.5132	(-1.9, -1.15)
Tnfsf9	-1.18832	(-1.42, > 8.2)	-0.798139	(-1.24, > 8.94)	-0.832085	(-1.24, > -0.801)
Top1	-2.04936	(-2.4, > 6.01)	-0.538298	(-0.918, > 7.53)	-2.16578	(-2.23, -2.1)
Trib1	6.93379	(< 0.315, > 8.34)	7.36245	(< 0.735, > 8.77)	-1.07804	(-1.12, -1.03)
Trim13	4.72543	(< -0.413, > 8.79)	5.87036	(< 0.728, > 9.89)	-1.88972	(-2.03, -1.75)
Tubb6	3.24969	(< -0.211, > 6.93)	4.13834	(< 0.675, > 7.82)	-2.22825	(-2.31, -2.15)
Txnrd1	3.59415	(< -0.622, > 6.08)	5.24377	(< 1.03, > 7.73)	-2.46158	(-2.57, -2.36)
Vim	3.26198	(< -0.659, > 6.35)	4.88971	(< 0.968, > 7.98)	-2.83387	(-2.91, -2.76)
Zfp36	-0.631625	(-0.927, -0.0102)	-0.852868	(-1.25, 0.0708)	-0.889034	(-1.25, 0.0708)
Zhx2	-1.89061	(-2.23, > 8.29)	-1.01896	(-2.35, > 9.33)	-2.07297	(-2.35, > -1.71)
Zswim4	-2.35765	(-2.5, -2.18)	-0.980881	(-1.23, -0.752)	-1.69354	(-1.8, -1.53)

## Sheet: Tolerized_Together
	log10(k1')	log10(k1')_CI95	log10(k2)	log10(k2)_CI95	log10(k2')	log10(k2')_CI95	log10(kdeg)	log10(kdeg)_CI95	log10(k1'/k2)	log10(k1'/k2)_CI95	log10(k1'k2'/k2)	log10(k1'k2'/k2)_CI95	log10(k2'/k2)	log10(k2'/k2)_CI95
Abtb2	-1.37306	(-1.52, -1.21)	-1.87271	(-2.05, -1.67)	-1.17171	(-1.45, -0.69)	-1.36165	(-1.68, -0.836)	0.499653	(0.437, 0.561)	-0.672054	(-0.981, -0.163)	0.701006	(0.254, 1.32)
Acod1	-0.462667	(-0.728, 0.145)	-0.653263	(-0.945, -0.00847)	-1.72135	(-1.8, -1.64)	-2.29605	(-2.4, -2.19)	0.190597	(0.146, 0.235)	-1.53075	(-1.62, -1.44)	-1.06808	(-1.6, -0.744)
Adora2b	-0.923122	(-1.16, -0.626)	-1.17445	(-1.46, -0.844)	-1.13745	(-1.32, -0.824)	-1.54517	(-1.78, -1.16)	0.251327	(0.183, 0.323)	-0.886123	(-1.09, -0.53)	0.0369986	(-0.431, 0.614)
Anxa5	-1.66045	(-1.85, -1.48)	-2.21781	(-2.44, -2.01)	-1.71016	(-2.15, -1.33)	-2.21974	(-2.68, -1.81)	0.557358	(0.507, 0.608)	-1.1528	(-1.6, -0.751)	0.507653	(-0.0221, 1.05)
Arl5b	-0.956066	(-1.08, -0.801)	-1.183	(-1.32, -1.02)	-1.26001	(-1.47, -0.952)	-1.06822	(-1.29, -0.75)	0.226936	(0.201, 0.254)	-1.03307	(-1.25, -0.721)	-0.0770053	(-0.422, 0.338)
Arl5c	-0.317261	(-0.488, -0.0577)	-0.514938	(-0.697, -0.241)	-2.15607	(-2.23, -2.08)	-2.32693	(-2.42, -2.24)	0.197677	(0.17, 0.225)	-1.95839	(-2.03, -1.89)	-1.64113	(-1.92, -1.44)
Bcl2l11	-0.589864	(-0.713, -0.438)	-1.04586	(-1.17, -0.894)	-1.9758	(-2.1, -1.84)	-2.00541	(-2.14, -1.86)	0.455996	(0.431, 0.481)	-1.5198	(-1.64, -1.38)	-0.929936	(-1.15, -0.719)
Btg1	-0.531275	(-0.649, -0.401)	-1.1438	(-1.28, -0.994)	-1.13965	(-1.27, -0.991)	-1.54321	(-1.7, -1.36)	0.612529	(0.579, 0.648)	-0.52712	(-0.662, -0.363)	0.00415482	(-0.232, 0.266)
Btg2	-0.167536	(-0.295, -0.0143)	-0.664601	(-0.798, -0.505)	-1.05485	(-1.14, -0.953)	-1.09468	(-1.18, -0.99)	0.497065	(0.463, 0.532)	-0.557785	(-0.648, -0.453)	-0.390249	(-0.613, -0.176)
C3	-1.79587	(-2.02, -1.6)	-2.73784	(-3.01, -2.51)	-1.92665	(-2.98, -1.32)	-2.19349	(-3.27, -1.55)	0.941962	(0.874, 1.01)	-0.984693	(-2.04, -0.355)	0.81118	(-0.268, 1.6)
C5ar1	-1.17395	(-1.26, -1.08)	-2.29396	(-2.41, -2.16)	-0.57566	(-1.12, > 11.4)	-0.68252	(-1.27, > 11.3)	1.12001	(1.06, 1.18)	0.544355	(-0.0266, > 12.5)	1.7183	(1.08, > 13.7)
Ccl12	-0.191192	(-0.567, > 7.03)	-0.613645	(-1.01, > 6.63)	-1.59282	(-1.8, -1.41)	-2.30854	(-2.54, -2.1)	0.422453	(0.385, 0.461)	-1.17036	(-1.37, -0.992)	-0.979172	(< -8.21, -0.519)
Ccl2	8.48879	(< 1.66, > 8.9)	8.03225	(< 1.2, > 8.43)	-1.43539	(-1.5, -1.4)	-1.93837	(-2.05, -1.85)	0.456542	(0.425, 0.488)	-0.978848	(-1.08, -0.936)	-9.46763	(< -9.89, > -2.64)
Ccl4	-0.429918	(-0.628, -0.153)	-0.737772	(-0.962, -0.438)	-1.24578	(-1.35, -1.12)	-1.51616	(-1.65, -1.36)	0.307854	(0.271, 0.347)	-0.937922	(-1.05, -0.799)	-0.508004	(-0.861, -0.194)
Ccl5	-1.4256	(-1.58, -1.28)	-2.28338	(-2.48, -2.09)	-1.31107	(-1.66, -1)	-2.26853	(-2.64, -1.92)	0.857772	(0.801, 0.916)	-0.453302	(-0.815, -0.116)	0.972303	(0.53, 1.42)
Ccl7	-0.304927	(-0.534, 0.248)	-0.837698	(-1.09, -0.494)	-1.37359	(-1.5, -1.24)	-1.73077	(-1.89, -1.56)	0.532771	(0.49, 0.575)	-0.840823	(-0.975, -0.695)	-0.535896	(-0.956, -0.192)
Ccl9	-0.553509	(-0.758, -0.307)	-1.1329	(-1.38, -0.853)	-1.80796	(-1.94, -1.68)	-2.65039	(-2.81, -2.49)	0.579386	(0.526, 0.639)	-1.22857	(-1.37, -1.09)	-0.675065	(-0.994, -0.371)
Ccrl2	-0.571697	(-0.683, -0.432)	-1.18739	(-1.32, -1.02)	-1.29445	(-1.42, -1.14)	-1.81691	(-2, -1.6)	0.615688	(0.565, 0.667)	-0.678758	(-0.811, -0.512)	-0.10706	(-0.352, 0.147)
Cd14	-1.08524	(-1.17, -1)	-2.39613	(-2.52, -2.27)	6.06914	(< 0.261, > 10.7)	5.93827	(< 0.124, > 10.6)	1.31088	(1.24, 1.38)	7.38002	(< 1.57, > 12.1)	8.46526	(< 2.65, > 13.1)
Cd40	-0.759658	(-0.936, -0.54)	-0.896039	(-1.1, -0.649)	-2.17715	(-2.27, -2.09)	-2.569	(-2.68, -2.46)	0.136381	(0.0862, 0.188)	-2.04077	(-2.13, -1.95)	-1.28111	(-1.55, -1.04)
Cd69	-1.216	(-1.3, > -0.459)	-2.06921	(-2.19, > -1.03)	0.619035	(< -1.53, > 10.6)	0.43364	(< -2.03, > 10.4)	0.853209	(< 0.575, 0.909)	1.47224	(< -0.952, > 11.4)	2.68825	(< -0.494, > 12.6)
Cd74	-1.39142	(-1.57, -1.24)	-2.57814	(-2.8, -2.39)	-1.58606	(-1.97, -1.11)	-1.89646	(-2.31, -1.38)	1.18673	(1.13, 1.24)	-0.399329	(-0.798, 0.106)	0.992087	(0.5, 1.63)
Cd83	-0.581274	(-0.719, -0.404)	-0.961457	(-1.12, -0.764)	-1.5076	(-1.61, -1.39)	-2.02664	(-2.18, -1.86)	0.380183	(0.329, 0.432)	-1.12741	(-1.23, -1.01)	-0.546139	(-0.8, -0.316)
Cdc42ep2	-0.469258	(-0.68, -0.194)	-0.89197	(-1.14, -0.582)	-1.34307	(-1.44, -1.23)	-1.8253	(-1.97, -1.67)	0.422712	(0.371, 0.477)	-0.920354	(-1.03, -0.784)	-0.451096	(-0.806, -0.127)
Cdc42ep4	-0.747414	(-0.938, -0.557)	-1.20924	(-1.43, -0.999)	-1.46477	(-1.6, -1.29)	-1.84019	(-2.01, -1.62)	0.461824	(0.416, 0.513)	-1.00294	(-1.15, -0.8)	-0.255531	(-0.559, 0.119)
Cdkn1a	-0.240787	(-0.442, 0.0717)	-0.660964	(-0.88, -0.388)	-1.37896	(-1.49, -1.27)	-1.93571	(-2.07, -1.8)	0.420176	(0.383, 0.458)	-0.95878	(-1.06, -0.846)	-0.717993	(-1, -0.451)
Chka	-0.278035	(-0.756, > 7.32)	-0.273529	(-0.761, > 7.33)	-2.67414	(-2.79, -2.56)	-2.4689	(-2.61, -2.34)	-0.00450612	(-0.0312, 0.0188)	-2.67864	(-2.81, -2.57)	-2.40061	(< -10, -1.87)
Clec4e	-0.031721	(-0.383, > 7.46)	-0.34688	(-0.746, > 7.18)	-2.13602	(-2.24, -2.03)	-2.75943	(-2.89, -2.64)	0.315159	(0.272, 0.359)	-1.82086	(-1.92, -1.73)	-1.78914	(< -9.3, -1.39)
Clec5a	-1.26733	(-1.67, -0.883)	-1.8211	(-2.31, -1.37)	-1.42523	(-1.78, > 9.45)	-1.84723	(-2.27, > 9.12)	0.55377	(0.473, 0.65)	-0.871465	(-1.28, > 10.1)	0.395868	(-0.345, > 11.7)
Clic4	-1.34422	(-1.52, -1)	-2.08906	(-2.3, -1.68)	-1.25455	(-1.63, -0.92)	-1.74942	(-2.18, -1.38)	0.744842	(0.662, 0.809)	-0.509708	(-0.943, -0.144)	0.83451	(0.0783, 1.35)
Cpd	-1.54149	(-1.76, -1.36)	-2.65953	(-2.9, -2.46)	-1.90077	(-2.5, -1.32)	-1.93017	(-2.55, -1.32)	1.11804	(1.07, 1.16)	-0.782725	(-1.39, -0.181)	0.758764	(0.0918, 1.52)
Cst7	-1.55436	(-1.74, -1.38)	-2.41806	(-2.64, -2.22)	-1.69486	(< -35.9, -1.2)	-2.51549	(< -36.8, -2)	0.863702	(0.808, 0.92)	-0.831163	(< -35.1, -0.324)	0.723192	(< -33.5, 1.35)
Cxcl1	-0.390131	(-0.642, 0.201)	-0.583103	(-0.841, 0.128)	-0.741167	(< -0.968, -0.466)	-0.916698	(< -1.19, -0.632)	0.192972	(0.141, 0.25)	-0.548195	(-0.752, -0.268)	-0.158064	(-0.757, 0.339)
Cxcl10	-0.510716	(-0.771, 0.116)	-1.00266	(-1.3, -0.447)	-1.33993	(-1.47, -1.19)	-1.9017	(-2.07, -1.71)	0.491941	(0.437, 0.541)	-0.847989	(-0.995, -0.672)	-0.337272	(-0.979, 0.0694)
Cxcl16	8.58729	(< 2.77, > 9.99)	8.43193	(< 2.62, 10)	-2.11878	(-2.14, -2.03)	-3.05246	(-3.1, -2.94)	0.155366	(0.124, 0.188)	-1.96342	(-1.98, -1.95)	-10.5507	(< -12, > -4.74)
Cxcl2	0.209164	(-0.135, > 7.37)	-0.0941312	(-0.354, > 7.1)	-1.10343	(-1.21, -0.975)	-1.17886	(-1.3, -1.05)	0.303295	(0.253, 0.362)	-0.800135	(-0.909, -0.753)	-1.0093	(< -8.26, -0.698)
Cybb	-1.4349	(-1.62, -1.27)	-2.35495	(-2.57, -2.15)	-1.92829	(-2.48, -1.5)	-2.22704	(-2.8, -1.77)	0.920056	(0.868, 0.973)	-1.00824	(-1.56, -0.561)	0.426659	(-0.183, 1.01)
Dcbld2	-0.589281	(-0.971, > 7.38)	-0.757917	(-1.2, > 7.26)	-2.12086	(-2.26, -1.97)	-2.27092	(-2.44, -2.08)	0.168636	(0.0905, 0.25)	-1.95222	(-2.11, -1.77)	-1.36294	(< -9.41, -0.831)
Dennd4a	-0.760403	(-0.963, -0.532)	-1.10049	(-1.33, -0.855)	-2.20943	(-2.32, -2.09)	-2.10902	(-2.24, -1.97)	0.340085	(0.308, 0.375)	-1.86935	(-1.99, -1.74)	-1.10894	(-1.41, -0.797)
Dusp1	-0.196225	(-0.364, 0.0531)	-0.376168	(-0.558, -0.154)	-0.680062	(-0.782, -0.549)	-0.832334	(-0.945, -0.689)	0.179944	(0.147, 0.214)	-0.500118	(-0.608, -0.361)	-0.303893	(-0.608, -0.0184)
Dusp16	-0.712162	(< -1.33, -0.423)	-1.06024	(< -1.75, -0.742)	-1.57881	(-1.69, > -1.1)	-1.82638	(-1.97, > -1.27)	0.348078	(0.303, > 0.419)	-1.23073	(-1.36, > -0.678)	-0.518571	(-0.911, > 0.65)
Dusp2	0.0757682	(-0.224, 0.212)	-0.112986	(-0.226, > -0.11)	-0.790505	(-0.928, -0.62)	-0.763687	(-0.919, -0.584)	0.188755	(0.144, 0.234)	-0.60175	(-0.673, -0.429)	-0.677519	(-0.925, -0.432)
Dusp4	-0.347344	(-0.618, 0.125)	-0.703797	(-1.01, -0.313)	-1.44322	(-1.59, -1.22)	-1.68573	(-1.88, -1.44)	0.356453	(0.297, 0.418)	-1.08676	(-1.24, -0.846)	-0.739419	(-1.23, -0.292)
Dusp5	-0.652774	(-0.82, -0.406)	-0.969559	(-1.16, -0.699)	-0.649389	(-0.911, -0.00286)	-0.92538	(-1.22, -0.224)	0.316785	(0.246, 0.39)	-0.332604	(-0.604, 0.321)	0.32017	(-0.158, 1.1)
Dusp8	-0.486068	(-0.693, -0.231)	-0.703241	(-0.922, -0.434)	-1.09116	(-1.22, -0.9)	-1.05748	(-1.18, -0.854)	0.217173	(0.171, 0.264)	-0.873987	(-1, -0.671)	-0.387919	(-0.749, 0.00763)
E2f8	4.44586	(< 0.29, > 9.92)	4.26265	(< 0.093, > 9.74)	-1.91902	(-2.06, -1.79)	-2.26736	(-2.35, -2.12)	0.183208	(0.146, 0.224)	-1.73581	(-1.87, -1.61)	-6.18168	(< -11.6, > -2.01)
Ebi3	-1.49854	(-1.67, -1.33)	-2.40234	(-2.63, -2.18)	-1.92234	(-2.42, -1.55)	-2.41411	(-2.94, -2)	0.903798	(0.829, 0.979)	-1.01854	(-1.53, -0.616)	0.479999	(-0.0951, 1.01)
Edn1	5.57775	(< 1.6, > 8.07)	5.28667	(< 1.31, > 7.78)	-1.32859	(-1.39, -1.27)	-1.54251	(-1.59, -1.48)	0.291082	(0.254, 0.329)	-1.03751	(-1.14, -0.924)	-6.61526	(< -9.11, > -2.63)
Ednrb	-0.672904	(-1.02, -0.211)	-1.42207	(-1.84, -0.916)	-1.83029	(-2.07, -1.49)	-2.11834	(-2.4, -1.71)	0.74917	(0.673, 0.837)	-1.08112	(-1.35, -0.681)	-0.408214	(-1.06, 0.311)
Egr1	-0.426627	(-0.634, -0.155)	-1.07547	(-1.27, -0.827)	-0.839872	(-1.06, -0.548)	-1.1887	(-1.36, -0.863)	0.648845	(0.576, 0.724)	-0.191028	(-0.388, 0.104)	0.235599	(-0.211, 0.708)
Egr2	-0.617583	(-0.784, -0.457)	-1.11216	(-1.25, -0.965)	-0.959826	(-1.15, -0.719)	-1.09183	(-1.28, -0.846)	0.494573	(0.42, 0.571)	-0.465253	(-0.638, -0.235)	0.152329	(-0.15, 0.509)
Ehd1	5.00766	(< 1.2, > 8.05)	4.77189	(< 0.961, > 7.82)	-1.8198	(-1.85, -1.73)	-2.3468	(-2.46, -2.24)	0.235766	(0.206, 0.266)	-1.58403	(-1.67, -1.5)	-6.59169	(< -9.64, > -2.78)
Ell2	-0.92834	(-1.14, -0.702)	-1.27272	(-1.51, -1.03)	-1.80818	(-1.99, -1.61)	-2.014	(-2.22, -1.79)	0.344377	(0.304, 0.388)	-1.4638	(-1.65, -1.25)	-0.535459	(-0.882, -0.152)
Errfi1	-0.70684	(-0.82, -0.565)	-0.995171	(-1.11, -0.849)	-0.859604	(-1.04, -0.638)	-1.02649	(-1.21, -0.788)	0.288331	(0.24, 0.337)	-0.571273	(-0.749, -0.346)	0.135567	(-0.146, 0.44)
Ets2	-0.570473	(-0.751, -0.315)	-0.926991	(-1.14, -0.64)	-1.45838	(-1.56, -1.34)	-1.92954	(-2.07, -1.77)	0.356517	(0.308, 0.406)	-1.10186	(-1.21, -0.973)	-0.531391	(-0.859, -0.252)
Extl2	-0.967386	(-1.41, -0.801)	-1.67941	(-2.23, -1.49)	-1.67824	(-1.95, > 11.1)	-1.95213	(-2.25, > 11)	0.712022	(0.666, > 0.798)	-0.966213	(-1.25, > 11.9)	0.00117284	(-0.38, > 13.2)
Ezr	-1.68809	(-1.95, -1.42)	-2.12434	(-2.45, -1.77)	-1.20711	(-1.64, > 11.6)	-1.58796	(-2.06, > 11.3)	0.436248	(0.341, 0.513)	-0.770867	(-1.25, > 12)	0.917228	(0.219, > 13.9)
F10	-0.577927	(-0.908, 0.657)	-0.920536	(-1.3, -0.263)	-2.32527	(-2.7, -2.08)	-2.92026	(-3.32, -2.64)	0.342609	(0.264, 0.412)	-1.98266	(-2.35, -1.73)	-1.40474	(-2.45, -0.916)
Fabp3	-1.78514	(-2.1, -1.57)	-2.57667	(-2.95, -2.29)	-1.18578	(-1.68, > 11)	-1.944	(-2.48, > 10.3)	0.791534	(0.692, 0.883)	-0.39425	(-0.914, > 11.8)	1.39089	(0.734, > 13.8)
Fam129a	-1.19394	(-1.36, -0.988)	-1.72392	(-1.93, -1.48)	-1.63706	(-1.86, -1.39)	-1.95946	(-2.21, -1.68)	0.529976	(0.474, 0.586)	-1.10709	(-1.35, -0.839)	0.0868566	(-0.331, 0.494)
Fam20c	-1.68839	(-1.86, -1.52)	-2.29773	(-2.51, -2.1)	-1.40623	(-1.76, -0.165)	-1.53247	(-1.93, -0.229)	0.609343	(0.557, 0.662)	-0.796889	(-1.18, 0.479)	0.891497	(0.373, 2.3)
Fnbp1l	-1.00519	(-1.17, -0.796)	-1.19084	(-1.38, -0.959)	-2.01779	(-2.13, -1.9)	-2.06789	(-2.2, -1.93)	0.185645	(0.149, 0.223)	-1.83215	(-1.96, -1.7)	-0.826954	(-1.13, -0.553)
Fos	-0.355472	(-0.486, -0.195)	-0.683168	(-0.816, -0.52)	-0.667436	(-0.776, -0.536)	-0.922406	(-1.02, -0.79)	0.327696	(0.289, 0.366)	-0.339741	(-0.446, -0.206)	0.0157315	(-0.234, 0.263)
Fosl2	-0.162237	(-0.51, > 1.32)	-0.349739	(-0.716, > 1.15)	-1.3874	(-1.58, -1.16)	-1.58127	(-1.83, -1.31)	0.187502	(0.145, 0.233)	-1.1999	(-1.39, -0.969)	-1.03766	(< -2.58, -0.543)
Foxp4	-0.98208	(-1.3, -0.528)	-1.01517	(-1.41, -0.503)	-2.06503	(-2.21, -1.91)	-2.48429	(-2.66, -2.28)	0.0330885	(-0.0474, 0.13)	-2.03194	(-2.19, -1.83)	-1.04986	(-1.6, -0.554)
Frmd6	-0.883501	(-1.08, -0.62)	-1.02836	(-1.24, -0.75)	-1.61642	(-1.78, -1.43)	-1.85297	(-2.05, -1.63)	0.144859	(0.0878, 0.204)	-1.47156	(-1.64, -1.28)	-0.58806	(-0.952, -0.251)
Gadd45b	5.65444	(< 1.44, > 6.78)	5.35782	(< 1.14, > 6.48)	-1.67941	(-1.84, -1.52)	-2.14382	(-2.24, -1.94)	0.296627	(0.255, 0.338)	-1.38278	(-1.54, -1.23)	-7.03723	(< -8.16, > -2.82)
Gas7	-1.65232	(-1.75, -1.53)	-2.11962	(-2.23, -1.99)	-1.49951	(-1.7, -1.29)	-1.83929	(-2.05, -1.62)	0.467296	(0.439, 0.498)	-1.03221	(-1.24, -0.815)	0.620107	(0.317, 0.911)
Gbp2	-1.69062	(-1.96, -1.48)	-2.36881	(-2.67, -2.12)	-1.55997	(-2.34, -0.857)	-2.0639	(-2.86, -1.32)	0.678189	(0.63, 0.725)	-0.881776	(-1.67, -0.154)	0.808848	(-0.0265, 1.74)
Gbp5	-0.689112	(-1.04, 0.0228)	-0.890825	(-1.29, -0.145)	-2.19045	(-2.34, -2.05)	-2.6914	(-2.86, -2.52)	0.201713	(0.135, 0.269)	-1.98873	(-2.14, -1.83)	-1.29962	(-2.06, -0.831)
Gdf15	-0.392965	(-0.555, -0.177)	-0.917734	(-1.09, -0.693)	-0.873588	(-1.04, -0.662)	-1.12883	(-1.3, -0.905)	0.524769	(0.473, 0.578)	-0.348819	(-0.514, -0.131)	0.0441457	(-0.299, 0.389)
Gem	-0.889227	(-1.06, -0.7)	-1.15082	(-1.33, -0.973)	-0.906818	(-1.13, -0.626)	-1.27219	(-1.53, -0.967)	0.261597	(0.185, 0.344)	-0.645221	(-0.859, -0.357)	0.244006	(-0.117, 0.667)
Ggct	-0.625305	(-0.933, 0.48)	-0.574058	(-0.901, 0.578)	-1.88147	(-2.05, -1.73)	-2.51325	(-2.71, -2.34)	-0.0512473	(-0.098, -0.00481)	-1.93272	(-2.1, -1.79)	-1.30742	(-1.94, -0.933)
Gpr132	5.06669	(< 1.43, > 9.18)	4.72558	(< 1.09, > 8.83)	-2.05345	(-2.18, -1.99)	-2.11897	(-2.27, -1.97)	0.341115	(0.304, 0.379)	-1.71233	(-1.83, -1.6)	-6.77902	(< -10.9, > -3.14)
Gpr85	-0.778811	(-0.988, -0.484)	-0.961075	(-1.19, -0.647)	-1.90414	(-2.02, -1.77)	-1.70186	(-1.83, -1.55)	0.182265	(0.151, 0.215)	-1.72188	(-1.84, -1.58)	-0.94307	(-1.32, -0.615)
H2-M2	4.7708	(< 0.519, > 8.69)	4.62289	(< 0.363, > 8.54)	-2.31427	(-2.55, -2.11)	-2.78454	(-3.05, -2.56)	0.147915	(0.088, 0.208)	-2.16636	(-2.24, -2.09)	-6.93716	(< -10.9, > -2.68)
H2-Q7	-1.77948	(-2.07, -1.52)	-2.32585	(-2.67, -2.01)	-1.90398	(-2.49, -1.27)	-2.08066	(-2.7, -1.39)	0.546369	(0.471, 0.621)	-1.35761	(-1.96, -0.677)	0.421866	(-0.307, 1.34)
Hilpda	-0.506799	(< -1.34, > 7.14)	-0.947012	(< -2, > 6.75)	-1.60218	(-1.9, > 9.49)	-2.01994	(-2.37, > 9.33)	0.440212	(0.346, > 0.657)	-1.16196	(-1.45, > 10.1)	-0.655164	(< -8.34, > 11.5)
Icam1	-1.51948	(-1.61, -1.44)	-2.24888	(-2.37, -2.11)	-0.482383	(-1.26, > 9.65)	-0.414842	(-1.25, > 9.73)	0.729394	(0.67, 0.789)	0.247011	(-0.566, > 10.4)	1.7665	(0.876, > 11.9)
Icosl	-0.232636	(-0.521, 0.218)	-0.451771	(-0.762, 0.405)	-2.21579	(-2.31, -2.13)	-2.24484	(-2.35, -2.14)	0.219135	(0.176, 0.262)	-1.99665	(-2.08, -1.91)	-1.76402	(-2.08, -1.43)
Id3	4.34437	(< 0.0492, > 7.79)	4.24424	(< -0.0405, > 7.69)	-0.885884	(-1.14, > -0.825)	-1.11121	(< -1.16, > -1.07)	0.100126	(< 0.0724, > 0.101)	-0.785758	(< -0.836, > -0.735)	-5.13013	(< -8.58, > -0.784)
Ier2	0.156357	(-0.0738, 0.49)	-0.354802	(-0.549, 0.0647)	-0.891206	(-1.01, -0.769)	-1.11265	(-1.23, -0.974)	0.511159	(0.465, 0.558)	-0.380047	(-0.495, -0.311)	-0.536404	(-1.03, -0.198)
Ifnb1	5.8397	(< 0.765, > 10)	5.27056	(< 0.191, > 9.44)	-1.49272	(-1.61, -1.37)	-1.8224	(-1.9, -1.64)	0.569135	(0.507, 0.632)	-0.923588	(-1.06, -0.714)	-6.76329	(< -10.9, > -1.67)
Ifrd1	-0.973901	(-1.07, -0.87)	-1.24729	(-1.35, -1.15)	-1.71424	(-1.86, -1.54)	-1.8966	(-2.09, -1.67)	0.273388	(0.224, 0.324)	-1.44085	(-1.58, -1.27)	-0.466947	(-0.67, -0.233)
Igsf6	-0.488925	(-0.734, -0.026)	-0.630302	(-0.891, -0.148)	-2.24927	(-2.37, -2.14)	-2.60731	(-2.74, -2.49)	0.141376	(0.109, 0.174)	-2.1079	(-2.23, -2)	-1.61897	(-2.11, -1.32)
Il10	-0.773923	(-0.913, -0.555)	-0.98076	(-1.11, -0.795)	-0.906879	(-1.14, -0.629)	-0.933126	(-1.14, -0.666)	0.206837	(0.153, 0.267)	-0.700042	(-0.906, -0.436)	0.073881	(-0.316, 0.423)
Il12b	-1.20559	(-1.37, -1.02)	-2.21334	(-2.48, -1.92)	-1.58871	(-1.84, -1.3)	-2.01032	(-2.36, -1.61)	1.00776	(0.858, 1.16)	-0.580958	(-0.914, -0.204)	0.624629	(0.138, 1.13)
Il17ra	-0.973061	(-1.17, -0.807)	-1.2622	(-1.5, -1.07)	-2.0214	(-2.14, -1.89)	-2.08879	(-2.23, -1.91)	0.289135	(0.245, 0.345)	-1.73226	(-1.86, -1.57)	-0.759199	(-1.02, -0.419)
Il1a	-0.280232	(-0.492, -0.0301)	-0.697632	(-0.923, -0.429)	-1.27121	(-1.38, -1.14)	-1.7034	(-1.85, -1.54)	0.417401	(0.37, 0.466)	-0.853806	(-0.963, -0.719)	-0.573574	(-0.902, -0.252)
Il1b	-0.0668495	(-0.337, 0.261)	-0.309405	(-0.607, -0.176)	-1.37585	(-1.47, -1.28)	-2.14665	(-2.29, -2)	0.242556	(0.184, 0.249)	-1.13329	(-1.22, -1.04)	-1.06644	(-1.14, -0.735)
Il1rn	-1.2454	(-1.5, -1.01)	-2.37524	(-2.72, -2.04)	-1.80671	(-2.8, -1.3)	-2.55973	(-3.59, -1.97)	1.12983	(1, 1.25)	-0.676879	(-1.68, -0.109)	0.568524	(-0.468, 1.33)
Il6	5.55067	(< 0.223, > 7.69)	5.26096	(< -0.0835, > 7.4)	-1.3569	(-1.49, -1.23)	-1.85829	(-1.99, -1.77)	0.289713	(0.228, 0.353)	-1.06718	(-1.18, -0.938)	-6.61785	(< -8.75, > -1.25)
Irf1	-0.56986	(-0.715, -0.376)	-0.576744	(-0.734, -0.37)	-1.37091	(-1.45, -1.29)	-1.5837	(-1.68, -1.49)	0.00688361	(-0.0186, 0.0325)	-1.36402	(-1.44, -1.28)	-0.794164	(-1.04, -0.585)
Irs2	-0.709117	(-0.857, -0.541)	-1.23802	(-1.4, -1.06)	-1.10822	(-1.44, -0.758)	-1.19806	(-1.58, -0.822)	0.5289	(0.484, 0.576)	-0.579322	(-0.918, -0.218)	0.129796	(-0.325, 0.598)
Itga5	-0.916154	(-1.25, -0.493)	-1.15569	(-1.57, -0.676)	-2.16104	(-2.28, -2)	-2.18048	(-2.34, -1.95)	0.239541	(0.173, 0.326)	-1.9215	(-2.07, -1.69)	-1.00535	(-1.53, -0.459)
Itgav	-1.36275	(-1.51, -1.19)	-1.98884	(-2.15, -1.79)	-1.86816	(-2.12, -1.59)	-1.80424	(-2.08, -1.51)	0.62609	(0.582, 0.671)	-1.24207	(-1.51, -0.953)	0.120683	(-0.291, 0.525)
Jag1	6.14226	(< -0.202, > 8.02)	6.01118	(< -0.349, > 7.89)	-1.90545	(-1.98, -1.84)	-1.85516	(-2, -1.71)	0.131081	(0.0649, 0.199)	-1.77437	(-1.91, -1.62)	-7.91663	(< -9.79, > -1.52)
Junb	-0.280419	(-0.456, -0.0255)	-0.722064	(-0.912, -0.452)	-0.845225	(-0.987, -0.671)	-1.08779	(-1.25, -0.894)	0.441645	(0.401, 0.483)	-0.40358	(-0.551, -0.22)	-0.123161	(-0.488, 0.205)
Kctd12	-0.819842	(-1.06, 0.0596)	-1.29325	(-1.58, -0.385)	-1.96171	(-2.12, -1.81)	-2.25245	(-2.44, -2.06)	0.473405	(0.42, 0.536)	-1.4883	(-1.66, -1.3)	-0.66846	(-1.62, -0.267)
Klf6	-0.436652	(-0.711, -0.0473)	-0.738901	(-1.03, -0.331)	-1.10183	(-1.26, -0.866)	-1.31831	(-1.5, -1.06)	0.302249	(0.273, 0.332)	-0.799578	(-0.967, -0.547)	-0.362926	(-0.884, 0.151)
Klf7	-0.545977	(-0.71, -0.332)	-0.767382	(-0.943, -0.543)	-1.5755	(-1.68, -1.46)	-1.47395	(-1.59, -1.34)	0.221405	(0.196, 0.247)	-1.3541	(-1.46, -1.23)	-0.808123	(-1.1, -0.541)
Kpna3	-0.719962	(-0.89, -0.52)	-1.08444	(-1.27, -0.87)	-1.60635	(-1.71, -1.5)	-2.08985	(-2.2, -1.97)	0.36448	(0.337, 0.393)	-1.24187	(-1.35, -1.13)	-0.521907	(-0.789, -0.262)
Lcp2	-0.924982	(-1.07, -0.745)	-0.967168	(-1.11, -0.779)	-1.82091	(-1.92, -1.73)	-2.07742	(-2.18, -1.97)	0.0421861	(0.0182, 0.0667)	-1.77873	(-1.87, -1.69)	-0.853746	(-1.08, -0.656)
Maff	-0.0944636	(-0.352, 0.295)	-0.378015	(-0.658, -0.0139)	-1.52933	(-1.64, -1.42)	-2.204	(-2.37, -2.04)	0.283551	(0.217, 0.353)	-1.24578	(-1.32, -1.14)	-1.15131	(-1.34, -0.83)
Map2k3	-1.61267	(-1.85, -1.3)	-1.9868	(-2.27, -1.6)	-1.58949	(-1.95, -1)	-1.79836	(-2.21, -1.16)	0.374133	(0.299, 0.432)	-1.21536	(-1.62, -0.591)	0.397309	(-0.283, 1.22)
Mapkapk2	-1.59448	(-1.73, -1.41)	-2.01326	(-2.18, -1.79)	-1.53378	(-1.77, -1.28)	-1.88363	(-2.16, -1.59)	0.418785	(0.363, 0.481)	-1.11499	(-1.38, -0.829)	0.479486	(0.0523, 0.877)
Marcksl1	-0.0857027	(-0.301, 0.237)	-0.733677	(-0.987, -0.588)	-1.60845	(-1.71, -1.51)	-2.54319	(-2.68, -2.41)	0.647974	(0.589, 0.713)	-0.960477	(-1.05, -0.861)	-0.874775	(-1.06, -0.597)
Med21	-1.04574	(-1.23, -0.836)	-1.24376	(-1.44, -1.03)	-1.54854	(-1.78, -1.32)	-1.93035	(-2.17, -1.68)	0.198016	(0.163, 0.234)	-1.35053	(-1.58, -1.12)	-0.304785	(-0.648, 0.0576)
Mmp13	-0.943917	(-1.2, -0.569)	-1.63925	(-2.02, -1.16)	-2.07904	(-2.31, -1.83)	-2.52834	(-2.86, -2.16)	0.695334	(0.557, 0.847)	-1.3837	(-1.7, -1.02)	-0.439785	(-1.08, 0.154)
Mmp14	-1.39424	(-1.7, -1.11)	-2.16643	(-2.52, -1.82)	-1.51388	(-1.99, > 7.47)	-1.6048	(-2.13, > 7.43)	0.772194	(0.697, 0.85)	-0.741685	(-1.26, > 8.27)	0.652555	(-0.106, > 9.84)
Mtmr12	-0.155233	(-0.872, > 7.03)	-0.344824	(-1.06, > 6.85)	-2.14118	(-2.23, -2.02)	-2.23611	(-2.33, -2.13)	0.189591	(0.15, 0.22)	-1.95159	(-2.04, -1.81)	-1.79636	(< -9, -0.968)
Mxd1	-0.994384	(-1.11, -0.859)	-1.30633	(-1.42, -1.18)	-1.16794	(-1.32, -1)	-1.4304	(-1.59, -1.26)	0.311942	(0.283, 0.343)	-0.856	(-1, -0.695)	0.138385	(-0.115, 0.395)
Myc	5.30918	(< 1.27, > 8.03)	5.11051	(< 1.07, > 7.83)	-1.18556	(-1.33, -1.15)	-1.50701	(-1.69, -1.32)	0.198672	(0.157, 0.24)	-0.986888	(-1.06, -0.829)	-6.29607	(< -9.01, > -2.25)
Ndrg1	-0.647684	(-1.11, > 7.97)	-1.11568	(-1.6, > 7.52)	-1.31664	(-1.64, -0.87)	-1.72794	(-2.06, -1.26)	0.467994	(0.43, 0.51)	-0.848641	(-1.18, -0.388)	-0.200957	(< -8.98, 0.667)
Nfil3	0.00217242	(-0.428, > 7.28)	-0.262723	(-0.298, > 7.03)	-1.05746	(-1.24, -0.904)	-1.49659	(-1.73, -1.32)	0.264896	(0.232, 0.298)	-0.792561	(-0.977, -0.642)	-0.794733	(< -8.13, -0.644)
Nfkb2	4.38104	(< 0.137, > 7.1)	4.48671	(< 0.235, > 7.2)	-2.12329	(-2.25, -2.03)	-2.5646	(-2.71, -2.43)	-0.105668	(-0.141, -0.069)	-2.22896	(-2.35, -2.12)	-6.60999	(< -9.33, > -2.36)
Nfkbia	-0.228495	(-0.514, > -0.225)	-0.295037	(-0.602, > -0.291)	-0.875277	(-0.998, -0.721)	-1.10156	(-1.25, -0.918)	0.066542	(0.0318, 0.103)	-0.808735	(-0.935, -0.64)	-0.58024	(-0.938, -0.154)
Nfkbib	-0.489728	(-0.698, -0.117)	-0.548154	(-0.78, -0.15)	-1.70996	(-1.79, -1.63)	-2.44913	(-2.55, -2.35)	0.058426	(0.0183, 0.0986)	-1.65153	(-1.73, -1.57)	-1.16181	(-1.56, -0.917)
Nfkbie	-0.153428	(-0.552, > 7.73)	-0.0935202	(-0.522, > 7.81)	-1.82081	(-1.91, -1.74)	-2.18615	(-2.29, -2.09)	-0.0599082	(-0.0946, -0.0243)	-1.88072	(-1.95, -1.81)	-1.72729	(< -9.63, -1.29)
Nlrp3	-0.23692	(-0.467, 0.176)	-0.397874	(-0.649, -0.124)	-1.81462	(-1.89, -1.73)	-1.86263	(-1.97, -1.75)	0.160954	(0.124, 0.199)	-1.65366	(-1.73, -1.57)	-1.41674	(-1.71, -1.13)
Noct	6.18603	(< 0.729, > 7.55)	6.17475	(< 0.715, > 7.54)	-2.19005	(-2.3, -2.07)	-1.90082	(-2.04, -1.83)	0.0112785	(-0.0309, 0.0538)	-2.17877	(-2.28, -2.07)	-8.3648	(< -9.73, > -2.9)
Nr4a1	-0.747934	(-0.928, -0.514)	-1.01987	(-1.21, -0.78)	-1.05302	(-1.26, -0.811)	-1.20065	(-1.41, -0.943)	0.271932	(0.197, 0.349)	-0.78109	(-0.983, -0.531)	-0.0331569	(-0.43, 0.361)
Nupr1	-1.37832	(-1.59, > 8.23)	-1.91462	(-2.19, > 7.97)	-1.62502	(-1.91, -1.32)	-2.24465	(< -2.75, -1.88)	0.536303	(0.251, 0.618)	-1.08871	(< -1.6, -0.734)	0.289601	(< -9.82, 0.827)
Odc1	-1.02038	(-1.21, -0.779)	-1.28831	(-1.5, -1.03)	-1.61358	(-1.86, -1.39)	-2.1457	(-2.41, -1.9)	0.267929	(0.236, 0.301)	-1.34565	(-1.59, -1.12)	-0.325271	(-0.679, 0.0184)
Orai2	-0.267989	(-0.652, > 8.26)	-0.375188	(-0.797, > 8.19)	-2.08214	(-2.19, -1.98)	-2.46308	(-2.59, -2.34)	0.107199	(0.0577, 0.162)	-1.97494	(-2.08, -1.87)	-1.70695	(< -10.3, -1.27)
Pde4b	-0.348577	(-0.559, -0.149)	-0.537	(-0.757, -0.324)	-1.06826	(-1.15, -0.965)	-1.29505	(-1.39, -1.18)	0.188423	(0.163, 0.215)	-0.879837	(-0.965, -0.768)	-0.531261	(-0.794, -0.223)
Pim1	-0.624842	(-0.747, -0.476)	-0.895624	(-1.04, -0.729)	-0.872159	(-1, -0.702)	-1.03249	(-1.18, -0.839)	0.270782	(0.243, 0.3)	-0.601377	(-0.741, -0.417)	0.0234653	(-0.244, 0.311)
Plau	-1.14465	(-1.32, -0.997)	-1.56653	(-1.75, -1.41)	-0.85424	(-1.33, > 11.2)	-0.997154	(-1.49, > 11)	0.421883	(0.392, 0.455)	-0.432356	(-0.91, > 11.6)	0.712292	(0.138, > 12.8)
Plaur	-0.655939	(-0.82, -0.432)	-0.969729	(-1.15, -0.729)	-1.75954	(-1.89, -1.63)	-2.13646	(-2.29, -1.97)	0.313789	(0.264, 0.365)	-1.44575	(-1.57, -1.32)	-0.789809	(-1.08, -0.539)
Plek	-0.740829	(-0.913, -0.513)	-1.09128	(-1.27, -0.848)	-1.8444	(-1.98, -1.72)	-2.44779	(-2.61, -2.3)	0.350447	(0.304, 0.399)	-1.49395	(-1.62, -1.37)	-0.753122	(-1.05, -0.498)
Plscr1	-0.797512	(-0.998, -0.502)	-0.990612	(-1.21, -0.68)	-1.67157	(-1.79, -1.54)	-1.99032	(-2.13, -1.83)	0.1931	(0.157, 0.232)	-1.47847	(-1.6, -1.33)	-0.680959	(-1.06, -0.368)
Ppp1r15a	-0.572875	(-0.669, -0.462)	-0.86791	(-0.972, -0.748)	-0.811158	(-0.906, -0.706)	-1.15082	(-1.25, -1.04)	0.295035	(0.258, 0.333)	-0.516123	(-0.614, -0.406)	0.0567515	(-0.133, 0.246)
Prag1	-0.780824	(-1.01, -0.468)	-1.14446	(-1.4, -0.807)	-1.0839	(-1.28, -0.796)	-1.40412	(-1.63, -1.08)	0.363633	(0.304, 0.425)	-0.720263	(-0.929, -0.41)	0.0605605	(-0.434, 0.575)
Prdx5	-1.79267	(-2.03, -1.59)	-2.73774	(-3.05, -2.47)	-1.55826	(-2.17, -1.03)	-2.24495	(-2.9, -1.65)	0.945072	(0.85, 1.04)	-0.613188	(-1.24, -0.0332)	1.17948	(0.471, 1.95)
Prr5l	-0.808166	(-1.01, -0.514)	-0.984964	(-1.2, -0.683)	-1.81934	(-1.97, -1.67)	-2.13988	(-2.3, -1.98)	0.176798	(0.148, 0.207)	-1.64254	(-1.79, -1.49)	-0.834376	(-1.2, -0.528)
Pstpip2	-0.873184	(-1.1, -0.613)	-1.15464	(-1.4, -0.879)	-2.19874	(-2.36, -2.04)	-2.29157	(-2.47, -2.12)	0.281456	(0.251, 0.314)	-1.91728	(-2.08, -1.75)	-1.0441	(-1.39, -0.693)
Ptgs2	0.192053	(-0.195, > 7.83)	-0.106704	(-0.349, > 7.55)	-1.38727	(-1.49, -1.28)	-1.90952	(-2.06, -1.75)	0.298757	(0.25, 0.324)	-1.08852	(-1.14, -1.02)	-1.28057	(< -8.95, -0.984)
Pvr	-0.667635	(-0.867, -0.436)	-1.15479	(-1.38, -0.903)	-1.99114	(-2.15, -1.82)	-2.04965	(-2.23, -1.85)	0.487153	(0.451, 0.527)	-1.50399	(-1.67, -1.33)	-0.836351	(-1.15, -0.506)
Rab20	-0.717643	(-0.878, -0.533)	-0.948176	(-1.12, -0.747)	-1.16579	(-1.28, -1.03)	-1.58666	(-1.72, -1.43)	0.230532	(0.202, 0.26)	-0.935263	(-1.05, -0.793)	-0.217619	(-0.486, 0.0622)
Rasgef1b	-0.697789	(-0.851, -0.507)	-0.88722	(-1.05, -0.689)	-1.19653	(-1.35, -1.01)	-1.37902	(-1.55, -1.18)	0.18943	(0.161, 0.218)	-1.0071	(-1.16, -0.82)	-0.309313	(-0.622, 0.00822)
Rel	-0.513948	(-0.706, -0.283)	-0.759172	(-0.965, -0.514)	-1.67995	(-1.77, -1.58)	-1.60406	(-1.71, -1.48)	0.245224	(0.218, 0.273)	-1.43473	(-1.53, -1.32)	-0.920779	(-1.22, -0.636)
Relb	-0.409036	(-0.797, > 8.53)	-0.524223	(-0.952, > 8.44)	-1.91539	(-2.05, -1.78)	-2.24711	(-2.41, -2.09)	0.115187	(0.0619, 0.173)	-1.8002	(-1.93, -1.67)	-1.39116	(< -10.4, -0.931)
Rgs1	0.538956	(0.143, > 7.86)	0.4148	(< 0.384, > 7.74)	-1.35787	(-1.43, -1.28)	-1.8687	(-1.97, -1.78)	0.124155	(0.0953, 0.154)	-1.23372	(-1.3, -1.16)	-1.77267	(< -9.1, -1.1)
Rnd3	5.05349	(< 0.853, > 8.74)	4.94362	(< 0.741, > 8.63)	-1.1615	(-1.3, -1.07)	-1.45222	(-1.51, -1.25)	0.109871	(0.0715, 0.149)	-1.05162	(-1.19, -0.882)	-6.10512	(< -9.79, > -1.9)
Rnf149	-1.92552	(-2.06, > -1.08)	-2.24967	(-2.41, > -1.23)	-0.802175	(< -2.02, > 10.3)	-0.82591	(< -2.23, > 10.3)	0.324149	(< 0.152, 0.366)	-0.478027	(< -1.87, > 10.7)	1.44749	(< -0.788, > 12.6)
Rnf19a	-0.824529	(-0.972, -0.643)	-0.90762	(-1.15, -0.716)	-1.55595	(-1.65, -1.45)	-1.71441	(-1.82, -1.59)	0.083091	(0.0603, 0.106)	-1.47286	(-1.57, -1.36)	-0.648326	(-0.893, -0.416)
S100a10	-0.195348	(-0.645, > 8.88)	-0.733333	(-1.17, > 8.34)	-0.936176	(-1.39, -0.508)	-1.77964	(-2.24, -1.36)	0.537985	(0.487, 0.589)	-0.398191	(-0.846, 0.0235)	-0.202843	(< -9.31, 0.495)
Samsn1	-0.533074	(-0.763, -0.202)	-0.98215	(-1.25, -0.617)	-1.46975	(-1.61, -1.31)	-2.05436	(-2.23, -1.85)	0.449076	(0.387, 0.516)	-1.02068	(-1.17, -0.846)	-0.487603	(-0.906, -0.122)
Sdc4	-1.28125	(-1.37, > -0.648)	-2.23698	(-2.36, > -1.23)	-0.556254	(< -1.66, > 11.1)	-0.65799	(< -2.18, > 11.1)	0.955736	(< 0.578, 1.05)	0.399482	(< -1.08, > 12.1)	1.68073	(< -0.433, > 13.4)
Sde2	-0.769307	(-0.988, -0.557)	-1.15361	(-1.4, -0.924)	-1.43128	(-1.67, -1.01)	-1.5957	(-1.89, -1.1)	0.384304	(0.345, 0.428)	-1.04698	(-1.29, -0.595)	-0.277672	(-0.675, 0.375)
Serpine1	-0.511254	(-0.909, > 10.5)	-0.803439	(-1.27, > 10.3)	-1.51154	(-1.74, -1.23)	-2.01138	(-2.38, -1.56)	0.292185	(0.167, 0.434)	-1.21936	(-1.45, -0.912)	-0.708102	(< -11.9, -0.0669)
Sh3bgrl2	-1.56878	(-1.7, -1.18)	-2.05895	(-2.21, -1.61)	-1.32734	(-1.65, -1.12)	-1.76584	(-2.16, -1.53)	0.490169	(0.43, 0.536)	-0.837174	(-1.22, -0.613)	0.731606	(-0.0429, 1.07)
Sh3d21	-0.669823	(-0.905, -0.221)	-0.454049	(-0.706, 0.04)	-2.01627	(-2.1, -1.94)	-2.2556	(-2.35, -2.16)	-0.215774	(-0.254, -0.176)	-2.23205	(-2.31, -2.16)	-1.56223	(-2.04, -1.29)
Skil	-0.546394	(-0.78, -0.218)	-0.781429	(-1.03, -0.433)	-1.99068	(-2.1, -1.88)	-2.07145	(-2.2, -1.93)	0.235035	(0.196, 0.274)	-1.75565	(-1.86, -1.64)	-1.20926	(-1.59, -0.904)
Slc16a10	-0.650949	(-0.856, -0.45)	-1.17316	(-1.39, -0.966)	-2.11351	(-2.3, -1.93)	-2.17561	(-2.38, -1.98)	0.52221	(0.49, 0.556)	-1.5913	(-1.78, -1.41)	-0.940351	(-1.24, -0.604)
Slc2a6	6.57156	(< 2.66, 6.73)	6.55624	(< 2.65, > 6.56)	-2.3675	(-2.4, -2.33)	-3.17097	(-3.32, -3.04)	0.0153195	(-0.0397, 0.0732)	-2.35218	(-2.5, -2.23)	-8.92375	(< -8.92, > -5.02)
Slc7a2	-1.06588	(-1.3, -0.778)	-1.48677	(-1.78, -1.14)	-2.25132	(-2.48, -2)	-2.3714	(-2.65, -2.06)	0.420897	(0.326, 0.526)	-1.83043	(-2.09, -1.54)	-0.764552	(-1.26, -0.276)
Snx18	-0.768031	(-0.901, -0.628)	-1.1995	(-1.34, -1.05)	-1.63591	(-1.75, -1.5)	-1.81574	(-1.96, -1.66)	0.431467	(0.397, 0.468)	-1.20444	(-1.32, -1.07)	-0.436407	(-0.66, -0.197)
Socs3	0.0660947	(-0.211, 0.318)	-0.239304	(-0.341, > -0.234)	-0.736006	(-0.836, -0.621)	-1.03736	(-1.16, -0.905)	0.305399	(0.276, 0.336)	-0.430607	(-0.549, -0.313)	-0.496702	(-1.22, -0.081)
Sod2	-0.781129	(-1.01, -0.516)	-0.927137	(-1.18, -0.634)	-1.78893	(-1.9, -1.69)	-2.52093	(-2.65, -2.4)	0.146008	(0.104, 0.19)	-1.64292	(-1.76, -1.53)	-0.861792	(-1.17, -0.563)
Sowahc	-0.47639	(-0.615, -0.306)	-0.758682	(-0.916, -0.572)	-1.20075	(-1.29, -1.1)	-1.24449	(-1.35, -1.12)	0.282292	(0.254, 0.312)	-0.918458	(-1.02, -0.801)	-0.442068	(-0.689, -0.201)
Spp1	-1.29515	(-1.52, -1.09)	-2.37936	(-2.67, -2.11)	-1.71693	(-2.39, -1.09)	-2.2449	(-2.95, -1.55)	1.08421	(1, 1.18)	-0.63272	(-1.32, 0.0397)	0.662433	(-0.089, 1.51)
Spred1	-1.1005	(-1.37, -0.879)	-1.51204	(-1.82, -1.26)	-1.56353	(-1.78, -1.04)	-1.69388	(-1.93, -1.11)	0.411538	(0.373, 0.464)	-1.152	(-1.38, -0.588)	-0.0514991	(-0.469, 0.753)
Sqstm1	-0.635744	(-0.805, -0.406)	-0.98924	(-1.18, -0.735)	-1.60915	(-1.73, -1.5)	-2.30683	(-2.45, -2.17)	0.353496	(0.312, 0.395)	-1.25565	(-1.37, -1.14)	-0.619909	(-0.903, -0.378)
Sra1	-0.82941	(-0.994, > 7.81)	-0.945634	(-1.11, > 7.73)	-2.28806	(-2.69, -2.05)	-2.89905	(-3.31, -2.66)	0.116223	(0.0778, 0.154)	-2.17184	(-2.57, -1.94)	-1.34243	(< -10.1, -1.04)
Src	-1.29644	(-1.51, -0.933)	-1.59255	(-1.87, -1.14)	-1.68696	(-1.9, -1.43)	-1.89515	(-2.19, -1.57)	0.296107	(0.194, 0.383)	-1.39086	(-1.68, -1.07)	-0.0944174	(-0.728, 0.418)
Srgn	-1.3162	(-1.52, -1.14)	-3.02463	(-3.31, -2.77)	-1.66012	(-2.38, -1.1)	-2.30222	(-3.06, -1.66)	1.70843	(1.59, 1.82)	0.0483131	(-0.686, 0.663)	1.36452	(0.581, 2.13)
Stx11	-0.774032	(-1.03, -0.326)	-0.97319	(-1.26, -0.488)	-1.80345	(-1.91, -1.69)	-2.12358	(-2.26, -1.98)	0.199158	(0.151, 0.246)	-1.60429	(-1.73, -1.47)	-0.83026	(-1.35, -0.462)
Stx6	-0.455269	(-0.811, 0.428)	-0.677662	(-1.06, 0.116)	-2.12295	(-2.26, -2)	-2.39824	(-2.55, -2.26)	0.222393	(0.183, 0.259)	-1.90056	(-2.04, -1.77)	-1.44529	(-2.26, -1.01)
Tagln2	10.3224	(< -1.61, 10.3)	10.0151	(< -2.33, 10.1)	-1.69833	(-1.72, > -1.17)	-2.73897	(-2.76, > -1.79)	0.307269	(0.272, > 0.714)	-1.39107	(-1.41, > -0.454)	-11.7135	(< -11.7, > 1.16)
Tgm2	-0.384271	(-0.628, 0.0247)	-0.777419	(-1.05, -0.342)	-1.99466	(-2.12, -1.87)	-2.80378	(-2.96, -2.65)	0.393148	(0.328, 0.458)	-1.60151	(-1.73, -1.48)	-1.21724	(-1.66, -0.9)
Tlr2	-0.763974	(< -1.19, -0.618)	-1.39349	(< -2, -1.22)	-1.57371	(-1.72, > 10.9)	-1.87292	(-2.06, > 10.9)	0.629513	(0.581, > 0.803)	-0.944197	(-1.1, > 11.7)	-0.180222	(-0.449, > 12.9)
Tmem200b	1.23781	(0.0846, > 10.3)	1.09709	(-0.464, > 10.1)	-1.43235	(-1.59, -1.25)	-1.47113	(-1.68, -1.23)	0.140717	(0.0667, 0.216)	-1.29163	(-1.42, -1.13)	-2.52944	(< -11.6, -1.25)
Tnf	0.00136094	(-0.191, 0.272)	-0.290949	(-0.316, 0.0296)	-0.787806	(-0.864, -0.704)	-0.916081	(-1, -0.821)	0.29231	(0.268, 0.317)	-0.495496	(-0.57, -0.413)	-0.496856	(-0.571, -0.414)
Tnfaip2	0.53047	(-0.00709, > 7.9)	0.520219	(-0.456, > 7.89)	-1.74237	(-1.82, -1.66)	-1.919	(-2.02, -1.82)	0.0102514	(-0.0211, 0.0348)	-1.73212	(-1.81, -1.65)	-2.26259	(< -9.64, -1.66)
Tnfrsf1b	-1.3139	(-1.43, -1.2)	-2.13965	(-2.28, -2)	-1.46262	(-1.71, -1.08)	-1.55301	(-1.82, -1.14)	0.825744	(0.791, 0.861)	-0.636873	(-0.9, -0.231)	0.677031	(0.319, 1.18)
Tnfsf9	0.227768	(< 0.221, > 8.94)	-0.0628097	(-0.339, > 8.68)	-1.47922	(-1.65, -1.26)	-1.60883	(-1.86, -1.27)	0.290578	(0.229, 0.355)	-1.18864	(-1.35, -1.01)	-1.41641	(< -10.2, -0.929)
Top1	-1.8703	(-1.99, > -1.36)	-2.08309	(-2.22, > -1.51)	6.07582	(< -1.63, > 10.4)	5.80388	(< -1.99, > 10.1)	0.212797	(< 0.148, 0.243)	6.28862	(< -1.48, > 10.6)	8.15892	(< -0.113, > 12.5)
Trib1	-0.449656	(-0.66, -0.164)	-0.778239	(-1.01, -0.471)	-0.851394	(-1.04, -0.556)	-1.07855	(-1.3, -0.748)	0.328583	(0.291, 0.368)	-0.522811	(-0.725, -0.206)	-0.0731545	(-0.526, 0.433)
Trim13	-0.696213	(-0.928, -0.412)	-0.999639	(-1.27, -0.689)	-1.19535	(-1.38, -0.901)	-1.51838	(-1.75, -1.17)	0.303426	(0.256, 0.357)	-0.891922	(-1.08, -0.567)	-0.195709	(-0.615, 0.334)
Tubb6	5.22537	(< 0.788, > 8.48)	4.74102	(< 0.3, > 7.99)	-1.27776	(-1.61, -0.924)	-2.0627	(-2.44, -1.67)	0.484346	(0.419, 0.551)	-0.793417	(-1.13, -0.443)	-6.01878	(< -9.27, > -1.57)
Txnrd1	0.195195	(-0.456, > 7.97)	-0.106737	(-0.308, > 7.68)	-1.91579	(-2.06, -1.78)	-2.36969	(-2.53, -2.22)	0.301932	(0.261, 0.346)	-1.61385	(-1.75, -1.48)	-1.80905	(< -9.59, -1.12)
Vim	-1.54608	(-1.76, -1.33)	-2.08886	(-2.34, -1.83)	-1.49015	(-1.99, -1.05)	-2.13246	(-2.65, -1.66)	0.542776	(0.492, 0.591)	-0.947375	(-1.45, -0.487)	0.598708	(0.00113, 1.22)
Zfp36	-0.262218	(-0.376, -0.119)	-0.749224	(-0.872, -0.595)	-0.722339	(-0.824, -0.605)	-1.01163	(-1.12, -0.886)	0.487006	(0.451, 0.524)	-0.235333	(-0.34, -0.113)	0.0268849	(-0.199, 0.242)
Zhx2	-0.959216	(-1.13, -0.732)	-1.51604	(-1.73, -1.24)	-1.43763	(-1.64, -1.19)	-1.66635	(-1.92, -1.37)	0.556828	(0.478, 0.633)	-0.880806	(-1.12, -0.597)	0.0784097	(-0.361, 0.507)
Zswim4	-0.806073	(-0.919, -0.663)	-0.970529	(-1.09, -0.816)	-1.75198	(-1.84, -1.66)	-1.98353	(-2.09, -1.87)	0.164455	(0.129, 0.2)	-1.58753	(-1.67, -1.5)	-0.781455	(-0.978, -0.606)

## Sheet: Tolerized_Rep1
	log10(k1')	log10(k1')_CI95	log10(k2)	log10(k2)_CI95	log10(k2')	log10(k2')_CI95	log10(kdeg)	log10(kdeg)_CI95	log10(k1'/k2)	log10(k1'/k2)_CI95	log10(k1'k2'/k2)	log10(k1'k2'/k2)_CI95	log10(k2'/k2)	log10(k2'/k2)_CI95
Abtb2	-1.27527	(-1.49, -0.992)	-1.82828	(-2.09, -1.48)	-1.43691	(-1.81, -0.773)	-1.65574	(-2.08, -0.926)	0.553012	(0.467, 0.631)	-0.883895	(-1.29, -0.184)	0.391375	(-0.245, 1.26)
Acod1	-0.654064	(-0.928, -0.0235)	-0.838783	(-1.18, -0.138)	-1.81384	(-1.96, -1.67)	-2.42025	(-2.61, -2.24)	0.184719	(0.102, 0.269)	-1.62912	(-1.78, -1.47)	-0.975055	(-1.67, -0.591)
Adora2b	-1.06957	(-1.29, -0.735)	-1.4109	(-1.69, -1.03)	-1.13328	(-1.38, -0.743)	-1.47941	(-1.79, -1.02)	0.341325	(0.259, 0.427)	-0.791957	(-1.07, -0.354)	0.277614	(-0.301, 0.904)
Anxa5	-1.77174	(-1.98, -1.58)	-2.27967	(-2.52, -2.05)	-1.6743	(-2.22, -1.22)	-2.21464	(-2.79, -1.73)	0.507924	(0.454, 0.563)	-1.16638	(-1.72, -0.693)	0.605364	(-0.0222, 1.23)
Arl5b	-0.80072	(-0.98, -0.526)	-0.980458	(-1.18, -0.688)	-1.43947	(-1.66, -1.15)	-1.31069	(-1.56, -1)	0.179739	(0.145, 0.221)	-1.25973	(-1.48, -0.964)	-0.459012	(-0.889, -0.028)
Arl5c	-0.474705	(-0.681, -0.056)	-0.64506	(-0.877, -0.194)	-2.31007	(-2.47, -2.16)	-2.52949	(-2.72, -2.36)	0.170354	(0.124, 0.215)	-2.13972	(-2.3, -2)	-1.66501	(-2.12, -1.39)
Bcl2l11	-0.692349	(-0.859, -0.518)	-1.11787	(-1.29, -0.946)	-1.90755	(-2.06, -1.73)	-1.97372	(-2.14, -1.78)	0.425516	(0.4, 0.45)	-1.48203	(-1.63, -1.3)	-0.789683	(-1.05, -0.509)
Btg1	-0.623827	(-0.812, -0.426)	-1.29954	(-1.51, -1.07)	-1.11032	(-1.33, -0.828)	-1.49626	(-1.78, -1.17)	0.675717	(0.63, 0.732)	-0.434606	(-0.67, -0.133)	0.18922	(-0.206, 0.649)
Btg2	-0.0840801	(-0.26, 0.137)	-0.618466	(-0.81, -0.53)	-1.09677	(-1.13, -0.956)	-1.13236	(-1.25, -0.978)	0.534385	(0.492, 0.578)	-0.562384	(-0.675, -0.412)	-0.478304	(-0.669, -0.175)
C3	-1.83034	(-2, -1.69)	-2.84784	(-3.05, -2.68)	-2.33287	(< -51.5, -1.77)	-2.52571	(< -51.7, -1.93)	1.01751	(0.974, 1.07)	-1.31536	(< -50.4, -0.734)	0.514977	(< -48.6, 1.19)
C5ar1	-1.21088	(-1.27, -1.1)	-2.38882	(-2.55, -2.23)	0.570502	(0.0177, > 9.63)	0.491543	(-1.23, > 9.55)	1.17795	(1.1, 1.26)	1.74845	(1.19, > 10.8)	2.95932	(2.33, > 12)
Ccl12	-0.725898	(-0.913, -0.509)	-1.17832	(-1.39, -0.939)	-1.58677	(-1.93, -1.3)	-2.22911	(-2.62, -1.89)	0.452418	(0.4, 0.507)	-1.13435	(-1.48, -0.841)	-0.408451	(-0.82, -0.018)
Ccl2	-0.269687	(-0.605, > 9.24)	-0.773583	(-1.15, > 8.79)	-1.48868	(-1.69, -1.25)	-2.00364	(-2.26, -1.69)	0.503895	(0.431, 0.579)	-0.984787	(-1.2, -0.734)	-0.715099	(< -10.3, -0.235)
Ccl4	-0.792904	(-0.911, -0.657)	-1.19974	(-1.33, -1.05)	-1.09962	(-1.25, -0.914)	-1.32734	(-1.5, -1.12)	0.406839	(0.375, 0.443)	-0.692779	(-0.85, -0.5)	0.100125	(-0.163, 0.379)
Ccl5	-1.5262	(-1.71, -1.36)	-2.44611	(-2.67, -2.24)	-1.56317	(-2.48, -1.12)	-2.4351	(-3.38, -1.95)	0.91991	(0.86, 0.983)	-0.643258	(-1.57, -0.174)	0.882946	(-0.0575, 1.47)
Ccl7	-0.636641	(-0.781, -0.468)	-1.11991	(-1.29, -0.925)	-1.25904	(-1.42, -1.05)	-1.66616	(-1.86, -1.41)	0.483265	(0.434, 0.537)	-0.775774	(-0.936, -0.56)	-0.139133	(-0.411, 0.174)
Ccl9	-0.626765	(-0.916, -0.366)	-1.17265	(-1.58, -0.858)	-1.79974	(-2.03, -1.6)	-2.69524	(-2.97, -2.43)	0.545883	(0.461, 0.674)	-1.25386	(-1.48, -1.02)	-0.62709	(-1, -0.151)
Ccrl2	-0.567159	(-0.725, -0.355)	-1.21546	(-1.43, -0.954)	-1.34154	(-1.56, -0.989)	-1.88582	(-2.22, -1.37)	0.648302	(0.568, 0.732)	-0.693241	(-0.927, -0.303)	-0.126082	(-0.506, 0.383)
Cd14	-0.952425	(-1.07, -0.837)	-2.34355	(-2.53, -2.16)	4.31017	(< 0.704, > 9.31)	4.25425	(< 0.646, > 9.26)	1.39112	(1.29, 1.49)	5.70129	(< 2.09, > 10.7)	6.65372	(< 3.04, > 11.7)
Cd40	-0.840335	(-1.06, -0.57)	-1.04399	(-1.33, -0.722)	-2.30645	(-2.48, -2.14)	-2.7016	(-2.92, -2.49)	0.203657	(0.121, 0.294)	-2.10279	(-2.28, -1.92)	-1.26245	(-1.62, -0.914)
Cd69	-1.32124	(-1.47, > -0.819)	-2.14161	(-2.35, > -1.4)	-0.27814	(< -1.53, > 11)	-0.539268	(< -2.09, > 10.8)	0.820367	(< 0.582, 0.901)	0.542227	(< -0.945, > 11.8)	1.86347	(< -0.126, > 13.2)
Cd74	-1.39966	(-1.66, -1.21)	-2.54659	(-2.84, -2.31)	-1.92925	(< -36.8, -0.99)	-2.20914	(< -37.1, -1.22)	1.14694	(1.09, 1.21)	-0.782319	(< -35.7, 0.187)	0.617337	(< -34.3, 1.77)
Cd83	-0.689907	(-0.851, -0.494)	-1.11549	(-1.31, -0.889)	-1.41595	(-1.64, -1.1)	-1.78853	(-2.12, -1.35)	0.425588	(0.351, 0.505)	-0.990361	(-1.22, -0.652)	-0.300455	(-0.674, 0.161)
Cdc42ep2	-0.642096	(-0.875, -0.326)	-1.07351	(-1.4, -0.682)	-1.51869	(-1.66, -1.36)	-2.15701	(-2.37, -1.92)	0.43141	(0.34, 0.541)	-1.08728	(-1.25, -0.88)	-0.445187	(-0.87, -0.0328)
Cdc42ep4	-1.45692	(-1.52, -1.32)	-2.12213	(-2.23, -1.99)	-0.680887	(-1.06, > 10.8)	-0.91037	(-1.31, > 10.6)	0.665213	(0.622, 0.732)	-0.0156745	(-0.408, > 11.5)	1.44124	(0.981, > 13)
Cdkn1a	-0.139381	(-0.454, 0.427)	-0.570667	(-0.929, -0.371)	-1.49227	(-1.66, -1.33)	-2.19659	(-2.42, -1.97)	0.431286	(0.372, 0.496)	-1.06098	(-1.23, -0.892)	-0.921601	(-1.23, -0.519)
Chka	-0.588143	(-0.859, -0.00693)	-0.62311	(-0.901, -0.0304)	-2.48376	(-2.63, -2.35)	-2.27792	(-2.43, -2.13)	0.0349662	(0.00878, 0.0605)	-2.44879	(-2.59, -2.32)	-1.86065	(-2.46, -1.54)
Clec4e	-0.414464	(-0.658, 0.107)	-0.735401	(-1.04, -0.241)	-2.15821	(-2.33, -2)	-2.87743	(-3.09, -2.68)	0.320937	(0.238, 0.406)	-1.83727	(-2, -1.68)	-1.42281	(-1.94, -1.09)
Clec5a	-1.04318	(-1.41, -0.783)	-1.4411	(-1.89, -1.14)	-1.63815	(-1.93, -1.26)	-2.15065	(-2.48, -1.69)	0.397924	(0.337, 0.493)	-1.24022	(-1.55, -0.791)	-0.197043	(-0.66, 0.58)
Clic4	-1.52889	(-1.66, -1.28)	-2.3182	(-2.46, -2.05)	-1.12133	(-1.5, -0.648)	-1.59512	(-2.01, -1.09)	0.78931	(0.742, 0.839)	-0.332016	(-0.728, 0.159)	1.19687	(0.576, 1.77)
Cpd	-1.50008	(-1.69, -1.34)	-2.58368	(-2.79, -2.4)	-1.97814	(-2.54, -1.45)	-1.96815	(-2.55, -1.41)	1.0836	(1.04, 1.12)	-0.894535	(-1.47, -0.351)	0.605541	(-0.0211, 1.28)
Cst7	-1.66358	(-1.81, -1.53)	-2.44685	(-2.62, -2.29)	-1.7703	(-2.88, -1.36)	-2.51992	(-3.65, -2.09)	0.783275	(0.74, 0.833)	-0.987021	(-2.1, -0.565)	0.676556	(-0.444, 1.18)
Cxcl1	-0.519247	(-0.705, -0.092)	-0.802155	(-0.999, -0.352)	-0.9431	(-1.14, -0.701)	-1.01267	(-1.23, -0.734)	0.282908	(0.223, 0.36)	-0.660192	(-0.869, -0.398)	-0.140945	(-0.747, 0.261)
Cxcl10	-1.36791	(-1.52, -0.655)	-2.01531	(-2.21, -1.1)	-0.279496	(-1.55, > 9.75)	-0.677277	(-2.19, > 9.38)	0.647403	(0.434, 0.711)	0.367906	(-1.08, > 10.4)	1.73582	(-0.36, > 11.8)
Cxcl16	7.17078	(< -1.74, > 9.23)	7.02095	(< -2.41, > 9.06)	-2.12955	(-2.44, > -1.8)	-3.0734	(-3.4, > -2.19)	0.149826	(0.101, > 0.671)	-1.97972	(-2.28, > -1.12)	-9.1505	(< -11.2, > 0.614)
Cxcl2	-0.211275	(-0.471, 0.338)	-0.554736	(-0.82, -0.291)	-1.0933	(-1.23, -0.921)	-1.10823	(-1.26, -0.929)	0.343461	(0.289, 0.401)	-0.749842	(-0.894, -0.57)	-0.538567	(-0.903, -0.128)
Cybb	-1.39903	(-1.6, -1.2)	-2.21391	(-2.46, -1.98)	-2.00964	(-2.72, -1.55)	-2.3393	(-3.07, -1.85)	0.814883	(0.759, 0.873)	-1.19476	(-1.91, -0.715)	0.204267	(-0.552, 0.83)
Dcbld2	-1.00464	(-1.39, > 8.07)	-1.30004	(-1.79, > 7.91)	-2.10019	(-2.37, -1.73)	-2.18359	(-2.56, -1.72)	0.295403	(0.118, 0.439)	-1.80479	(-2.16, -1.35)	-0.800149	(< -10.1, -0.00711)
Dennd4a	-0.775179	(-0.996, -0.54)	-1.06555	(-1.31, -0.815)	-2.02378	(-2.18, -1.87)	-1.9738	(-2.14, -1.79)	0.290369	(0.26, 0.325)	-1.73341	(-1.89, -1.57)	-0.958234	(-1.28, -0.614)
Dusp1	-0.158409	(-0.331, 0.109)	-0.394663	(-0.588, -0.205)	-0.704672	(-0.817, -0.555)	-0.804241	(-0.938, -0.629)	0.236254	(0.204, 0.27)	-0.468419	(-0.584, -0.304)	-0.31001	(-0.591, 0.00473)
Dusp16	-1.43363	(-1.54, -0.357)	-1.87652	(-2.01, -0.645)	-1.21977	(-1.9, -0.735)	-1.38517	(-2.21, -0.868)	0.442891	(< 0.334, 0.487)	-0.776875	(-1.58, -0.276)	0.656754	(-1.16, 1.23)
Dusp2	0.109162	(-0.166, > 0.311)	-0.201462	(-0.377, 0.288)	-0.823425	(-0.957, -0.652)	-0.748263	(-0.913, -0.556)	0.310624	(0.272, 0.35)	-0.512801	(-0.601, -0.462)	-0.621963	(-0.949, -0.32)
Dusp4	-0.397211	(-1.03, 0.384)	-0.799033	(-1.44, -0.304)	-1.31134	(-1.63, -0.689)	-1.57602	(-2.03, -0.802)	0.401822	(0.304, 0.505)	-0.909516	(-1.24, -0.231)	-0.512305	(-1.24, 0.577)
Dusp5	-0.659867	(-0.886, -0.364)	-0.995026	(-1.28, -0.656)	-0.8256	(-1.1, > 11)	-0.948182	(-1.27, > 11)	0.33516	(0.257, 0.427)	-0.49044	(-0.795, > 11.4)	0.169426	(-0.4, > 12.3)
Dusp8	-0.638844	(-0.866, -0.27)	-0.900219	(-1.15, -0.495)	-0.993209	(-1.25, -0.316)	-0.963538	(-1.24, -0.214)	0.261375	(0.184, 0.341)	-0.731834	(-1.01, -0.0248)	-0.0929903	(-0.702, 0.8)
E2f8	7.14705	(< 0.82, > 8.87)	7.04	(< 0.711, 8.77)	-1.74767	(-1.95, -1.55)	-2.18764	(-2.42, -1.96)	0.107048	(0.0598, 0.157)	-1.64062	(-1.84, -1.45)	-8.78767	(< -10.5, > -2.46)
Ebi3	-1.43665	(-1.63, -1.26)	-2.40702	(-2.66, -2.17)	-2.25017	(< -49.9, -1.74)	-2.66027	(< -50.3, -2.11)	0.970361	(0.894, 1.05)	-1.27981	(< -48.9, -0.74)	0.156845	(< -47.5, 0.821)
Edn1	0.228924	(< -0.812, > 9.17)	-0.101722	(< -1.27, > 8.85)	-1.31675	(-1.5, > 9.4)	-1.48924	(-1.72, > 9.42)	0.330647	(0.282, > 0.454)	-0.986098	(-1.16, > 9.86)	-1.21502	(< -10.2, > 10.7)
Ednrb	-0.315418	(-0.619, 0.254)	-0.943676	(-1.29, -0.558)	-1.93366	(-2.2, -1.69)	-2.38398	(-2.69, -2.09)	0.628258	(0.555, 0.704)	-1.30541	(-1.57, -1.06)	-0.989988	(-1.5, -0.536)
Egr1	-0.529329	(-0.749, -0.286)	-1.16789	(-1.38, -0.971)	-0.883213	(-1.16, -0.345)	-1.10651	(-1.35, -0.48)	0.638558	(0.507, 0.777)	-0.244655	(-0.498, 0.324)	0.284675	(-0.143, 1)
Egr2	-0.677668	(-0.866, -0.486)	-1.24494	(-1.46, -1.06)	-1.02164	(-1.28, -0.537)	-1.00223	(-1.29, -0.408)	0.567273	(0.467, 0.692)	-0.454366	(-0.71, 0.0837)	0.223302	(-0.161, 0.877)
Ehd1	7.90654	(< 1.15, 9.33)	7.76053	(< 0.939, 10.1)	-1.89106	(-2.03, -1.77)	-2.5714	(-2.72, -2.42)	0.14601	(0.0959, 0.222)	-1.74505	(-1.86, -1.63)	-9.65159	(< -9.65, > -2.88)
Ell2	-0.91818	(-1.14, -0.701)	-1.11777	(-1.36, -0.89)	-1.62126	(-1.84, -1.39)	-1.9597	(-2.19, -1.7)	0.199593	(0.162, 0.24)	-1.42166	(-1.64, -1.19)	-0.503482	(-0.841, -0.115)
Errfi1	-0.612974	(-0.827, -0.225)	-0.894107	(-1.14, -0.464)	-0.994609	(-1.74, -0.614)	-1.22557	(-2.27, -0.779)	0.281133	(0.202, 0.36)	-0.713475	(-1.48, -0.304)	-0.100502	(-1.3, 0.48)
Ets2	-0.558916	(-0.805, -0.132)	-0.945743	(-1.25, -0.455)	-1.58006	(-1.75, -1.4)	-2.15793	(-2.39, -1.91)	0.386826	(0.304, 0.471)	-1.19324	(-1.37, -0.989)	-0.634322	(-1.16, -0.233)
Extl2	-1.26366	(-1.42, -0.83)	-2.12571	(-2.33, -1.59)	-0.761701	(-1.94, > 10.1)	-0.926206	(-2.25, > 9.99)	0.862041	(0.797, 0.93)	0.10034	(-1.16, > 11)	1.364	(-0.27, > 12.3)
Ezr	-1.7759	(-1.91, -1.65)	-2.30207	(-2.46, -2.15)	-1.35967	(-1.65, -0.952)	-1.73728	(-2.05, -1.3)	0.526171	(0.49, 0.563)	-0.833499	(-1.13, -0.408)	0.942398	(0.554, 1.47)
F10	-1.46621	(-1.76, -1.04)	-2.0991	(-2.48, -1.54)	-1.94148	(-2.41, -1.38)	-2.14505	(-2.69, -1.5)	0.632884	(0.497, 0.745)	-1.3086	(-1.84, -0.68)	0.157619	(-0.724, 1.03)
Fabp3	-1.94273	(-2.25, -1.71)	-2.8316	(-3.19, -2.54)	-1.25519	(-2.01, -0.278)	-2.00884	(-2.8, -0.975)	0.888876	(0.805, 0.977)	-0.366316	(-1.13, 0.649)	1.57641	(0.726, 2.82)
Fam129a	-1.19732	(-1.43, -0.83)	-1.75484	(-2.04, -1.32)	-1.65597	(-2.03, -1.23)	-2.00361	(-2.43, -1.53)	0.557516	(0.473, 0.63)	-1.09845	(-1.51, -0.644)	0.0988659	(-0.606, 0.739)
Fam20c	-1.56358	(-1.76, -1.38)	-2.24756	(-2.48, -2.03)	-1.60507	(-1.98, -0.625)	-1.6973	(-2.11, -0.657)	0.683979	(0.628, 0.741)	-0.921086	(-1.32, 0.0902)	0.642496	(0.113, 1.8)
Fnbp1l	-0.815702	(-1.04, -0.542)	-0.934639	(-1.18, -0.645)	-2.12003	(-2.25, -1.99)	-2.19801	(-2.34, -2.05)	0.118937	(0.0865, 0.153)	-2.0011	(-2.13, -1.86)	-1.18539	(-1.53, -0.868)
Fos	-0.296313	(-0.49, > 8.48)	-0.617248	(-0.829, > 8.2)	-0.562688	(-0.756, -0.267)	-0.790214	(-0.997, -0.467)	0.320934	(0.263, 0.381)	-0.241754	(-0.44, 0.0677)	0.0545595	(< -8.88, 0.519)
Fosl2	6.23067	(< 1.19, > 6.43)	6.03958	(< 0.998, > 6.24)	-1.65279	(-1.78, -1.44)	-1.925	(-2.07, -1.73)	0.191088	(0.144, 0.237)	-1.4617	(-1.57, -1.27)	-7.69237	(< -7.9, > -2.65)
Foxp4	-1.63109	(-1.84, -1.27)	-1.93233	(-2.18, -1.47)	-1.91973	(-2.23, -1.61)	-2.22595	(-2.61, -1.87)	0.301249	(0.185, 0.393)	-1.61848	(-2, -1.28)	0.0126061	(-0.701, 0.52)
Frmd6	-0.859862	(-1.03, -0.684)	-1.09287	(-1.3, -0.899)	-1.68727	(-1.81, -1.56)	-1.97136	(-2.12, -1.8)	0.233004	(0.184, 0.292)	-1.45426	(-1.58, -1.31)	-0.594401	(-0.854, -0.309)
Gadd45b	7.92589	(< 1.34, > 10.1)	7.51779	(< 0.935, > 9.65)	-1.82806	(-1.96, -1.63)	-2.30587	(-2.55, -2.08)	0.4081	(0.375, 0.442)	-1.41996	(-1.5, -1.36)	-9.34585	(< -11.5, > -2.76)
Gas7	-1.8448	(-1.96, -1.72)	-2.28995	(-2.41, -2.15)	-1.49843	(-1.76, -1.2)	-1.8579	(-2.13, -1.54)	0.445143	(0.413, 0.477)	-1.05328	(-1.32, -0.744)	0.791519	(0.44, 1.17)
Gbp2	-1.79404	(-2.06, -1.59)	-2.41502	(-2.7, -2.18)	-1.40619	(-2.04, -0.473)	-1.87709	(-2.53, -0.912)	0.620973	(0.584, 0.658)	-0.785222	(-1.42, 0.166)	1.00882	(0.292, 2.14)
Gbp5	-0.81001	(-1.11, -0.465)	-0.959601	(-1.31, -0.571)	-2.15164	(-2.37, -1.96)	-2.6295	(-2.88, -2.41)	0.149591	(0.0856, 0.223)	-2.00205	(-2.22, -1.81)	-1.19204	(-1.62, -0.771)
Gdf15	-0.364959	(-0.537, -0.173)	-1.06953	(-1.26, -0.851)	-0.897577	(-1.1, -0.575)	-1.07784	(-1.32, -0.712)	0.70457	(0.642, 0.771)	-0.193007	(-0.412, 0.15)	0.171952	(-0.203, 0.641)
Gem	-0.915343	(-1.08, -0.763)	-1.07069	(-1.22, -0.902)	-1.10099	(-1.24, -0.85)	-1.45445	(-1.65, -1.16)	0.155349	(0.0788, 0.238)	-0.94564	(-1.07, -0.698)	-0.0302971	(-0.276, 0.311)
Ggct	-0.90921	(-1.15, -0.338)	-0.794928	(-1.06, -0.197)	-2.08555	(-2.33, -1.92)	-2.70362	(-2.97, -2.51)	-0.114282	(-0.173, -0.0543)	-2.19984	(-2.43, -2.03)	-1.29063	(-1.88, -0.982)
Gpr132	10.2586	(< 1.42, 10.3)	9.86467	(< 1.02, 9.93)	-2.2378	(-2.28, -2.19)	-2.40101	(-2.45, -2.35)	0.393941	(0.357, 0.432)	-1.84386	(< -1.84, > -1.84)	-12.1025	(< -12.1, > -3.26)
Gpr85	-0.961863	(-1.13, -0.779)	-1.1387	(-1.32, -0.942)	-2.06151	(-2.17, -1.94)	-1.90218	(-2.03, -1.77)	0.176836	(0.148, 0.207)	-1.88467	(-2, -1.76)	-0.922806	(-1.18, -0.658)
H2-M2	-0.44289	(-0.928, > 7.85)	-0.582151	(-1.16, > 7.76)	-2.35504	(-2.59, -2.14)	-2.87982	(-3.14, -2.64)	0.139261	(0.0487, 0.254)	-2.21578	(-2.44, -2.01)	-1.77289	(< -10.1, -1.17)
H2-Q7	-1.43681	(-1.72, -1.05)	-2.05606	(-2.39, -1.59)	-2.55096	(< -22.7, -1.96)	-2.64579	(< -22.8, -2.01)	0.619248	(0.529, 0.693)	-1.93171	(< -22.1, -1.31)	-0.494901	(< -20.6, 0.33)
Hilpda	-1.26037	(-1.52, -0.986)	-2.09896	(-2.42, -1.74)	4.55963	(< -1.26, > 14.6)	4.35565	(< -1.55, > 14.4)	0.838595	(0.724, 0.94)	5.39823	(< -0.448, > 15.4)	6.65859	(< 0.738, > 16.7)
Icam1	-1.50637	(-1.63, -1.33)	-2.33487	(-2.5, -2.09)	-0.716083	(-1.75, > 10.2)	-0.632456	(-1.79, > 10.3)	0.828509	(0.759, 0.902)	0.112426	(-0.984, > 11.1)	1.61879	(0.36, > 12.6)
Icosl	-0.395923	(-0.711, 1.03)	-0.671652	(-1.02, 0.818)	-2.34403	(-2.5, -2.19)	-2.46326	(-2.66, -2.28)	0.275728	(0.208, 0.341)	-2.0683	(-2.22, -1.92)	-1.67238	(-2.42, -1.28)
Id3	-0.282378	(-0.622, 0.351)	-0.669061	(-1.09, -0.297)	-1.03935	(-1.24, -0.61)	-1.25015	(-1.5, -0.705)	0.386683	(0.292, 0.493)	-0.652668	(-0.825, -0.152)	-0.37029	(-0.87, 0.442)
Ier2	0.198929	(-0.0364, 0.602)	-0.443091	(-0.692, -0.0108)	-0.910203	(-1.05, -0.706)	-1.05421	(-1.22, -0.812)	0.64202	(0.587, 0.701)	-0.268183	(-0.425, -0.0395)	-0.467112	(-0.997, -0.0523)
Ifnb1	-0.311671	(-0.513, -0.0452)	-0.996467	(-1.21, -0.713)	-1.11051	(-1.37, -0.717)	-1.11268	(-1.39, -0.701)	0.684796	(0.637, 0.73)	-0.425714	(-0.69, -0.0261)	-0.114043	(-0.58, 0.423)
Ifrd1	-1.06255	(-1.21, -0.92)	-1.29792	(-1.45, -1.16)	-1.49441	(-1.71, -1.23)	-1.7718	(-2.06, -1.42)	0.235368	(0.175, 0.3)	-1.25904	(-1.47, -0.983)	-0.196495	(-0.487, 0.168)
Igsf6	-0.714604	(-0.901, -0.43)	-0.821098	(-1.03, -0.512)	-2.2928	(-2.49, -2.13)	-2.62995	(-2.85, -2.45)	0.106494	(0.0682, 0.145)	-2.18631	(-2.38, -2.02)	-1.4717	(-1.82, -1.2)
Il10	-0.686525	(-0.961, -0.277)	-0.813773	(-1.09, -0.41)	-0.792534	(-1.12, -0.0879)	-0.8183	(-1.15, -0.124)	0.127248	(0.0774, 0.18)	-0.665286	(-0.98, 0.0394)	0.0212393	(-0.597, 0.9)
Il12b	-1.21281	(-1.37, -1.04)	-2.34139	(-2.61, -2.07)	-1.62864	(-1.92, -1.23)	-1.84407	(-2.23, -1.33)	1.12858	(0.979, 1.31)	-0.500059	(-0.862, -0.0242)	0.712751	(0.213, 1.31)
Il17ra	-0.894822	(-1.19, -0.642)	-1.24957	(-1.6, -0.957)	-2.17822	(-2.35, -1.98)	-2.18755	(-2.4, -1.94)	0.354747	(0.294, 0.432)	-1.82347	(-2.01, -1.59)	-0.928652	(-1.3, -0.426)
Il1a	-0.4631	(-0.618, -0.272)	-0.766497	(-0.944, -0.547)	-1.23053	(-1.35, -1.09)	-1.74637	(-1.93, -1.55)	0.303397	(0.248, 0.36)	-0.927137	(-1.06, -0.776)	-0.464037	(-0.75, -0.196)
Il1b	-0.364625	(-0.626, 0.135)	-0.566727	(-0.877, -0.157)	-1.40991	(-1.55, -1.26)	-2.24128	(-2.47, -2)	0.202102	(0.12, 0.29)	-1.20781	(-1.35, -1.04)	-0.843187	(-1.33, -0.46)
Il1rn	-1.45894	(-1.71, -1.25)	-2.67619	(-3, -2.4)	-1.52632	(-2.11, -0.937)	-2.15107	(-2.78, -1.49)	1.21725	(1.12, 1.32)	-0.309069	(-0.909, 0.33)	1.14987	(0.451, 1.98)
Il6	-0.772916	(-0.912, -0.627)	-1.09242	(-1.25, -0.929)	-0.583238	(-0.882, -0.0316)	-0.719029	(-1.04, -0.157)	0.319506	(0.283, 0.362)	-0.263732	(-0.573, 0.293)	0.509184	(0.0952, 1.16)
Irf1	-0.615457	(-0.839, -0.266)	-0.665333	(-0.896, -0.286)	-1.44421	(-1.59, -1.29)	-1.64835	(-1.85, -1.44)	0.0498753	(0.00455, 0.0948)	-1.39433	(-1.55, -1.22)	-0.778873	(-1.23, -0.422)
Irs2	-0.99349	(-1.35, -0.526)	-1.51808	(-1.97, -0.97)	-1.03121	(-1.8, > 11.1)	-1.10389	(-2.02, > 11.1)	0.524589	(0.422, 0.646)	-0.50662	(-1.33, > 11.7)	0.48687	(-0.707, > 12.9)
Itga5	-1.26775	(-1.56, -0.856)	-1.66685	(-2.04, -1.15)	-2.09147	(-2.37, -1.67)	-2.02975	(-2.38, -1.51)	0.399093	(0.286, 0.501)	-1.69238	(-2.03, -1.19)	-0.424622	(-1.12, 0.336)
Itgav	-1.44429	(-1.56, -1.27)	-2.03294	(-2.16, -1.84)	-1.76138	(-1.99, -1.5)	-1.73757	(-1.99, -1.47)	0.588651	(0.558, 0.618)	-1.17273	(-1.42, -0.909)	0.271558	(-0.117, 0.616)
Jag1	-1.55385	(-1.62, -1.47)	-2.11435	(-2.21, -2.08)	5.17194	(< 0.252, > 9.89)	5.44047	(< 0.519, > 10.2)	0.560491	(0.494, 0.622)	5.73243	(< 0.812, > 10.4)	7.28628	(< 2.36, > 12)
Junb	-0.284943	(-0.453, -0.0522)	-0.841722	(-1.02, -0.6)	-0.838025	(-0.999, -0.612)	-0.978424	(-1.15, -0.74)	0.556779	(0.528, 0.588)	-0.281247	(-0.447, -0.0493)	0.00369689	(-0.365, 0.374)
Kctd12	-0.685599	(-0.991, -0.324)	-1.16189	(-1.54, -0.747)	-1.97162	(-2.18, -1.77)	-2.21754	(-2.46, -1.97)	0.476286	(0.413, 0.558)	-1.49534	(-1.71, -1.27)	-0.809738	(-1.27, -0.32)
Klf6	-0.75872	(-0.891, -0.608)	-1.07197	(-1.23, -0.9)	-1.0852	(-1.27, -0.867)	-1.31016	(-1.53, -1.06)	0.313252	(0.283, 0.345)	-0.771952	(-0.97, -0.537)	-0.0132324	(-0.328, 0.332)
Klf7	-0.447343	(-0.664, -0.113)	-0.630307	(-0.861, -0.281)	-1.72271	(-1.84, -1.59)	-1.69107	(-1.82, -1.54)	0.182963	(0.153, 0.213)	-1.53975	(-1.66, -1.4)	-1.0924	(-1.48, -0.791)
Kpna3	-0.697315	(-1.06, -0.464)	-1.01995	(-1.4, -0.775)	-1.48759	(-1.6, -1.36)	-2.00496	(-2.13, -1.87)	0.322633	(0.295, 0.353)	-1.16496	(-1.28, -1.04)	-0.467641	(-0.763, 0.00252)
Lcp2	-1.01381	(-1.16, -0.844)	-1.01525	(-1.17, -0.838)	-1.80418	(-1.92, -1.69)	-2.08709	(-2.22, -1.96)	0.00144306	(-0.0245, 0.0286)	-1.80274	(-1.92, -1.69)	-0.78893	(-1.02, -0.574)
Maff	-0.28269	(-0.503, 0.0677)	-0.653521	(-0.922, -0.299)	-1.60061	(-1.75, -1.45)	-2.37038	(-2.61, -2.12)	0.370831	(0.282, 0.467)	-1.22978	(-1.37, -1.07)	-0.947086	(-1.34, -0.614)
Map2k3	1.05326	(-0.58, > 6.33)	0.815752	(-1.15, > 6.08)	-1.98452	(-2.15, -1.85)	-2.44068	(-2.61, -2.28)	0.237511	(0.212, 0.265)	-1.74701	(-1.91, -1.61)	-2.80027	(< -8.07, > -1.28)
Mapkapk2	-1.67994	(-1.82, -1.46)	-2.1731	(-2.34, -1.93)	-1.50544	(-1.84, -1.17)	-1.84548	(-2.22, -1.47)	0.493166	(0.434, 0.574)	-1.01227	(-1.36, -0.654)	0.667665	(0.139, 1.12)
Marcksl1	-0.193623	(-0.464, 0.224)	-0.805987	(-1.12, -0.341)	-1.57924	(-1.76, -1.41)	-2.55129	(-2.83, -2.27)	0.612365	(0.521, 0.717)	-0.966873	(-1.13, -0.8)	-0.77325	(-1.26, -0.399)
Med21	-1.47597	(-1.78, -1.25)	-1.57977	(-1.93, -1.34)	-1.26659	(-1.56, -0.727)	-1.71431	(-2.03, -1.14)	0.1038	(0.0655, 0.153)	-1.16279	(-1.46, -0.591)	0.313173	(-0.142, 1.16)
Mmp13	-1.2046	(-1.39, -0.977)	-2.01511	(-2.29, -1.68)	-1.87609	(-2.16, -1.54)	-2.18308	(-2.55, -1.76)	0.810509	(0.684, 0.931)	-1.06558	(-1.41, -0.663)	0.139016	(-0.398, 0.696)
Mmp14	-1.45571	(-1.66, -1.28)	-2.31089	(-2.55, -2.1)	-1.75599	(-2.2, -0.687)	-1.79256	(-2.27, -0.677)	0.855178	(0.81, 0.903)	-0.900808	(-1.36, 0.192)	0.554899	(-0.0126, 1.8)
Mtmr12	-0.691253	(-0.979, -0.197)	-0.8617	(-1.17, -0.347)	-1.96361	(-2.15, -1.78)	-2.10426	(-2.31, -1.9)	0.170446	(0.135, 0.207)	-1.79317	(-1.98, -1.61)	-1.10191	(-1.65, -0.705)
Mxd1	-0.993743	(-1.19, -0.765)	-1.32269	(-1.52, -1.09)	-1.33671	(-1.56, -1.09)	-1.64793	(-1.9, -1.38)	0.328951	(0.292, 0.37)	-1.00776	(-1.23, -0.756)	-0.0140187	(-0.407, 0.384)
Myc	-1.36708	(-1.55, -1.08)	-1.85927	(-2.11, -1.46)	5.07892	(< 1.19, > 9.91)	4.96498	(< 1.08, > 9.79)	0.492193	(0.358, 0.597)	5.57111	(< 1.68, > 10.4)	6.93819	(< 3.05, > 11.8)
Ndrg1	-0.346456	(-0.96, > 7.68)	-0.782029	(-1.43, > 7.27)	-1.11985	(-1.55, -0.273)	-1.5532	(-2.03, -0.66)	0.435573	(0.374, 0.496)	-0.684277	(-1.14, 0.189)	-0.337821	(< -8.44, 1)
Nfil3	-0.5475	(< -1.26, > 8.45)	-0.854858	(< -1.71, > 8.21)	-1.4764	(-1.73, > 10.3)	-1.97627	(-2.28, > 10.1)	0.307358	(0.234, > 0.448)	-1.16904	(-1.42, > 10.8)	-0.62154	(< -9.65, > 12)
Nfkb2	-0.843297	(-1.29, > 8.36)	-0.909362	(-1.48, > 8.39)	-2.21826	(-2.43, -2.03)	-2.57274	(-2.83, -2.33)	0.0660653	(-0.0501, 0.196)	-2.15219	(-2.37, -1.93)	-1.3089	(< -10.6, -0.674)
Nfkbia	-0.345507	(-0.582, 0.135)	-0.509192	(-0.771, -0.00766)	-0.859334	(-1.02, -0.635)	-0.989874	(-1.2, -0.731)	0.163685	(0.131, 0.204)	-0.695648	(-0.866, -0.457)	-0.350141	(-0.955, 0.0918)
Nfkbib	-0.594157	(-0.86, 0.085)	-0.718295	(-1.04, 0.248)	-1.83678	(-2.02, -1.67)	-2.56724	(-2.79, -2.36)	0.124138	(0.04, 0.201)	-1.71264	(-1.89, -1.55)	-1.11848	(-1.88, -0.761)
Nfkbie	-0.268146	(-0.765, > 8.03)	-0.275188	(-0.845, > 8.06)	-1.99212	(-2.13, -1.86)	-2.40407	(-2.58, -2.23)	0.00704221	(-0.0584, 0.101)	-1.98508	(-2.11, -1.85)	-1.71693	(< -10, -1.14)
Nlrp3	-0.432933	(-0.669, -0.00702)	-0.638115	(-0.914, -0.173)	-1.88305	(-2.02, -1.74)	-1.98462	(-2.17, -1.78)	0.205182	(0.145, 0.268)	-1.67787	(-1.82, -1.52)	-1.24493	(-1.74, -0.897)
Noct	-0.225251	(-0.646, > 8.59)	-0.244306	(-0.679, > 8.58)	-2.16232	(-2.31, -2)	-1.79311	(-1.97, -1.6)	0.0190552	(-0.0279, 0.0683)	-2.14327	(-2.29, -1.98)	-1.91802	(< -10.8, -1.41)
Nr4a1	6.38101	(< -0.541, > 10.2)	6.25866	(< -0.76, > 10.1)	-1.14137	(-1.38, -0.69)	-1.1765	(-1.39, -0.756)	0.122347	(0.0395, > 0.219)	-1.01902	(-1.25, > -0.756)	-7.40003	(< -11.4, > -0.215)
Nupr1	-1.6135	(-1.83, -1.38)	-2.20957	(-2.49, -1.9)	-1.65216	(-2.11, -1.2)	-2.21925	(-2.73, -1.71)	0.596078	(0.505, 0.678)	-1.05608	(-1.54, -0.565)	0.557413	(-0.0629, 1.22)
Odc1	-16.5335	(< -197, > -1.11)	-16.9257	(< -198, > -1.38)	-36.1948	(< -178, > 7.57)	-36.5921	(< -179, > 7.18)	0.39222	(< 0.266, 0.424)	-35.8025	(< -178, > 7.97)	-19.269	(< -172, > 150)
Orai2	-0.683197	(-0.962, -0.181)	-0.912977	(-1.26, -0.345)	-2.20651	(-2.4, -2.02)	-2.58451	(-2.81, -2.36)	0.229781	(0.147, 0.317)	-1.97673	(-2.17, -1.78)	-1.29353	(-1.86, -0.89)
Pde4b	-0.490846	(-0.753, -0.248)	-0.671149	(-0.949, -0.407)	-1.09263	(-1.22, -0.938)	-1.31825	(-1.47, -1.14)	0.180304	(0.143, 0.218)	-0.912325	(-1.05, -0.743)	-0.42148	(-0.767, -0.0204)
Pim1	-0.781555	(-0.917, -0.626)	-1.12625	(-1.26, -0.949)	-0.886469	(-1.06, -0.645)	-1.03543	(-1.24, -0.785)	0.344698	(0.317, 0.37)	-0.541771	(-0.732, -0.298)	0.239784	(-0.0891, 0.6)
Plau	-1.27319	(-1.46, -1.12)	-1.78469	(-2, -1.61)	6.48977	(< -0.207, > 12.3)	6.39552	(< -0.308, > 12.2)	0.511504	(0.465, 0.563)	7.00127	(< 0.302, > 12.8)	8.27446	(< 1.56, > 14.2)
Plaur	-0.811864	(-1.19, -0.538)	-1.23593	(-1.73, -0.921)	-1.79432	(-1.99, -1.52)	-2.05824	(-2.29, -1.67)	0.424067	(0.357, 0.545)	-1.37025	(-1.57, -0.993)	-0.558384	(-0.954, 0.187)
Plek	-0.776683	(-0.98, -0.555)	-1.03609	(-1.26, -0.793)	-1.80776	(-1.99, -1.64)	-2.4073	(-2.62, -2.21)	0.259405	(0.206, 0.315)	-1.54835	(-1.72, -1.38)	-0.771669	(-1.08, -0.472)
Plscr1	-0.914565	(-1.1, -0.739)	-1.18095	(-1.39, -0.99)	-1.60789	(-1.78, -1.42)	-1.88947	(-2.09, -1.67)	0.266381	(0.227, 0.31)	-1.34151	(-1.51, -1.15)	-0.426946	(-0.711, -0.0916)
Ppp1r15a	-0.56305	(-0.76, -0.336)	-0.838169	(-1.05, -0.576)	-0.878711	(-1.04, -0.686)	-1.18124	(-1.37, -0.948)	0.275118	(0.212, 0.34)	-0.603593	(-0.778, -0.385)	-0.0405422	(-0.415, 0.316)
Prag1	-1.02564	(-1.18, -0.76)	-1.50806	(-1.73, -1.18)	-0.936336	(-1.26, -0.239)	-1.21238	(-1.62, -0.456)	0.482422	(0.397, 0.579)	-0.453914	(-0.825, 0.288)	0.571728	(-0.0418, 1.43)
Prdx5	-1.70208	(-1.93, -1.51)	-2.75545	(-3.05, -2.5)	-1.60594	(-2.29, -1.04)	-2.24314	(-2.97, -1.61)	1.05337	(0.967, 1.14)	-0.552573	(-1.25, 0.0586)	1.1495	(0.393, 1.93)
Prr5l	-1.16613	(-1.45, -0.434)	-1.38225	(-1.68, -0.615)	-1.72343	(-2, -1.49)	-2.02989	(-2.33, -1.78)	0.216124	(0.163, 0.246)	-1.5073	(-1.81, -1.26)	-0.341172	(-1.26, 0.155)
Pstpip2	-1.46596	(-1.68, -0.586)	-1.73624	(-1.96, -0.797)	-1.85015	(-2.28, -1.47)	-1.96279	(-2.45, -1.56)	0.270283	(0.199, 0.306)	-1.57987	(-2.06, -1.19)	-0.113904	(-1.4, 0.455)
Ptgs2	-0.279554	(-0.601, 0.31)	-0.611593	(-1.02, -0.246)	-1.39616	(-1.55, -1.22)	-2.05155	(-2.3, -1.76)	0.332039	(0.243, 0.438)	-1.06412	(-1.23, -0.849)	-0.784564	(-1.23, -0.291)
Pvr	-0.731712	(-0.941, -0.523)	-1.24196	(-1.48, -1.01)	-1.91254	(-2.19, -1.61)	-2.01942	(-2.33, -1.68)	0.510253	(0.47, 0.555)	-1.40228	(-1.68, -1.1)	-0.670571	(-1.04, -0.243)
Rab20	-0.89781	(-1.11, -0.66)	-1.16979	(-1.42, -0.9)	-1.22729	(-1.42, -0.966)	-1.64106	(-1.88, -1.33)	0.27198	(0.227, 0.321)	-0.955307	(-1.16, -0.668)	-0.0574969	(-0.447, 0.408)
Rasgef1b	-0.92625	(-1.08, -0.751)	-1.05636	(-1.22, -0.87)	-1.03631	(-1.27, -0.76)	-1.27964	(-1.54, -0.989)	0.130107	(0.097, 0.165)	-0.906202	(-1.14, -0.623)	0.0200473	(-0.344, 0.419)
Rel	-0.61572	(-0.781, -0.399)	-0.822986	(-0.998, -0.594)	-1.6339	(-1.74, -1.5)	-1.58739	(-1.72, -1.43)	0.207266	(0.18, 0.235)	-1.42664	(-1.54, -1.29)	-0.810917	(-1.1, -0.548)
Relb	-0.674782	(-0.908, -0.335)	-0.914069	(-1.18, -0.535)	-1.98176	(-2.13, -1.84)	-2.36742	(-2.54, -2.2)	0.239286	(0.186, 0.294)	-1.74247	(-1.89, -1.6)	-1.06769	(-1.46, -0.75)
Rgs1	-0.223249	(-0.538, 0.901)	-0.307925	(-0.656, 0.74)	-1.40172	(-1.51, -1.29)	-2.04678	(-2.2, -1.89)	0.0846761	(0.0427, 0.135)	-1.31704	(-1.42, -1.2)	-1.09379	(-1.49, -0.717)
Rnd3	-0.314392	(-1.15, > 6.69)	-0.453915	(-1.43, > 6.57)	-1.27679	(-1.41, -0.866)	-1.64036	(-1.81, -1.08)	0.139523	(0.0931, 0.291)	-1.13727	(-1.27, -0.584)	-0.82288	(< -7.86, 0.55)
Rnf149	-1.67198	(-2.02, -1.03)	-1.99755	(-2.41, -1.23)	-1.70571	(-2.3, > 9.27)	-1.73719	(-2.45, > 9.31)	0.325576	(0.186, 0.41)	-1.38013	(-2.08, > 9.64)	0.291844	(-0.955, > 11.5)
Rnf19a	-1.01733	(-1.27, -0.708)	-1.1039	(-1.37, -0.78)	-1.63015	(< -1.84, -1.41)	-1.76672	(< -1.97, -1.53)	0.0865746	(0.0554, 0.121)	-1.54358	(< -1.73, -1.32)	-0.52625	(< -0.977, -0.0865)
S100a10	-1.31424	(-1.72, -0.954)	-1.96537	(-2.39, -1.58)	-0.825965	(-1.92, > 9.15)	-1.7271	(-2.84, > 8.28)	0.651128	(0.605, 0.697)	-0.174837	(-1.27, > 9.81)	1.13941	(-0.0191, > 11.3)
Samsn1	-0.441434	(-0.802, > 8.26)	-0.868541	(-1.32, > 7.91)	-1.60733	(-1.8, -1.42)	-2.4059	(< -2.64, -2.16)	0.427106	(< 0.275, 0.545)	-1.18022	(-1.37, -0.958)	-0.738787	(< -9.55, -0.214)
Sdc4	-1.24151	(-1.49, -0.6)	-2.19063	(-2.49, -1.26)	-1.00884	(-1.77, > 10.7)	-1.23074	(-2.31, > 10.5)	0.949114	(0.64, 1.1)	-0.0597298	(-1.09, > 11.7)	1.18178	(-0.46, > 13.1)
Sde2	-0.868769	(-0.977, -0.759)	-1.32701	(-1.46, -1.2)	-1.19745	(-1.41, -0.966)	-1.35071	(-1.6, -1.09)	0.458244	(0.424, 0.494)	-0.739203	(-0.959, -0.494)	0.129566	(-0.162, 0.456)
Serpine1	-1.39319	(-1.46, -1.28)	-3.30293	(-3.4, -3.16)	5.05045	(< 0.596, > 11.1)	5.13886	(< 0.682, > 11.2)	1.90974	(1.81, 2)	6.96019	(< 2.5, > 13)	8.35338	(< 3.9, > 14.4)
Sh3bgrl2	-1.63206	(-1.81, -0.653)	-2.08402	(-2.28, -0.904)	-1.3921	(-1.98, -1.1)	-1.92502	(-2.69, -1.6)	0.451964	(0.233, 0.524)	-0.940139	(-1.69, -0.626)	0.691917	(-0.992, 1.14)
Sh3d21	-1.11675	(-1.28, -0.889)	-0.939626	(-1.12, -0.69)	-2.13179	(-2.31, -1.97)	-2.32955	(-2.54, -2.13)	-0.177124	(-0.228, -0.125)	-2.30891	(-2.48, -2.15)	-1.19216	(-1.49, -0.937)
Skil	-0.89265	(-0.999, -0.762)	-1.14239	(-1.25, -1)	-1.93698	(-2.02, -1.77)	-1.98823	(-2.07, -1.82)	0.249738	(0.221, 0.275)	-1.68724	(-1.76, -1.52)	-0.794589	(-0.946, -0.591)
Slc16a10	-0.555163	(-0.762, > 10.7)	-0.99528	(-1.21, > 10.3)	-2.02087	(-2.23, -1.82)	-2.1499	(-2.37, -1.94)	0.440118	(0.407, 0.474)	-1.58076	(-1.79, -1.38)	-1.02559	(< -12.4, -0.702)
Slc2a6	6.66172	(< 2.56, > 9.81)	6.56574	(< 2.46, > 9.71)	-2.46605	(-2.54, -2.44)	-3.27997	(-3.35, -3.24)	0.0959787	(0.0389, 0.162)	-2.37008	(-2.55, -2.22)	-9.0318	(< -12.2, > -4.93)
Slc7a2	-1.27584	(-1.48, -1.02)	-1.7358	(-1.98, -1.43)	-2.22471	(-2.48, -1.94)	-2.29455	(-2.59, -1.98)	0.459959	(0.373, 0.55)	-1.76475	(-2.05, -1.46)	-0.488913	(-0.982, -0.0251)
Snx18	-0.763222	(-0.994, -0.568)	-1.20886	(-1.46, -0.99)	-1.69734	(-1.89, -1.47)	-1.8803	(-2.11, -1.61)	0.445633	(0.395, 0.501)	-1.25171	(-1.44, -1.01)	-0.488488	(-0.811, -0.0693)
Socs3	-0.0374881	(-0.4, 0.38)	-0.422205	(-0.831, -0.347)	-0.837573	(-0.964, -0.712)	-1.06798	(-1.23, -0.897)	0.384717	(0.345, 0.422)	-0.452856	(-0.584, -0.45)	-0.415368	(-0.567, 0.282)
Sod2	-0.975618	(-1.21, -0.718)	-1.15719	(-1.47, -0.847)	-1.80108	(-2, -1.63)	-2.51152	(-2.74, -2.3)	0.181576	(0.115, 0.266)	-1.6195	(-1.82, -1.43)	-0.643884	(-1, -0.267)
Sowahc	-0.561596	(-0.737, -0.323)	-0.849801	(-1.06, -0.58)	-1.23327	(-1.38, -1.05)	-1.27118	(-1.45, -1.04)	0.288205	(0.245, 0.334)	-0.945063	(-1.1, -0.734)	-0.383467	(-0.749, -0.0178)
Spp1	-1.40564	(-1.73, -1.2)	-2.63461	(-3.03, -2.37)	-1.53394	(-2.29, > 11.4)	-1.9475	(-2.75, > 11.1)	1.22897	(1.15, 1.33)	-0.304965	(-1.07, > 12.7)	1.10067	(0.256, > 14.2)
Spred1	-0.93666	(-1.3, -0.662)	-1.31126	(-1.74, -1)	-1.72641	(-1.94, -1.36)	-1.93157	(-2.18, -1.5)	0.374598	(0.325, 0.452)	-1.35181	(-1.58, -0.929)	-0.415149	(-0.843, 0.346)
Sqstm1	-0.730259	(-0.949, -0.401)	-1.10141	(-1.37, -0.717)	-1.68451	(-1.92, -1.47)	-2.43551	(-2.72, -2.17)	0.371148	(0.296, 0.447)	-1.31336	(-1.55, -1.09)	-0.583102	(-1.01, -0.217)
Sra1	-1.1147	(-1.35, -0.91)	-1.32157	(-1.57, -1.11)	-1.96483	(-2.49, -1.67)	-2.48613	(-3.02, -2.17)	0.206861	(0.179, 0.235)	-1.75797	(-2.28, -1.46)	-0.643269	(-1.2, -0.195)
Src	-1.41724	(-1.6, -1.19)	-1.84466	(-2.09, -1.54)	-1.68002	(-1.95, -1.34)	-1.86875	(-2.2, -1.46)	0.427419	(0.34, 0.505)	-1.2526	(-1.57, -0.866)	0.164643	(-0.348, 0.705)
Srgn	-1.60962	(-1.81, -1.45)	-3.13422	(-3.4, -2.92)	-1.32322	(-1.8, -0.59)	-2.00422	(-2.53, -1.2)	1.5246	(1.45, 1.63)	0.201383	(-0.295, 0.981)	1.811	(1.23, 2.74)
Stx11	-0.981044	(-1.51, -0.631)	-1.22302	(-1.89, -0.82)	-1.84882	(-2.05, -1.44)	-2.15615	(-2.4, -1.61)	0.241977	(0.174, 0.388)	-1.60684	(-1.82, -1.07)	-0.625795	(-1.1, 0.437)
Stx6	-0.74659	(-1.1, -0.347)	-1.04505	(-1.45, -0.613)	-2.20746	(-2.47, -1.99)	-2.46773	(-2.76, -2.22)	0.298458	(0.249, 0.356)	-1.90901	(-2.18, -1.68)	-1.16242	(-1.66, -0.642)
Tagln2	-1.67829	(-1.95, -1.46)	-2.4848	(-2.81, -2.22)	-1.21378	(-1.77, > 11)	-1.79884	(-2.39, > 10.5)	0.806505	(0.742, 0.872)	-0.407277	(-0.98, > 11.8)	1.27101	(0.574, > 13.7)
Tgm2	-0.530576	(-0.815, -0.0819)	-1.02435	(-1.39, -0.501)	-2.09891	(-2.35, -1.86)	-2.81766	(-3.12, -2.54)	0.493777	(0.389, 0.603)	-1.60513	(-1.86, -1.37)	-1.07455	(-1.62, -0.635)
Tlr2	-1.12558	(-1.25, > -0.801)	-2.01649	(-2.19, > -1.55)	8.0944	(< -1.7, 10.6)	8.07988	(< -1.97, > 8.08)	0.890907	(< 0.748, 0.969)	8.9853	(< -0.95, 11.5)	10.1109	(< -0.149, 12.7)
Tmem200b	0.0130471	(-0.423, > 8.38)	-0.370248	(-0.856, > 8.04)	-1.86919	(-2.02, -1.7)	-2.67912	(-3.01, -2.23)	0.383295	(0.281, 0.491)	-1.4859	(-1.61, -1.33)	-1.49895	(< -9.9, -0.997)
Tnf	-0.0538879	(-0.344, 0.283)	-0.332071	(-0.648, -0.245)	-0.810563	(-0.93, -0.605)	-0.936622	(-1.08, -0.699)	0.278183	(0.239, 0.322)	-0.532381	(-0.65, -0.308)	-0.478493	(-0.554, 0.0073)
Tnfaip2	0.17781	(-0.656, > 8.33)	0.111453	(-0.779, > 8.28)	-1.84067	(-1.96, -1.72)	-2.09304	(-2.25, -1.94)	0.0663572	(0.02, 0.106)	-1.77431	(-1.89, -1.64)	-1.95212	(< -10.1, -1.04)
Tnfrsf1b	-1.30509	(-1.48, -1.13)	-2.1446	(-2.35, -1.94)	-1.50163	(-1.86, -0.568)	-1.61409	(-2.01, -0.635)	0.839518	(0.795, 0.886)	-0.662115	(-1.04, 0.293)	0.642971	(0.139, 1.73)
Tnfsf9	-0.153788	(-0.564, 0.336)	-0.506961	(-0.967, -0.276)	-1.41866	(-1.54, -1.12)	-1.33331	(-1.64, -0.966)	0.353173	(0.27, 0.467)	-1.06549	(-1.27, -0.719)	-0.911703	(-1.24, -0.188)
Top1	-1.41322	(-1.71, -1.16)	-1.51498	(-1.82, -1.25)	-1.5204	(-1.79, -1.11)	-1.86477	(-2.14, -1.44)	0.101763	(0.0766, 0.129)	-1.41863	(-1.69, -0.998)	-0.0054151	(-0.443, 0.67)
Trib1	-0.460691	(-0.829, 0.347)	-0.817966	(-1.25, -0.286)	-0.885461	(-1.27, > 11.1)	-1.04695	(-1.51, > 11.1)	0.357276	(0.284, 0.442)	-0.528185	(-0.946, > 11.5)	-0.0674946	(-0.939, > 12.3)
Trim13	-0.881091	(-1.09, -0.695)	-1.29768	(-1.57, -1.07)	-1.43575	(-1.56, -1.26)	-1.8615	(-2.02, -1.62)	0.416588	(0.361, 0.495)	-1.01916	(-1.16, -0.789)	-0.138068	(-0.434, 0.276)
Tubb6	-1.64002	(-1.79, -1.5)	-2.45897	(-2.63, -2.3)	-0.749094	(-1.11, 0.625)	-1.39663	(-1.78, 0.193)	0.818947	(0.782, 0.856)	0.069853	(-0.304, 1.59)	1.70988	(1.23, 3.22)
Txnrd1	-0.415168	(-0.79, > 6.93)	-0.835973	(-1.26, > 6.56)	-1.93141	(-2.14, -1.74)	-2.39617	(-2.64, -2.17)	0.420805	(0.346, 0.493)	-1.5106	(-1.72, -1.31)	-1.09544	(< -8.49, -0.601)
Vim	-1.49004	(-1.67, -1.31)	-2.10671	(-2.32, -1.9)	-1.44305	(-1.92, -0.984)	-2.03367	(-2.53, -1.54)	0.616675	(0.576, 0.656)	-0.826377	(-1.31, -0.351)	0.663661	(0.106, 1.27)
Zfp36	-0.192841	(-0.382, 0.0937)	-0.643615	(-0.839, -0.418)	-0.747032	(-0.879, -0.575)	-1.00942	(-1.15, -0.829)	0.450774	(0.413, 0.49)	-0.296258	(-0.43, -0.121)	-0.103416	(-0.433, 0.234)
Zhx2	-1.1825	(-1.33, -0.969)	-1.90181	(-2.09, -1.63)	-1.36066	(-1.63, -1.01)	-1.64847	(-1.97, -1.26)	0.719307	(0.635, 0.794)	-0.641354	(-0.948, -0.266)	0.54115	(0.0557, 1.02)
Zswim4	-0.754322	(-0.952, -0.498)	-0.94035	(-1.17, -0.651)	-1.85923	(-2.01, -1.7)	-2.14542	(-2.33, -1.94)	0.186028	(0.127, 0.247)	-1.67321	(-1.83, -1.51)	-0.918884	(-1.25, -0.609)

## Sheet: Tolerized_Rep2
	log10(k1')	log10(k1')_CI95	log10(k2)	log10(k2)_CI95	log10(k2')	log10(k2')_CI95	log10(kdeg)	log10(kdeg)_CI95	log10(k1'/k2)	log10(k1'/k2)_CI95	log10(k1'k2'/k2)	log10(k1'k2'/k2)_CI95	log10(k2'/k2)	log10(k2'/k2)_CI95
Abtb2	-1.50653	(-1.65, -1.34)	-1.92636	(-2.1, -1.72)	-0.878884	(-1.28, > 11.5)	-1.08346	(-1.53, > 11.3)	0.419833	(0.345, 0.49)	-0.459051	(-0.886, > 11.9)	1.04748	(0.491, > 13.5)
Acod1	-0.124866	(-0.671, > 8.71)	-0.339908	(-0.917, > 8.53)	-1.74457	(-1.91, -1.58)	-2.24796	(-2.45, -2.05)	0.215042	(0.155, 0.283)	-1.52953	(-1.69, -1.37)	-1.40466	(< -10.3, -0.877)
Adora2b	-0.980899	(-1.13, -0.817)	-1.27781	(-1.46, -1.09)	-1.00844	(-1.21, -0.747)	-1.36604	(-1.65, -1.05)	0.296912	(0.224, 0.36)	-0.711526	(-0.936, -0.428)	0.269373	(-0.0792, 0.672)
Anxa5	-0.276027	(-0.51, 0.0878)	-0.811336	(-1.05, -0.232)	-2.32043	(-2.55, -2.14)	-2.79619	(-3.04, -2.61)	0.535309	(0.496, 0.573)	-1.78513	(-2.02, -1.61)	-1.5091	(-1.92, -1.19)
Arl5b	-1.03543	(-1.16, -0.918)	-1.27406	(-1.39, -1.16)	-1.08345	(-1.38, -0.522)	-0.863426	(-1.16, -0.297)	0.238622	(0.214, 0.262)	-0.844827	(-1.14, -0.283)	0.190607	(-0.173, 0.824)
Arl5c	-0.154845	(-0.393, 0.403)	-0.384409	(-0.636, 0.186)	-2.1964	(-2.29, -2.11)	-2.38093	(-2.5, -2.27)	0.229563	(0.199, 0.261)	-1.96684	(-2.06, -1.88)	-1.81199	(-2.05, -1.54)
Bcl2l11	-0.481476	(-0.634, -0.277)	-0.998212	(-1.15, -0.788)	-2.30806	(-2.44, -2.16)	-2.32389	(-2.47, -2.16)	0.516736	(0.48, 0.553)	-1.79132	(-1.92, -1.64)	-1.30985	(-1.57, -1.08)
Btg1	-0.583506	(-0.726, -0.414)	-1.15643	(-1.32, -0.965)	-1.17829	(-1.38, -0.956)	-1.57389	(-1.82, -1.31)	0.572921	(0.527, 0.62)	-0.605367	(-0.811, -0.368)	-0.0218613	(-0.344, 0.326)
Btg2	-0.156063	(-0.456, 0.114)	-0.579172	(-0.86, -0.387)	-1.13328	(-1.26, -0.995)	-1.15452	(-1.26, -1.02)	0.423109	(0.378, 0.469)	-0.710169	(-0.827, -0.575)	-0.554106	(-0.758, -0.164)
C3	-1.68969	(-1.96, -1.45)	-2.46543	(-2.78, -2.18)	-1.40695	(-1.98, > 9.41)	-1.62598	(-2.25, > 9.25)	0.775741	(0.694, 0.87)	-0.631207	(-1.23, > 10.2)	1.05848	(0.313, > 12.1)
C5ar1	-0.733465	(-1.01, -0.491)	-1.61782	(-1.98, -1.35)	-1.65584	(-1.91, -1.28)	-1.96946	(-2.28, -1.5)	0.884357	(0.815, 1.01)	-0.771486	(-1.03, -0.319)	-0.0380211	(-0.484, 0.655)
Ccl12	8.55196	(< 1.49, > 9.89)	8.14066	(< 1.08, > 9.47)	-1.8786	(-2.77, -1.78)	-2.71084	(-3.29, -2.3)	0.411308	(0.354, 0.471)	-1.46729	(-1.66, -1.31)	-10.0193	(< -11.3, > -2.96)
Ccl2	4.80801	(< 1.28, > 7.39)	4.3587	(< 0.833, > 6.94)	-1.58758	(-1.78, -1.39)	-2.19186	(-2.44, -1.94)	0.449303	(0.399, 0.5)	-1.13828	(-1.33, -0.948)	-5.94628	(< -8.53, > -2.42)
Ccl4	0.362249	(-0.271, > 6.66)	0.161967	(-0.472, > 6.47)	-1.35746	(-1.49, -1.22)	-1.72635	(-1.9, -1.55)	0.200282	(0.158, 0.24)	-1.15718	(-1.29, -1.04)	-1.51942	(< -7.83, -1.21)
Ccl5	-1.36542	(-1.68, -1.06)	-2.21446	(-2.61, -1.82)	-1.3431	(-2.13, -0.773)	-2.38264	(-3.22, -1.74)	0.849037	(0.731, 0.974)	-0.49406	(-1.29, 0.137)	0.871359	(-0.0238, 1.75)
Ccl7	0.968007	(-0.00842, > 8.91)	0.433442	(-0.578, > 8.38)	-1.58264	(-1.74, -1.41)	-1.9466	(-2.15, -1.74)	0.534565	(0.486, 0.59)	-1.04807	(-1.21, -0.958)	-2.01608	(< -9.96, -0.973)
Ccl9	-0.152327	(-0.599, > 7.53)	-0.750168	(-1.27, > 7)	-1.87231	(-2.12, -1.65)	-2.6594	(-2.96, -2.39)	0.597842	(0.514, 0.699)	-1.27447	(-1.52, -1.04)	-1.12214	(< -8.86, -0.525)
Ccrl2	-0.640411	(-0.781, -0.474)	-1.23942	(-1.41, -1.05)	-1.28273	(-1.49, -0.998)	-1.86522	(-2.17, -1.44)	0.599011	(0.523, 0.678)	-0.683721	(-0.893, -0.389)	-0.0433099	(-0.366, 0.351)
Cd14	-0.783186	(-0.994, -0.513)	-1.51247	(-1.83, -1.26)	-1.19834	(-1.66, -0.773)	-1.65622	(-2.35, -1.12)	0.729287	(0.645, 0.891)	-0.469055	(-0.878, 0.0198)	0.314131	(-0.312, 0.979)
Cd40	-0.785818	(-1.05, -0.424)	-0.898502	(-1.17, -0.513)	-2.1231	(-2.28, -1.96)	-2.45471	(-2.65, -2.27)	0.112684	(0.0474, 0.18)	-2.01041	(-2.16, -1.85)	-1.22459	(-1.66, -0.866)
Cd69	0.0268106	(-0.426, > 8.27)	-0.549936	(-1.07, > 7.74)	-1.58181	(-1.76, -1.4)	-2.08736	(-2.33, -1.85)	0.576746	(0.51, 0.661)	-1.00507	(-1.18, -0.825)	-1.03188	(< -9.32, -0.448)
Cd74	-1.40006	(-1.64, -1.19)	-2.65894	(-2.95, -2.4)	-1.37129	(-1.89, -0.588)	-1.68093	(-2.24, -0.857)	1.25888	(1.19, 1.33)	-0.11241	(-0.648, 0.698)	1.28765	(0.623, 2.24)
Cd83	-0.729255	(-0.864, -0.524)	-0.968292	(-1.11, -0.74)	-1.49059	(-1.57, -1.43)	-1.9346	(-2.03, -1.84)	0.239037	(0.211, 0.28)	-1.25155	(-1.3, -1.2)	-0.522296	(-0.738, -0.353)
Cdc42ep2	-0.434221	(-0.725, 0.122)	-0.886715	(-1.2, -0.395)	-1.2937	(-1.48, -1.05)	-1.68779	(-1.92, -1.4)	0.452495	(0.39, 0.513)	-0.841208	(-1.04, -0.585)	-0.406988	(-1.03, 0.0903)
Cdc42ep4	-0.72792	(-0.898, -0.512)	-1.14859	(-1.3, -0.977)	-1.58426	(-1.74, -1.41)	-1.86017	(-2.02, -1.7)	0.420668	(0.377, 0.483)	-1.1636	(-1.27, -1.01)	-0.435675	(-0.734, -0.169)
Cdkn1a	-0.778233	(-0.928, -0.579)	-1.17722	(-1.33, -0.986)	-1.23886	(-1.41, -1.06)	-1.77665	(-1.98, -1.56)	0.398989	(0.36, 0.444)	-0.839871	(-1, -0.655)	-0.0616382	(-0.369, 0.216)
Chka	-0.219601	(-0.765, > 6.42)	-0.164349	(-0.737, > 6.48)	-2.64302	(-2.88, -2.45)	-2.48689	(-2.75, -2.26)	-0.0552516	(-0.0897, -0.0198)	-2.69827	(-2.84, -2.58)	-2.47867	(< -9.12, -1.88)
Clec4e	0.275616	(-0.332, > 9.09)	-0.0734451	(-0.432, > 8.74)	-2.18635	(-2.39, -2)	-2.63729	(-2.89, -2.41)	0.349061	(0.282, 0.431)	-1.83729	(-2.03, -1.66)	-2.11291	(< -10.9, -1.65)
Clec5a	-0.598685	(-1.15, -0.235)	-1.16197	(-1.77, -0.775)	-1.73336	(-2.09, -1.27)	-2.09618	(-2.48, -1.56)	0.563289	(0.499, 0.639)	-1.17007	(-1.52, -0.662)	-0.571389	(-1.08, 0.442)
Clic4	-0.438758	(< -1.5, -0.215)	-1.05954	(< -2.18, -0.861)	-1.82169	(-1.97, > -1.04)	-2.33824	(-2.51, > -1.52)	0.620781	(0.558, 0.683)	-1.20091	(-1.34, > -0.36)	-0.762156	(-1.05, > 1.14)
Cpd	-1.62331	(-1.89, -1.39)	-2.79266	(-3.09, -2.54)	-1.51657	(-2.18, > 9.6)	-1.41691	(-2.11, > 9.72)	1.16935	(1.11, 1.24)	-0.347222	(-1.02, > 10.8)	1.27609	(0.473, > 12.5)
Cst7	-1.68533	(-1.93, -1.48)	-2.66685	(-2.95, -2.43)	-1.41825	(-3.18, -0.787)	-2.16857	(-3.95, -1.5)	0.981521	(0.921, 1.05)	-0.436728	(-2.2, 0.215)	1.2486	(-0.515, 2.07)
Cxcl1	-0.263558	(-0.568, 0.181)	-0.423391	(-0.739, 0.398)	-0.706798	(-0.878, -0.406)	-0.897856	(-1.07, -0.579)	0.159833	(0.127, 0.19)	-0.546966	(-0.717, -0.238)	-0.283408	(-0.711, 0.27)
Cxcl10	7.12396	(< 0.494, 8.82)	6.64302	(< 0.000788, 8.38)	-1.42106	(-1.48, -1.37)	-1.9848	(-2.24, -1.91)	0.480936	(0.433, 0.529)	-0.940129	(-1.14, -0.902)	-8.06409	(< -8.06, > -1.44)
Cxcl16	6.60037	(< 2.63, > 9.73)	6.42053	(< 2.45, > 9.55)	-2.11537	(-2.28, -1.96)	-3.02835	(-3.28, -2.82)	0.179849	(0.107, 0.252)	-1.93552	(-2.16, -1.77)	-8.53589	(< -11.7, > -4.57)
Cxcl2	0.188795	(-0.284, > 8)	-0.0880233	(< -0.471, > 7.75)	-1.07462	(-1.31, -0.84)	-1.23595	(-1.55, -0.978)	0.276819	(0.193, 0.375)	-0.797803	(-1.03, -0.559)	-0.986598	(< -8.9, -0.298)
Cybb	-1.57531	(-1.94, -1.3)	-2.62919	(-3.04, -2.3)	-1.59102	(-2.34, > 10.5)	-1.73862	(-2.54, > 10.4)	1.05388	(0.975, 1.14)	-0.537137	(-1.31, > 11.5)	1.03817	(0.126, > 13.3)
Dcbld2	-0.473126	(-0.889, > 7.78)	-0.605729	(-1.05, > 7.68)	-2.03755	(-2.2, -1.86)	-2.02008	(-2.21, -1.81)	0.132603	(0.0706, 0.192)	-1.90495	(-2.07, -1.72)	-1.43182	(< -9.73, -0.892)
Dennd4a	0.0479667	(< -0.662, > 7.58)	-0.368868	(< -1.05, > 7.17)	-2.52714	(-2.63, -2.42)	-2.33659	(-2.45, -2.22)	0.416835	(0.382, 0.446)	-2.1103	(-2.21, -2.01)	-2.15827	(< -9.7, > -1.37)
Dusp1	-0.353136	(-0.577, 0.108)	-0.491804	(-0.724, -0.0407)	-0.397663	(-0.6, -0.000971)	-0.642974	(-0.846, -0.264)	0.138667	(0.106, 0.165)	-0.258996	(< -0.467, 0.125)	0.0941407	(-0.448, 0.623)
Dusp16	-0.549939	(-0.805, -0.287)	-0.934225	(-1.18, -0.665)	-1.65057	(-1.77, -1.47)	-1.84237	(-1.98, -1.65)	0.384286	(0.341, 0.423)	-1.26628	(-1.38, -1.09)	-0.716346	(-1.04, -0.343)
Dusp2	-0.0284055	(-0.405, > 9.38)	-0.0694816	(-0.482, > 9.4)	-0.692873	(-0.866, > 11.3)	-0.777471	(-0.984, > 11.2)	0.041076	(< -0.0274, 0.102)	-0.651797	(-0.82, > 11.3)	-0.623391	(< -9.79, > 9.74)
Dusp4	-0.811668	(-1.03, -0.536)	-1.15477	(-1.38, -0.867)	-1.29476	(-1.57, -0.926)	-1.51842	(-1.85, -1.11)	0.343101	(0.28, 0.411)	-0.951655	(-1.22, -0.576)	-0.139986	(-0.62, 0.398)
Dusp5	-0.64547	(-0.824, -0.385)	-0.960063	(-1.14, -0.696)	-0.642876	(-0.961, > 10.2)	-0.883273	(-1.22, > 10)	0.314593	(0.209, 0.413)	-0.328283	(-0.636, > 10.5)	0.317187	(-0.181, > 11.3)
Dusp8	-0.325435	(-0.539, -0.0924)	-0.491091	(-0.728, -0.25)	-1.19905	(-1.29, -1.09)	-1.14396	(-1.23, -1.04)	0.165656	(0.131, 0.217)	-1.03339	(-1.12, -0.913)	-0.707954	(-0.998, -0.395)
E2f8	0.0575136	(-0.426, > 10.2)	-0.28523	(-0.774, > 9.87)	-2.21495	(-2.37, -2.06)	-2.40987	(-2.58, -2.25)	0.342743	(0.28, 0.401)	-1.87221	(-2.02, -1.73)	-1.92972	(< -12.1, -1.45)
Ebi3	7.10186	(< 2.81, > 7.1)	6.9049	(< 2.61, > 6.9)	-1.96077	(-2.13, -1.83)	-3.19696	(-3.36, -3.06)	0.196954	(0.15, 0.248)	-1.76381	(-1.92, -1.64)	-8.86567	(< -8.87, > -4.57)
Edn1	6.24161	(< 1.66, > 8.71)	5.96684	(< 1.38, > 8.43)	-1.45348	(-1.61, -1.36)	-1.76115	(-1.9, -1.65)	0.274773	(0.209, 0.343)	-1.17871	(-1.37, -0.946)	-7.42032	(< -9.89, > -2.83)
Ednrb	-0.187805	(-1.21, 0.319)	-0.987614	(-2.12, -0.471)	-2.15504	(-2.48, -1.85)	-2.4132	(-2.78, -2.07)	0.799809	(0.729, 0.873)	-1.35523	(-1.68, > -1.05)	-1.16742	(-1.76, 0.692)
Egr1	-0.916087	(-1.07, -0.734)	-1.32161	(-1.44, -1.22)	-0.661878	(-0.921, -0.253)	-1.15169	(-1.37, -0.75)	0.405526	(0.311, 0.514)	-0.256352	(-0.481, 0.143)	0.659735	(0.327, 1.15)
Egr2	-0.760943	(-0.925, -0.558)	-1.15945	(-1.29, -1.01)	-0.94384	(-1.19, > -0.616)	-1.08324	(-1.32, -0.761)	0.398508	(< 0.275, 0.492)	-0.545331	(-0.769, -0.229)	0.215612	(-0.134, 0.633)
Ehd1	5.51073	(< 1.23, > 10.9)	5.25006	(< 0.967, > 10.6)	-1.81299	(-1.86, -1.77)	-2.27395	(-2.46, -2.21)	0.260665	(0.217, 0.304)	-1.55233	(-1.64, -1.45)	-7.06306	(< -12.4, > -2.78)
Ell2	-0.825404	(-1.08, -0.579)	-1.28817	(-1.57, -1.03)	-2.23009	(-2.51, -1.97)	-2.30953	(-2.62, -2.03)	0.462762	(0.419, 0.512)	-1.76733	(-2.05, -1.5)	-0.941926	(-1.34, -0.494)
Errfi1	-0.766639	(-0.923, -0.59)	-1.03842	(-1.17, -0.885)	-0.848104	(-1.13, -0.445)	-0.991086	(-1.26, -0.605)	0.27178	(0.195, 0.349)	-0.576324	(-0.838, -0.187)	0.190315	(-0.18, 0.674)
Ets2	-0.76419	(-1.01, -0.431)	-1.11761	(-1.38, -0.755)	-1.32916	(-1.56, -1.03)	-1.69447	(-1.98, -1.35)	0.353416	(0.293, 0.419)	-0.975748	(-1.21, -0.67)	-0.211558	(-0.705, 0.288)
Extl2	-0.989142	(-1.39, -0.742)	-1.64541	(-2.14, -1.39)	-1.78819	(-2.32, > 10.1)	-2.0565	(-2.64, > 9.95)	0.656267	(0.598, 0.727)	-1.13192	(-1.67, > 10.8)	-0.142779	(-0.741, > 12.1)
Ezr	-1.8802	(-2.05, -1.7)	-2.15659	(-2.34, -1.96)	-0.733772	(-1.23, > 9.59)	-1.09556	(-1.6, > 9.24)	0.276389	(0.238, 0.323)	-0.457383	(-0.959, > 9.87)	1.42282	(0.788, > 11.8)
F10	-0.714594	(-0.978, > 8.58)	-1.00261	(-1.26, > 8.34)	-2.25198	(-2.71, -1.97)	-2.81095	(-3.3, -2.5)	0.288015	(0.219, 0.361)	-1.96396	(-2.42, -1.69)	-1.24937	(< -10.6, -0.834)
Fabp3	-1.68599	(-2.04, -1.37)	-2.28876	(-2.71, -1.91)	-1.37786	(< -74.1, -0.538)	-2.22586	(< -75, -1.32)	0.602772	(0.51, 0.706)	-0.775089	(< -73.5, 0.112)	0.910896	(< -71.9, 2.07)
Fam129a	-1.49652	(-1.67, -1.3)	-1.99218	(-2.19, -1.77)	-1.33676	(-1.66, -0.863)	-1.56933	(-1.91, -1.07)	0.495662	(0.446, 0.555)	-0.841093	(-1.17, -0.353)	0.655425	(0.165, 1.27)
Fam20c	-1.7504	(-1.94, -1.45)	-2.20995	(-2.59, -1.88)	-1.46334	(-1.94, > 4.34)	-1.70993	(-2.21, > 4.2)	0.459554	(0.395, 0.578)	-1.00378	(-1.49, > 4.88)	0.746613	(0.016, > 6.78)
Fnbp1l	-1.02371	(-1.26, -0.694)	-1.2676	(-1.54, -0.902)	-2.07013	(-2.26, -1.86)	-2.05914	(-2.28, -1.81)	0.243889	(0.187, 0.305)	-1.82624	(-2.03, -1.59)	-0.802526	(-1.27, -0.369)
Fos	-0.429099	(-0.567, -0.255)	-0.718877	(-0.852, -0.548)	-0.594013	(-0.748, -0.404)	-0.869331	(-1.01, -0.681)	0.289778	(0.237, 0.342)	-0.304235	(-0.452, -0.117)	0.124864	(-0.165, 0.419)
Fosl2	-1.1066	(-1.22, -0.967)	-1.28736	(-1.41, -1.14)	-1.09944	(-1.3, -0.851)	-1.20416	(-1.42, -0.946)	0.180763	(0.143, 0.217)	-0.918679	(-1.13, -0.664)	0.187916	(-0.122, 0.521)
Foxp4	-0.970882	(-1.24, -0.573)	-0.948041	(-1.24, -0.525)	-1.93731	(-2.11, -1.75)	-2.21933	(-2.43, -2)	-0.0228412	(-0.0853, 0.0418)	-1.96015	(-2.14, -1.77)	-0.989265	(-1.47, -0.583)
Frmd6	-1.32377	(-1.71, -0.884)	-1.35838	(-1.76, -0.818)	-1.31564	(-1.67, -0.663)	-1.44846	(-1.83, -0.792)	0.0346035	(-0.0379, 0.124)	-1.28104	(-1.62, -0.625)	0.0427364	(-0.775, 1.02)
Gadd45b	6.31286	(< 0.715, 6.58)	6.15994	(< 0.56, > 6.16)	-1.66796	(-1.75, -1.45)	-2.3407	(-2.46, -2.26)	0.152918	(0.103, 0.204)	-1.51504	(-1.75, -1.27)	-7.8279	(< -7.83, > -2.23)
Gas7	-1.50884	(-1.69, > -0.27)	-2.00252	(-2.21, > -0.682)	-1.58845	(< -2.11, -1.22)	-1.91292	(< -2.5, -1.51)	0.493675	(< 0.412, 0.553)	-1.09477	(< -1.7, -0.708)	0.41407	(< -1.42, 0.94)
Gbp2	-1.7945	(-2.3, -1.45)	-2.57681	(-3.12, -2.18)	-1.31453	(-2.79, > 10.6)	-1.72411	(-3.23, > 10.2)	0.782304	(0.704, 0.863)	-0.532228	(-2.01, > 11.4)	1.26227	(-0.242, > 13.4)
Gbp5	-0.604775	(-1.13, > 8.34)	-0.884034	(-1.48, > 8.13)	-2.39394	(-2.67, -2.16)	-2.79569	(-3.12, -2.51)	0.279259	(0.187, 0.376)	-2.11468	(-2.4, -1.86)	-1.50991	(< -10.5, -0.802)
Gdf15	-0.55154	(-0.664, -0.533)	-0.864978	(-0.985, -0.72)	-0.73443	(-0.85, -0.608)	-1.17915	(-1.3, -1.05)	0.313438	(0.282, 0.344)	-0.420992	(-0.538, -0.29)	0.130548	(-0.11, 0.351)
Gem	-0.923741	(-1.13, -0.695)	-1.23443	(-1.41, -1.06)	-1.00469	(-1.29, -0.663)	-1.32311	(-1.64, -0.983)	0.310685	(0.213, 0.416)	-0.694004	(-0.956, -0.368)	0.229737	(-0.177, 0.697)
Ggct	-0.688521	(-1.08, > 6.67)	-0.700473	(-1.11, > 6.7)	-2.00109	(-2.2, -1.82)	-2.67422	(-2.94, -2.48)	0.0119521	(-0.0416, 0.0706)	-1.98914	(-2.22, -1.83)	-1.30062	(< -8.69, -0.848)
Gpr132	6.2497	(< 1.26, 6.37)	5.96516	(< 0.971, > 6.08)	-1.98315	(-2.09, -1.93)	-2.00888	(-2.23, -1.79)	0.284531	(0.236, 0.334)	-1.69862	(-1.87, -1.53)	-7.94832	(< -8.06, > -2.95)
Gpr85	-0.439576	(-0.75, 0.294)	-0.643128	(-0.965, 0.11)	-1.99866	(-2.14, -1.83)	-1.76462	(-1.93, -1.58)	0.203552	(0.165, 0.241)	-1.79511	(-1.94, -1.63)	-1.35553	(-2.08, -0.943)
H2-M2	1.73846	(0.159, > 4.66)	1.51332	(-0.593, > 4.44)	-2.16567	(-2.51, -1.86)	-2.35246	(-2.75, -2.01)	0.225132	(0.138, 0.314)	-1.94054	(-2.28, -1.64)	-3.679	(< -6.6, -1.88)
H2-Q7	4.83247	(< -0.506, > 8.15)	4.84082	(< -0.602, > 8.09)	-2.07429	(-2.36, -1.89)	-2.88373	(-3.16, -2.69)	-0.00835243	(-0.067, > 0.0961)	-2.08264	(-2.34, -2)	-6.91511	(< -10.3, > -1.59)
Hilpda	-0.807616	(-0.966, -0.623)	-1.09112	(-1.26, -0.886)	-1.48104	(-1.62, -1.31)	-1.87671	(-2.04, -1.67)	0.2835	(0.222, 0.341)	-1.19754	(-1.33, -1.03)	-0.389929	(-0.642, -0.133)
Icam1	-1.08895	(-1.46, -0.679)	-1.50369	(-1.96, -1.05)	-1.73502	(-2, -1.27)	-1.95753	(-2.28, -1.4)	0.414741	(0.342, 0.528)	-1.32028	(-1.6, -0.78)	-0.231331	(-0.862, 0.646)
Icosl	-0.511584	(-0.75, -0.1)	-0.716808	(-0.964, -0.286)	-2.11252	(-2.24, -1.99)	-2.08467	(-2.24, -1.93)	0.205224	(0.162, 0.249)	-1.9073	(-2.03, -1.78)	-1.39572	(-1.86, -1.09)
Id3	7.89475	(< 1.66, > 8.75)	8.03134	(< 1.79, > 8.93)	11.3893	(< 1.35, > 11.9)	10.9283	(< 0.883, > 11.4)	-0.136588	(-0.257, -0.00704)	11.2527	(< 1.22, > 11.8)	3.35798	(< -7.46, > 7.76)
Ier2	-0.0316556	(-0.264, > -0.0223)	-0.367501	(-0.619, -0.288)	-0.737267	(-0.882, -0.631)	-1.07977	(-1.21, -0.899)	0.335845	(0.288, 0.386)	-0.401422	(-0.577, -0.291)	-0.369767	(-0.531, 0.00884)
Ifnb1	7.4941	(< 2.09, > 10.4)	6.97141	(< 1.57, > 9.84)	-1.85705	(-2.09, -1.63)	-2.49321	(-2.76, -2.16)	0.522688	(0.43, 0.61)	-1.33436	(-1.55, -1.12)	-8.82846	(< -11.8, > -3.43)
Ifrd1	-0.938942	(-1.1, -0.772)	-1.26714	(-1.44, -1.11)	-1.86845	(-2.12, -1.56)	-2.05487	(-2.41, -1.62)	0.328196	(0.245, 0.416)	-1.54025	(-1.78, -1.23)	-0.601306	(-0.93, -0.2)
Igsf6	-0.124668	(-0.659, > 7.87)	-0.307972	(-0.867, > 7.71)	-2.30437	(-2.5, -2.14)	-2.61728	(-2.84, -2.43)	0.183304	(0.141, 0.229)	-2.12106	(-2.32, -1.96)	-1.9964	(< -10, -1.4)
Il10	-0.718431	(-0.824, -0.176)	-0.973199	(-1.07, -0.443)	-0.711319	(-1.24, -0.343)	-0.692694	(-1.18, -0.31)	0.254768	(0.217, 0.291)	-0.456551	(-0.957, -0.0847)	0.261881	(-0.73, 0.679)
Il12b	-0.165944	(-0.585, > 7.3)	-0.742857	(-1.16, > 6.79)	-2.01946	(-2.24, -1.76)	-2.51803	(-2.78, -2.23)	0.576913	(0.461, 0.697)	-1.44255	(-1.64, -1.21)	-1.27661	(< -8.81, -0.706)
Il17ra	-0.778127	(< -1.04, -0.624)	-1.04976	(< -1.27, -0.901)	-2.05956	(-2.11, > -1.99)	-2.10031	(-2.16, -2.04)	0.271633	(< 0.225, 0.306)	-1.78793	(-1.83, -1.75)	-1.0098	(-1.19, > -0.725)
Il1a	0.125356	(-0.185, 0.521)	-0.376677	(-0.569, 0.262)	-1.46627	(-1.6, -1.31)	-1.90505	(-2.11, -1.69)	0.502033	(0.437, 0.569)	-0.964237	(-1.1, -0.811)	-1.08959	(-1.76, -0.811)
Il1b	-0.647846	(-0.915, > 8.93)	-0.89204	(-1.15, > 8.69)	-1.1146	(< -1.44, -0.821)	-1.59847	(< -2.31, -1.27)	0.244194	(0.153, 0.346)	-0.87041	(< -1.2, -0.584)	-0.222564	(< -10.1, 0.269)
Il1rn	-0.488479	(-1.18, 1.81)	-1.3273	(-2.21, 1.08)	-2.01091	(-2.46, -1.48)	-2.66262	(-3.17, -1.95)	0.838818	(0.754, 1.05)	-1.17209	(-1.62, -0.476)	-0.683613	(-3.13, 0.665)
Il6	4.54719	(< 0.605, > 9.13)	4.19179	(< 0.239, > 8.77)	-1.43649	(-1.63, -1.29)	-1.89509	(-2.18, -1.57)	0.355403	(0.278, 0.438)	-1.08109	(-1.26, -0.868)	-5.62828	(< -10.2, > -1.65)
Irf1	-0.596995	(-0.807, -0.285)	-0.561775	(-0.789, -0.232)	-1.35992	(-1.49, -1.22)	-1.61139	(-1.77, -1.45)	-0.0352202	(-0.0731, 0.00264)	-1.39514	(-1.53, -1.25)	-0.798145	(-1.18, -0.481)
Irs2	-0.629465	(-0.788, -0.423)	-1.19628	(-1.36, -0.994)	-1.17712	(-1.54, -0.762)	-1.19058	(-1.6, -0.756)	0.566811	(0.512, 0.625)	-0.610308	(-0.972, -0.191)	0.0191567	(-0.465, 0.546)
Itga5	-0.691653	(-1.04, 0.142)	-0.848212	(-1.25, 0.0339)	-2.0832	(-2.25, -1.9)	-2.10802	(-2.32, -1.88)	0.156559	(0.0888, 0.225)	-1.92664	(-2.1, -1.72)	-1.23498	(-2.13, -0.736)
Itgav	-1.53861	(-1.67, -1.36)	-2.19556	(-2.35, -2)	-1.88222	(-2.2, -1.45)	-1.70026	(-2.04, -1.24)	0.656948	(0.602, 0.722)	-1.22527	(-1.55, -0.782)	0.313335	(-0.157, 0.844)
Jag1	-0.745029	(-0.949, -0.422)	-0.885345	(-1.1, -0.551)	-1.82753	(-2.05, -1.53)	-1.62243	(-1.89, -1.27)	0.140316	(0.0806, 0.2)	-1.68721	(-1.9, -1.39)	-0.94218	(-1.39, -0.51)
Junb	-0.429048	(-0.588, -0.212)	-0.716028	(-0.892, -0.482)	-0.719265	(-0.872, -0.528)	-1.04795	(-1.22, -0.832)	0.286981	(0.246, 0.329)	-0.432285	(-0.591, -0.231)	-0.00323698	(-0.338, 0.321)
Kctd12	-0.923196	(-1.19, 0.744)	-1.39955	(-1.72, 0.355)	-2.01035	(-2.27, -1.77)	-2.26674	(-2.58, -1.96)	0.476358	(0.402, 0.571)	-1.53399	(-1.79, -1.26)	-0.610794	(-1.85, -0.125)
Klf6	1.04374	(-0.0167, > 7.98)	0.757729	(-0.407, > 7.69)	-1.24765	(-1.42, -1.09)	-1.44454	(-1.66, -1.26)	0.286009	(0.253, 0.317)	-0.961637	(-1.13, -0.945)	-2.00537	(< -8.95, -1.07)
Klf7	-0.450197	(-0.705, -0.105)	-0.722564	(-0.982, -0.375)	-1.72229	(-1.87, -1.44)	-1.56642	(-1.73, -1.26)	0.272367	(0.245, 0.299)	-1.44993	(-1.59, -1.17)	-0.99973	(-1.43, -0.494)
Kpna3	-0.365678	(-0.608, -0.00577)	-0.802433	(-1.04, -0.447)	-1.87792	(-1.98, -1.77)	-2.26788	(-2.37, -2.16)	0.436756	(0.408, 0.463)	-1.44117	(-1.54, -1.34)	-1.07549	(-1.47, -0.782)
Lcp2	-0.955132	(-1.08, -0.821)	-1.07692	(-1.21, -0.924)	-2.01721	(-2.1, -1.92)	-2.2523	(-2.36, -2.16)	0.121788	(0.0799, 0.153)	-1.89542	(-1.98, -1.81)	-0.940289	(-1.12, -0.768)
Maff	-0.445985	(-0.935, 0.202)	-0.694161	(-1.17, -0.193)	-1.39228	(-1.59, -1.04)	-1.7852	(-2.03, -1.38)	0.248175	(0.174, 0.323)	-1.1441	(-1.33, -0.797)	-0.698116	(-1.31, 0.097)
Map2k3	-0.82227	(< -1.02, -0.586)	-1.01423	(-1.19, -0.775)	-1.93382	(-2.09, -1.78)	-2.28515	(-2.46, -2.13)	0.191961	(0.142, 0.237)	-1.74186	(-1.9, -1.6)	-0.919588	(-1.22, -0.653)
Mapkapk2	-1.62026	(-1.9, -0.972)	-1.97756	(-2.29, -1.22)	-1.52768	(-2, -1.03)	-1.92185	(-2.48, -1.37)	0.357305	(0.238, 0.45)	-1.17038	(-1.72, -0.635)	0.449879	(-0.691, 1.2)
Marcksl1	-0.234696	(-0.497, 0.197)	-0.924048	(-1.24, > -0.922)	-1.58953	(-1.77, -1.39)	-2.27615	(-2.53, -2.01)	0.689352	(0.595, 0.787)	-0.900178	(-1.08, -0.691)	-0.665482	(-0.958, -0.254)
Med21	-0.854133	(-1.03, -0.592)	-1.17089	(-1.36, -0.9)	-1.85996	(-2.07, -1.68)	-2.18673	(-2.42, -1.99)	0.316762	(0.285, 0.35)	-1.5432	(-1.75, -1.37)	-0.689068	(-1.05, -0.404)
Mmp13	-0.579801	(-0.875, -0.361)	-1.21935	(-1.58, -1.01)	-2.26457	(-2.53, -2)	-2.65049	(-2.97, -2.33)	0.639553	(0.556, 0.736)	-1.62502	(-1.88, -1.36)	-1.04522	(-1.41, -0.553)
Mmp14	-1.28043	(-1.58, -0.772)	-1.91787	(-2.25, -1.37)	-1.3013	(-1.99, > 12.6)	-1.33488	(-2.07, > 12.6)	0.637446	(0.578, 0.699)	-0.66385	(-1.38, > 13.3)	0.616577	(-0.538, > 14.8)
Mtmr12	-0.390233	(-0.615, -0.0574)	-0.652622	(-0.881, -0.314)	-2.37794	(-2.45, -2.31)	-2.411	(-2.48, -2.34)	0.26239	(0.236, 0.288)	-2.11555	(-2.18, -2.05)	-1.72532	(-2.07, -1.48)
Mxd1	-1.10385	(-1.27, -0.881)	-1.38626	(-1.54, -1.19)	-1.09269	(-1.37, -0.79)	-1.37121	(-1.66, -1.07)	0.282408	(0.24, 0.339)	-0.810284	(-1.08, -0.51)	0.293567	(-0.125, 0.716)
Myc	4.22096	(< 1.55, > 9.09)	3.9679	(< 1.29, > 8.85)	-1.1143	(-1.37, -0.914)	-1.36117	(-1.64, -1.14)	0.253062	(0.199, 0.305)	-0.861233	(-1.11, -0.619)	-5.08219	(< -9.96, > -2.41)
Ndrg1	7.22823	(< -1.29, 9.6)	6.73007	(< -1.77, 8.48)	-1.35997	(-1.62, > 9.13)	-1.71876	(-1.97, > 8.76)	0.498161	(0.447, 0.551)	-0.86181	(-1.12, > 9.61)	-8.09004	(< -8.09, > 10.9)
Nfil3	0.170319	(-0.398, > 7.9)	-0.0737841	(-0.52, > 7.66)	-1.08102	(-1.32, -0.898)	-1.53463	(-1.85, -1.3)	0.244103	(0.2, 0.292)	-0.83692	(-1.07, -0.641)	-1.00724	(< -8.77, -0.462)
Nfkb2	-0.95753	(-1.4, > 6.65)	-0.840623	(-1.36, > 6.83)	-2.03041	(-2.23, -1.84)	-2.42646	(-2.66, -2.19)	-0.116908	(-0.206, -0.0207)	-2.14732	(-2.35, -1.93)	-1.18979	(< -8.85, -0.587)
Nfkbia	-0.345837	(-0.682, -0.0596)	-0.302226	(-0.668, 0.273)	-0.738339	(-0.915, -0.488)	-1.0629	(-1.28, -0.773)	-0.0436115	(-0.0915, 0.00616)	-0.781951	(-0.969, -0.513)	-0.436113	(-0.916, 0.126)
Nfkbib	-0.564992	(-0.815, -0.154)	-0.581398	(-0.859, -0.146)	-1.63334	(-1.76, -1.51)	-2.38901	(-2.55, -2.23)	0.0164064	(-0.0329, 0.0685)	-1.61693	(-1.74, -1.49)	-1.05194	(-1.5, -0.74)
Nfkbie	-0.513914	(-0.899, 0.137)	-0.418183	(-0.825, 0.22)	-1.79839	(-1.91, -1.68)	-2.09114	(-2.24, -1.94)	-0.095731	(-0.149, -0.0418)	-1.89412	(-2, -1.78)	-1.38021	(-1.87, -0.928)
Nlrp3	-0.330884	(-0.62, 0.241)	-0.485908	(-0.804, 0.141)	-1.86557	(-2, -1.72)	-1.91571	(-2.1, -1.72)	0.155024	(0.0989, 0.212)	-1.71054	(-1.84, -1.55)	-1.37966	(-2.01, -0.982)
Noct	3.98522	(< 1.06, > 7.27)	3.94915	(< 1.03, > 7.24)	-2.29111	(-2.51, -2.04)	-1.91747	(-2.2, -1.6)	0.0360722	(-0.0263, 0.123)	-2.25504	(-2.46, -2.01)	-6.24026	(< -9.53, > -3.32)
Nr4a1	-0.945823	(-1.19, -0.343)	-1.09241	(-1.28, -0.601)	-0.804514	(-1.21, -0.357)	-1.12558	(-1.45, -0.693)	0.146583	(0.0367, 0.285)	-0.657931	(-0.972, -0.242)	0.287892	(-0.569, 0.881)
Nupr1	4.63578	(-1.23, > 7.4)	4.39131	(-1.53, > 7.08)	-1.77356	(< -1.89, -1.69)	-2.71492	(-2.78, > -2.65)	0.244474	(0.181, > 0.324)	-1.52909	(-1.59, -1.47)	-6.16488	(< -8.97, -0.29)
Odc1	-1.00265	(-1.26, -0.662)	-1.27957	(-1.58, -0.906)	-1.77846	(-2.51, -1.4)	-2.40614	(-3.18, -1.98)	0.276922	(0.219, 0.337)	-1.50154	(-2.23, -1.12)	-0.498893	(-1.26, 0.026)
Orai2	-0.416514	(-0.778, > 7.19)	-0.480463	(-0.864, > 7.16)	-2.07174	(-2.22, -1.93)	-2.40473	(-2.59, -2.23)	0.0639493	(0.00578, 0.118)	-2.00779	(-2.15, -1.86)	-1.59128	(< -9.23, -1.16)
Pde4b	-0.122459	(-0.451, 0.668)	-0.310774	(-0.667, 0.564)	-1.10974	(-1.26, -0.938)	-1.33731	(-1.52, -1.14)	0.188315	(0.141, 0.238)	-0.921428	(-1.08, -0.734)	-0.798969	(-1.07, -0.317)
Pim1	-0.510994	(-0.688, -0.269)	-0.705999	(-0.906, -0.443)	-0.89882	(-1.05, -0.699)	-1.10126	(-1.28, -0.87)	0.195006	(0.161, 0.231)	-0.703815	(-0.865, -0.489)	-0.192821	(-0.557, 0.17)
Plau	-1.05693	(-1.22, -0.917)	-1.42181	(-1.59, -1.29)	-1.04473	(-1.54, -0.611)	-1.24281	(-1.75, -0.808)	0.364878	(0.335, 0.396)	-0.679848	(-1.18, -0.245)	0.377085	(-0.161, 0.914)
Plaur	-0.721561	(-0.934, -0.454)	-0.932518	(-1.13, -0.664)	-1.73038	(-1.85, -1.6)	-2.1023	(-2.25, -1.93)	0.210957	(0.141, 0.28)	-1.51942	(-1.62, -1.4)	-0.797859	(-1.11, -0.523)
Plek	-0.669357	(-0.926, -0.223)	-1.11281	(-1.38, -0.633)	-2.00251	(-2.26, -1.77)	-2.54321	(-2.85, -2.27)	0.443451	(0.373, 0.517)	-1.55906	(-1.81, -1.34)	-0.889704	(-1.43, -0.5)
Plscr1	-0.748302	(-1.05, -0.0404)	-0.892657	(-1.22, -0.172)	-1.68863	(-1.91, -1.43)	-2.05379	(-2.31, -1.75)	0.144356	(0.0836, 0.215)	-1.54427	(-1.76, -1.28)	-0.795973	(-1.6, -0.326)
Ppp1r15a	-0.409669	(-0.57, -0.208)	-0.672855	(-0.844, -0.46)	-0.857544	(-0.978, -0.726)	-1.22838	(-1.35, -1.1)	0.263186	(0.214, 0.312)	-0.594357	(-0.716, -0.459)	-0.184688	(-0.474, 0.0834)
Prag1	-0.615944	(-0.947, -0.00603)	-0.928423	(-1.27, -0.304)	-1.2135	(-1.47, -0.873)	-1.51567	(-1.78, -1.16)	0.312479	(0.233, 0.39)	-0.901023	(-1.15, -0.558)	-0.285079	(-1.03, 0.321)
Prdx5	-1.8067	(-2.21, > 6.24)	-2.52109	(-3.03, > 6.2)	-1.50549	(-2.58, -0.4)	-2.24695	(-3.38, -1.02)	0.714392	(< 0.0366, 0.862)	-0.7911	(-1.88, 0.404)	1.0156	(< -8.01, 2.53)
Prr5l	-0.845352	(-1.08, -0.472)	-1.01927	(-1.26, -0.643)	-1.90755	(-2.22, -1.62)	-2.23887	(-2.58, -1.93)	0.173922	(0.126, 0.222)	-1.73363	(-2.05, -1.46)	-0.888276	(-1.37, -0.483)
Pstpip2	-0.727377	(-0.947, -0.453)	-1.06235	(-1.3, -0.775)	-2.39416	(-2.68, -2.17)	-2.3968	(-2.7, -2.15)	0.334971	(0.3, 0.371)	-2.05919	(-2.35, -1.83)	-1.33181	(-1.73, -0.968)
Ptgs2	0.23521	(-0.275, > 6.24)	-0.0748049	(-0.572, > 5.95)	-1.37196	(-1.59, -1.12)	-1.71428	(-2.05, -1.36)	0.310015	(0.24, 0.384)	-1.06194	(-1.17, -0.908)	-1.29715	(< -7.36, -0.807)
Pvr	-0.593922	(-0.856, -0.174)	-1.07736	(-1.37, -0.623)	-2.06524	(-2.3, -1.8)	-2.10259	(-2.39, -1.78)	0.483438	(0.428, 0.538)	-1.5818	(-1.82, -1.31)	-0.98788	(-1.49, -0.543)
Rab20	-0.665003	(-0.879, -0.341)	-0.882894	(-1.12, -0.538)	-1.2677	(-1.47, -1.01)	-1.74235	(-2, -1.43)	0.217891	(0.174, 0.263)	-1.04981	(-1.26, -0.776)	-0.38481	(-0.819, 0.049)
Rasgef1b	-0.326972	(-0.646, 0.232)	-0.563319	(-0.898, 0.0927)	-1.40316	(-1.6, -1.14)	-1.54561	(-1.79, -1.25)	0.236346	(0.195, 0.278)	-1.16681	(-1.37, -0.895)	-0.839839	(-1.56, -0.283)
Rel	-0.687715	(-0.817, -0.529)	-1.01353	(-1.13, -0.768)	-1.92058	(-2.03, -1.7)	-1.77237	(-1.89, -1.55)	0.325813	(0.288, 0.355)	-1.59476	(-1.69, -1.39)	-0.907048	(-1.12, -0.667)
Relb	-0.744442	(-0.963, -0.398)	-0.792525	(-1.03, -0.425)	-1.81951	(-1.96, -1.69)	-2.09919	(-2.26, -1.94)	0.0480833	(0.00933, 0.0885)	-1.77142	(-1.91, -1.63)	-1.02698	(-1.43, -0.727)
Rgs1	4.28117	(< 1.26, > 6.73)	4.11226	(< 1.09, > 6.56)	-1.38938	(-1.52, -1.24)	-1.86257	(-2.06, -1.66)	0.168903	(0.126, 0.212)	-1.22048	(-1.35, -1.08)	-5.50165	(< -7.95, > -2.48)
Rnd3	6.01398	(< 1.55, > 7.91)	5.905	(< 1.44, > 7.8)	-1.10067	(-1.16, -1.03)	-1.2948	(-1.61, -1.23)	0.108979	(0.051, 0.169)	-0.991696	(-1.06, -0.904)	-7.00568	(< -8.91, > -2.54)
Rnf149	-1.07386	(-1.33, > 7.55)	-1.1717	(-1.44, > 7.5)	-2.00691	(-2.34, -1.75)	-2.26494	(-2.63, -1.97)	0.0978398	(< 0.0443, 0.153)	-1.90907	(-2.24, -1.65)	-0.835216	(< -9.53, -0.435)
Rnf19a	-0.777917	(-0.96, -0.584)	-0.887984	(-1.07, -0.694)	-1.71848	(-1.81, -1.4)	-1.87514	(-1.98, -1.69)	0.110067	(0.0664, 0.136)	-1.60841	(-1.7, -1.44)	-0.830491	(-1.07, -0.559)
S100a10	6.7039	(< 2.05, > 10.3)	6.18892	(< 1.54, > 9.81)	-0.992404	(-1.02, -0.908)	-1.74607	(-1.87, -1.66)	0.514979	(0.469, 0.572)	-0.477425	(-0.536, -0.424)	-7.18133	(< -10.8, > -2.53)
Samsn1	-0.781115	(-1.02, -0.524)	-1.25154	(-1.5, -0.994)	-1.4917	(-1.69, -1.26)	-2.03969	(-2.28, -1.75)	0.470427	(0.405, 0.541)	-1.02127	(-1.21, -0.78)	-0.240158	(-0.604, 0.153)
Sdc4	-1.37133	(-1.58, -0.418)	-2.12579	(-2.5, -0.896)	-0.945986	(-1.85, > 10.2)	-1.19503	(-2.42, > 10.1)	0.754465	(0.449, 0.96)	-0.191521	(-1.33, > 11.1)	1.17981	(-0.866, > 12.5)
Sde2	-0.592249	(-1.08, 0.635)	-0.912279	(-1.45, 0.393)	-1.65559	(-2, -0.693)	-1.85577	(-2.28, -0.751)	0.320031	(0.248, 0.389)	-1.33556	(-1.68, -0.324)	-0.743314	(-1.63, 0.709)
Serpine1	-0.0390474	(-0.939, > 8.53)	-0.298038	(-1.22, > 8.29)	-1.41855	(-1.7, -1.11)	-1.44164	(-1.73, -0.794)	0.25899	(0.14, 0.381)	-1.15956	(-1.43, -0.504)	-1.12052	(< -9.75, 0.392)
Sh3bgrl2	-0.352148	(< -1.72, -0.0578)	-0.829382	(< -2.27, -0.533)	-2.05431	(-2.14, > -1.19)	-2.49385	(-2.6, > -1.57)	0.477234	(0.434, > 0.543)	-1.57708	(-1.66, > -0.65)	-1.22493	(-1.55, > 1.07)
Sh3d21	0.0926835	(-0.614, > 8)	0.320425	(-0.405, > 8.24)	-2.03382	(-2.15, -1.94)	-2.37847	(-2.53, -2.23)	-0.227742	(-0.273, -0.209)	-2.26156	(-2.36, -2.17)	-2.35424	(< -10.3, -2.17)
Skil	-0.297395	(-0.763, > 7.07)	-0.528157	(-1.03, > 6.87)	-2.14153	(-2.36, -1.92)	-2.21219	(-2.49, -1.93)	0.230762	(0.161, 0.306)	-1.91076	(-2.13, -1.68)	-1.61337	(< -9.01, -1.01)
Slc16a10	0.154859	(-0.257, > 8.07)	-0.450036	(-0.868, > 7.47)	-2.34955	(-2.46, -2.25)	-2.32495	(-2.44, -2.21)	0.604895	(0.578, 0.634)	-1.74466	(-1.85, -1.64)	-1.89952	(< -9.82, -1.45)
Slc2a6	-0.874236	(-1.22, -0.297)	-0.971706	(-1.4, -0.332)	-2.29735	(-2.62, -2.04)	-2.79007	(-3.16, -2.49)	0.0974697	(0.00726, 0.199)	-2.19988	(-2.52, -1.93)	-1.32565	(-1.99, -0.801)
Slc7a2	-0.978594	(-1.29, -0.603)	-1.36572	(-1.7, -0.987)	-2.29255	(-2.58, -1.96)	-2.05856	(-2.38, -1.69)	0.387124	(0.301, 0.479)	-1.90543	(-2.18, -1.56)	-0.926835	(-1.49, -0.33)
Snx18	-0.828829	(-0.967, -0.645)	-1.25512	(-1.4, -1.08)	-1.74738	(-1.9, -1.54)	-1.8911	(-2.08, -1.65)	0.426289	(0.383, 0.476)	-1.32109	(-1.46, -1.11)	-0.492258	(-0.755, -0.218)
Socs3	-0.0999666	(-0.383, 0.237)	-0.324101	(-0.639, -0.17)	-0.566016	(-0.741, -0.28)	-0.927071	(-1.14, -0.593)	0.224135	(0.17, 0.283)	-0.341881	(-0.542, -0.0328)	-0.241915	(-0.515, 0.309)
Sod2	-0.644781	(-1, 0.122)	-0.79344	(-1.2, 0.111)	-1.79212	(-2.03, -1.59)	-2.47879	(-2.76, -2.23)	0.148659	(0.0747, 0.225)	-1.64346	(-1.88, -1.43)	-0.998684	(-1.85, -0.52)
Sowahc	-0.339267	(-0.562, -0.0246)	-0.620903	(-0.867, -0.286)	-1.2706	(-1.39, -1.12)	-1.27508	(-1.42, -1.1)	0.281636	(0.243, 0.322)	-0.988961	(-1.12, -0.824)	-0.649695	(-1.05, -0.286)
Spp1	-1.38395	(-1.72, -1.13)	-2.34822	(-2.73, -2.05)	-1.739	(< -45, > 7.51)	-2.19403	(< -45.5, > 7.12)	0.964266	(0.904, 1.03)	-0.774734	(< -44, > 8.51)	0.609219	(< -42.7, > 10.1)
Spred1	-0.952315	(-1.29, -0.571)	-1.37202	(-1.74, -0.982)	-1.94655	(-2.26, -1.56)	-2.03662	(-2.38, -1.61)	0.419702	(0.377, 0.47)	-1.52685	(-1.85, -1.12)	-0.574535	(-1.07, 0.118)
Sqstm1	-0.645551	(-0.867, -0.288)	-1.01382	(-1.26, -0.622)	-1.62683	(-1.84, -1.43)	-2.35308	(-2.61, -2.11)	0.368265	(0.31, 0.426)	-1.25857	(-1.48, -1.06)	-0.613017	(-1.05, -0.265)
Sra1	3.87099	(< 0.505, > 8.59)	3.95635	(< 0.59, > 8.68)	-2.09686	(-2.55, -1.85)	-2.82874	(-3.3, -2.57)	-0.0853586	(-0.121, -0.0478)	-2.18222	(-2.63, -1.94)	-6.05321	(< -10.8, > -2.69)
Src	-0.854727	(-1.29, > 6.68)	-0.980938	(-1.48, > 6.61)	-1.7339	(-1.94, -1.46)	-1.98224	(-2.24, -1.65)	0.126212	(0.0471, 0.208)	-1.60768	(-1.83, -1.29)	-0.752958	(< -8.41, -0.0362)
Srgn	-1.42739	(-1.71, -1.22)	-3.26549	(-3.62, -3)	2.87737	(< -1.63, > 9.61)	2.63017	(< -2, > 9.36)	1.8381	(1.72, 1.97)	4.71547	(< 0.154, > 11.4)	6.14286	(< 1.42, > 12.9)
Stx11	-0.570999	(-0.964, > 7.97)	-0.766419	(-1.18, > 7.82)	-1.95282	(-2.16, -1.76)	-2.27726	(-2.52, -2.05)	0.19542	(0.12, 0.274)	-1.7574	(-1.97, -1.56)	-1.18641	(< -9.77, -0.678)
Stx6	-0.4591	(-0.715, 0.0886)	-0.673428	(-0.935, -0.123)	-2.11445	(-2.24, -1.99)	-2.40622	(-2.55, -2.28)	0.214327	(0.16, 0.253)	-1.90012	(-2.03, -1.78)	-1.44102	(-2.01, -1.13)
Tagln2	-1.69224	(-2.06, -1.27)	-2.26546	(-2.68, -1.78)	-0.868991	(-1.58, > 9.85)	-1.50844	(-2.28, > 9.24)	0.573221	(0.486, 0.655)	-0.29577	(-1.04, > 10.4)	1.39647	(0.329, > 12.3)
Tgm2	-0.558011	(-0.785, -0.134)	-0.923782	(-1.17, -0.463)	-1.93183	(-2.15, -1.72)	-2.65693	(-2.93, -2.4)	0.365771	(0.283, 0.448)	-1.56606	(-1.78, -1.36)	-1.00805	(-1.51, -0.656)
Tlr2	-0.782259	(-0.961, -0.559)	-1.29813	(-1.5, -1.06)	-1.55384	(-1.73, -1.35)	-1.93785	(-2.16, -1.69)	0.515866	(0.466, 0.574)	-1.03798	(-1.21, -0.825)	-0.255717	(-0.594, 0.0857)
Tmem200b	0.557371	(-0.363, > 9.47)	0.584402	(-0.354, > 9.53)	-1.50606	(-1.62, -1.36)	-1.69978	(-1.92, -1.51)	-0.027031	(-0.0884, 0.0283)	-1.5331	(-1.64, -1.41)	-2.09047	(< -11.1, -1.1)
Tnf	0.0582769	(-0.206, 0.64)	-0.238991	(-0.5, 0.362)	-0.78856	(-0.947, -0.613)	-0.913357	(-1.1, -0.713)	0.297268	(0.253, 0.338)	-0.491292	(-0.657, -0.323)	-0.549569	(-0.944, -0.315)
Tnfaip2	-0.517257	(-0.8, 0.165)	-0.513221	(-0.821, 0.203)	-1.68684	(-1.8, -1.56)	-1.82871	(-1.98, -1.67)	-0.00403614	(-0.0483, 0.0391)	-1.69088	(-1.81, -1.56)	-1.17362	(-1.76, -0.808)
Tnfrsf1b	-1.33086	(-1.57, -1.07)	-2.14793	(-2.43, -1.84)	-1.51505	(-1.94, 0.0294)	-1.613	(-2.09, 0.122)	0.817073	(0.745, 0.89)	-0.69798	(-1.16, 0.936)	0.632875	(-0.0389, 2.41)
Tnfsf9	-0.170633	(-0.68, > 8.03)	-0.38382	(-0.894, > 7.8)	-0.988095	(-1.2, > 11)	-0.987914	(-1.19, > 11.1)	0.213186	(0.17, 0.262)	-0.774908	(-0.972, > 11.2)	-0.604275	(< -8.88, > 11.9)
Top1	-2.14476	(-2.42, -1.93)	-2.45118	(-2.74, -2.22)	4.08899	(< 0.84, > 8.87)	3.86108	(< 0.612, > 8.64)	0.306424	(0.263, 0.35)	4.39542	(< 1.15, > 9.18)	6.54018	(< 3.29, > 11.3)
Trib1	-0.548647	(-0.725, -0.297)	-0.85934	(-1.06, -0.586)	-0.776787	(-1, -0.448)	-1.02901	(-1.28, -0.667)	0.310692	(0.266, 0.356)	-0.466095	(-0.701, -0.121)	0.0825528	(-0.359, 0.567)
Trim13	-0.682737	(-0.829, -0.484)	-0.926123	(-1.08, -0.724)	-1.38318	(-1.47, -1.3)	-1.74523	(-1.85, -1.63)	0.243386	(0.216, 0.271)	-1.13979	(-1.22, -1.05)	-0.457056	(-0.706, -0.247)
Tubb6	5.03956	(< 1.55, > 10.3)	4.66223	(< 1.18, > 9.95)	-0.967673	(-1.19, -0.779)	-1.63216	(-1.84, -1.44)	0.377328	(0.326, 0.437)	-0.590345	(-0.803, -0.384)	-5.62991	(< -10.9, > -2.14)
Txnrd1	-0.602815	(-1.01, > 6.82)	-0.888393	(-1.32, > 6.59)	-1.83859	(-2.05, -1.62)	-2.25111	(-2.51, -1.99)	0.285577	(0.205, 0.354)	-1.55302	(-1.77, -1.33)	-0.9502	(< -8.45, -0.392)
Vim	-1.93452	(-2.33, -1.61)	-2.32553	(-2.74, -1.98)	-0.960858	(-1.84, > 8.38)	-1.60013	(-2.5, > 7.76)	0.391004	(0.343, 0.446)	-0.569854	(-1.45, > 8.78)	1.36467	(0.365, > 10.9)
Zfp36	-0.175668	(-0.313, 0.00545)	-0.658512	(-0.806, -0.469)	-0.695957	(-0.825, -0.54)	-0.95027	(-1.09, -0.782)	0.482844	(0.442, 0.524)	-0.213113	(-0.345, -0.0524)	-0.0374454	(-0.315, 0.23)
Zhx2	-0.87417	(-1.01, -0.668)	-1.35524	(-1.53, -1.13)	-1.2089	(-1.43, -0.899)	-1.34634	(-1.6, -1.01)	0.481072	(0.434, 0.534)	-0.727824	(-0.964, -0.399)	0.146346	(-0.245, 0.574)
Zswim4	-0.87907	(-1, -0.735)	-1.04094	(-1.17, -0.893)	-1.71175	(-1.86, -1.55)	-1.96531	(-2.15, -1.77)	0.161865	(0.114, 0.211)	-1.54988	(-1.69, -1.39)	-0.670811	(-0.903, -0.441)

## Sheet: Tolerized_Rep3
	log10(k1'k2')	log10(k1'k2')_CI95	log10(k2 or kdeg)	log10(k2 or kdeg)_CI95	log10(kdeg or k2)	log10(kdeg or k2)_CI95
Abtb2	-1.7625	(-2.49, > 8.44)	-0.46135	(-2.11, > 9.78)	-1.94894	(-2.11, > -1.95)
Acod1	-1.77318	(-2.37, > 6.93)	-0.258221	(-0.923, > 8.48)	-2.31502	(-2.39, -2.22)
Adora2b	-0.429237	(-1.41, > 7.74)	0.831217	(-1.02, > 9)	-2.05681	(-2.3, -1.79)
Anxa5	3.61321	(< -1.05, 4.62)	5.40825	(< 0.741, > 5.73)	-2.92197	(-3.2, -2.72)
Arl5b	2.56922	(< -2.31, > 6.4)	4.03649	(< -1.16, > 7.87)	-1.51843	(-1.75, > -1.21)
Arl5c	2.03509	(< -1.26, > 5.6)	3.92454	(< 0.632, > 7.49)	-2.2502	(-2.41, -2.1)
Bcl2l11	1.49843	(< -1.43, > 6)	3.09799	(< 0.169, > 7.6)	-2.05616	(-2.42, -1.81)
Btg1	-1.0185	(-1.53, > 5.96)	-0.367199	(-1.06, > 6.66)	-1.66722	(-1.8, -1.42)
Btg2	-1.1356	(-1.3, -0.955)	-0.821844	(-1.36, -0.462)	-0.858116	(-1.36, -0.462)
C3	1.53216	(< -18.1, > 7.87)	3.83961	(< -1.68, > 11.1)	-3.61664	(< -17.8, -3.25)
C5ar1	-0.744561	(-1.94, > 9)	0.400643	(-0.846, > 10.1)	-2.41037	(-2.51, -2.32)
Ccl12	6.70381	(< -0.14, 7.79)	7.72014	(< 0.876, > 7.72)	-2.13652	(-2.37, -1.92)
Ccl2	4.05931	(< 0.118, > 7.5)	4.84074	(< 0.897, > 8.28)	-1.64969	(-1.84, -1.46)
Ccl4	3.18231	(< -0.231, > 6.69)	4.24499	(< 0.829, > 7.76)	-1.60678	(-1.73, -1.48)
Ccl5	3.89953	(< -0.233, > 7.06)	4.90893	(< 0.776, > 8.07)	-2.8152	(-3.13, -2.58)
Ccl7	-1.18352	(-1.77, > 6.55)	-0.424312	(-1.8, > 7.36)	-1.62895	(-1.8, > -1.63)
Ccl9	2.57794	(< -0.909, > 7.23)	3.8607	(< 0.372, > 8.51)	-2.72445	(-2.87, -2.59)
Ccrl2	-1.12932	(-1.52, > 7.14)	-0.260559	(-0.704, > 8.04)	-1.91621	(-2.01, -1.81)
Cd14	3.73516	(< -0.264, > 9.06)	4.76987	(< 0.77, > 10.1)	-2.58864	(-2.71, -2.47)
Cd40	-3.1616	(-3.47, -2.54)	-1.23795	(-2.68, -0.482)	-2.50846	(-2.68, -0.482)
Cd69	3.10116	(< -0.249, > 7.79)	4.11105	(< 0.76, > 8.8)	-2.05909	(-2.16, -1.96)
Cd74	-3.21893	(< -19.7, > 7.38)	-1.75811	(< -2.79, > 9.22)	-3.0001	(< -18.7, > -2.52)
Cd83	5.19682	(< 0.149, > 7.55)	6.43173	(< 1.38, > 8.8)	-2.19809	(< -2.32, -2.16)
Cdc42ep2	-1.1761	(-1.74, > 9.11)	-0.260484	(-0.983, > 10.1)	-1.79962	(-1.94, -1.58)
Cdc42ep4	3.12609	(< -0.554, > 5.36)	4.37256	(< 0.69, > 6.61)	-2.16163	(-2.23, -2.1)
Cdkn1a	3.87214	(< -0.177, > 7.17)	4.85816	(< 0.808, > 8.15)	-1.90597	(-2.01, -1.84)
Chka	-4.23075	(-4.59, > 7.29)	-1.98943	(-2.76, > 10.2)	-1.99977	(-2.76, > -1.99)
Clec4e	2.82656	(< -0.862, > 7.73)	4.63078	(< 0.941, > 9.53)	-2.80584	(-2.94, -2.69)
Clec5a	-1.34872	(-2.3, > 5.6)	0.0712542	(-0.931, > 7.03)	-2.51161	(-2.58, -2.44)
Clic4	-1.8948	(-2.51, > 5.69)	-0.648728	(-1.44, > 6.97)	-2.50357	(-2.59, -2.32)
Cpd	-2.86217	(-4.14, > 4.81)	-0.856939	(-3.97, > 6.88)	-3.28857	(-3.97, > -3.29)
Cst7	1.63848	(< -1.31, > 8.08)	3.34842	(< 0.4, > 9.76)	-3.49453	(-4.12, -3.22)
Cxcl1	8.3023	(< 0.518, > 9.15)	4.52195	(< 0.873, > 7.49)	3.48604	(< -0.94, > 3.49)
Cxcl10	7.40697	(< -0.112, > 7.41)	8.35148	(< 0.831, > 8.35)	-1.99362	(-2.09, -1.9)
Cxcl16	3.32332	(< -1.27, > 6.18)	5.30606	(< 0.709, > 8.17)	-3.0249	(-3.25, -2.86)
Cxcl2	3.48239	(< -1.01, > 9.12)	4.09358	(< -0.62, > 9.8)	-0.928276	(-1.18, > 0.492)
Cybb	-1.57421	(-3.53, > 6.42)	0.272323	(-3.57, > 8.27)	-3.15421	(-3.57, -2.92)
Dcbld2	-3.24781	(-3.38, -2.98)	-1.8259	(-2.33, -1.1)	-1.84028	(-2.33, -1.1)
Dennd4a	-2.61331	(-3.27, > 7.18)	-0.719854	(-2.32, > 9.12)	-2.14464	(-2.32, > -2.14)
Dusp1	-0.985347	(-1.26, -0.554)	-0.631634	(-1.01, 0.0311)	-0.680872	(-1.01, 0.0311)
Dusp16	-2.24739	(-2.52, -1.57)	-1.05697	(-2, -0.251)	-1.82905	(-2, -0.251)
Dusp2	-0.880593	(-1.25, > 7.73)	-0.490881	(-0.916, > 8.37)	-0.539338	(-0.916, > -0.418)
Dusp4	3.58009	(< -0.871, > 7.98)	4.81543	(< 0.353, > 9.21)	-1.82134	(-2.06, -1.57)
Dusp5	2.83828	(< -0.2, > 8.39)	4.07506	(0.902, > 9.63)	-2.32929	(-2.68, -1.94)
Dusp8	3.80623	(< -0.167, > 9.77)	4.80179	(< 0.822, > 10.8)	-1.13818	(-1.25, -1.01)
E2f8	-2.76242	(-3.64, > 4.54)	-1.02098	(-2.71, > 6.35)	-2.27273	(-2.71, > -2.03)
Ebi3	2.22597	(< -1.61, > 8.27)	3.9501	(< 0.106, > 10)	-3.16531	(-3.45, -2.97)
Edn1	4.62905	(< -0.498, > 8.29)	5.69071	(< 0.558, > 9.35)	-1.56299	(-1.78, -1.3)
Ednrb	4.49161	(< -0.127, > 8.77)	5.54199	(< 0.923, > 9.82)	-2.07934	(-2.24, -1.92)
Egr1	-0.448157	(-0.503, > 8.66)	0.00261882	(-0.491, > 9.18)	-1.47905	(-1.54, -1.42)
Egr2	7.6829	(< -0.103, > 9.01)	8.60299	(< 0.808, > 9.92)	-1.75289	(-2.13, > -1.61)
Ehd1	3.20154	(< -0.623, > 5.34)	4.667	(< 0.841, > 6.81)	-2.26185	(-2.31, -2.22)
Ell2	-2.66287	(-2.92, > 4.33)	-1.29084	(-2.2, > 5.89)	-1.9603	(-2.2, > -1.96)
Errfi1	-1.45186	(-1.8, > 10.1)	-0.947893	(-1.64, > 11)	-0.979235	(-1.64, > -0.936)
Ets2	0.0725213	(< -0.738, > 7.05)	1.24836	(< 0.433, > 8.23)	-1.9936	(-2.09, -1.9)
Extl2	3.49118	(< -0.829, > 9.43)	4.85718	(< 0.536, > 10.8)	-2.3521	(-2.55, -2.19)
Ezr	3.90433	(< -0.838, > 8.31)	5.4389	(< 0.696, > 9.85)	-2.2837	(-2.48, -2.11)
F10	0.564807	(< -2.18, > 5.13)	2.76619	(< 0.0227, > 7.33)	-3.27534	(-4.01, -2.97)
Fabp3	6.60805	(< -0.906, > 9.13)	7.92677	(< 0.414, > 10.4)	-2.71763	(-3.35, -2.4)
Fam129a	-2.28999	(-2.88, > 6.79)	-0.842657	(-2.5, > 8.32)	-2.30169	(-2.5, > -2.3)
Fam20c	-2.1383	(-3.23, > 5.06)	-0.315258	(-2.73, > 6.9)	-2.55216	(-2.73, > -2.55)
Fnbp1l	-3.00059	(-3.11, -2.78)	-1.63327	(-2.64, -1.11)	-1.66086	(-2.64, -1.11)
Fos	-1.04191	(-1.19, -0.808)	-0.778168	(-1.17, -0.315)	-0.816834	(-1.17, -0.315)
Fosl2	7.31643	(< -0.483, > 7.62)	8.41255	(< 0.606, > 8.71)	-1.53286	(-1.96, -1.11)
Foxp4	-3.28149	(-3.38, -3.1)	-1.84006	(-2.27, -1.3)	-1.88027	(-2.27, -1.3)
Frmd6	-2.91598	(-3.06, -2.57)	-1.66723	(-2.23, -0.972)	-1.72053	(-2.23, -0.972)
Gadd45b	3.52104	(< -0.254, > 6.28)	4.71628	(< 0.943, > 7.48)	-1.8046	(-1.92, -1.51)
Gas7	-2.25782	(-2.85, > 5.33)	-0.66848	(-1.47, > 6.96)	-2.38543	(-2.52, -2.16)
Gbp2	-2.24703	(< -16.3, > 7.75)	-0.323263	(< -3.57, > 11.3)	-3.20451	(< -16.9, > -3.2)
Gbp5	1.85771	(< -1.27, > 5.42)	3.83566	(< 0.706, > 7.4)	-2.7731	(-2.88, -2.67)
Gdf15	-1.17688	(-1.41, -0.517)	-0.927506	(-1.87, 0.148)	-0.934527	(-1.87, 0.148)
Gem	6.55766	(< 0.0382, > 10)	7.58604	(< 1.06, > 11.1)	-1.69485	(-1.79, -1.63)
Ggct	2.3295	(< -1.3, > 6.37)	4.20749	(< 0.581, > 8.25)	-2.49086	(-2.71, -2.31)
Gpr132	3.339	(< -0.814, > 5.72)	4.92251	(< 0.768, > 7.3)	-1.97369	(-2.18, -1.75)
Gpr85	-2.57429	(-2.82, > 6.77)	-1.27174	(-2.24, > 8.42)	-1.27656	(-2.24, > -1.23)
H2-M2	-3.50431	(-4.06, > 8.28)	-1.7168	(-5.14, > 10.4)	-2.54078	(-5.14, > -2.2)
H2-Q7	4.17897	(< -1.41, > 6.45)	6.21086	(< 0.625, 8.89)	-2.75242	(-3.25, -2.48)
Hilpda	3.13425	(< -0.911, > 8.76)	4.45413	(< 0.408, > 10.1)	-2.10693	(-2.39, -1.83)
Icam1	-1.89826	(-2.39, > 6.03)	-0.256937	(-0.781, > 7.69)	-2.27701	(-2.35, -2.21)
Icosl	2.2338	(< -1.39, > 5.71)	4.23724	(< 0.609, > 7.72)	-2.20278	(-2.3, -2.1)
Id3	-0.815857	(-0.954, > 6.66)	0.0955392	(-0.592, > 7.6)	-1.39284	(-1.46, -1.32)
Ier2	-0.989923	(-1.14, -0.8)	-0.830844	(-1.36, -0.456)	-0.886757	(-1.36, -0.456)
Ifnb1	7.02262	(< -0.337, > 7.31)	8.13947	(< 0.78, 9.29)	-2.25943	(-2.5, -2)
Ifrd1	3.23926	(< -0.565, > 8.53)	4.97731	(< 1.17, > 10.3)	-2.11688	(-2.22, -2.02)
Igsf6	-2.60469	(-3.32, > 5.62)	-0.493982	(-1.33, > 7.75)	-2.67291	(-2.76, -2.55)
Il10	-1.48685	(-1.82, > 5.18)	-0.845148	(-1.2, > 5.9)	-0.890775	(-1.2, > -0.599)
Il12b	-2.7689	(-2.97, -2.24)	-2.16678	(-2.99, -0.911)	-2.20618	(-2.99, -0.911)
Il17ra	-2.44069	(-2.77, > 8.84)	-0.658359	(-1.05, > 10.7)	-2.17565	(-2.25, -2.1)
Il1a	4.22427	(< 0.047, > 6.77)	5.12546	(< 0.945, > 7.67)	-1.73927	(-1.86, -1.62)
Il1b	5.31989	(< 0.208, > 6.92)	6.41958	(< 1.31, > 8.02)	-2.13463	(-2.29, -2.01)
Il1rn	-3.97426	(< -22, > 7.75)	-3.0064	(< -3.93, > 9.85)	-3.06186	(< -20.2, > -3.06)
Il6	7.69983	(< -0.137, > 9.62)	3.7034	(< 0.176, > 10.7)	3.62716	(< -2.26, > 3.63)
Irf1	-0.11785	(-1.45, > 6.68)	1.28554	(-0.6, > 8.08)	-1.61084	(-1.71, -1.52)
Irs2	3.47915	(< -1.74, > 8.44)	4.31462	(< -1.21, > 9.27)	-1.53799	(-2.03, -1.15)
Itga5	-3.17819	(-3.42, -2.71)	-1.27564	(-2.3, -0.679)	-2.14284	(-2.3, -0.679)
Itgav	-2.66692	(-3.26, > 4.42)	-0.940883	(-2.58, > 6.23)	-2.34165	(-2.58, > -2.34)
Jag1	-2.80502	(-3.06, -2.3)	-1.10854	(-2.06, -0.5)	-1.89183	(-2.06, -0.5)
Junb	-1.09188	(-1.33, -0.765)	-0.877057	(-1.75, -0.325)	-0.900568	(-1.75, -0.325)
Kctd12	2.31757	(< -1.25, > 6.84)	3.67923	(< 0.11, > 8.2)	-2.13222	(-2.3, -1.97)
Klf6	3.97282	(< 0.267, > 6.12)	4.77967	(< 1.07, > 6.93)	-1.33242	(-1.44, -1.25)
Klf7	-2.09585	(-2.32, > 6.68)	-1.0032	(-1.55, > 8.05)	-1.20449	(-1.55, > -1.11)
Kpna3	-1.91024	(-2.56, > 6.06)	-0.631683	(-2.27, > 7.38)	-2.14103	(-2.27, > -2.14)
Lcp2	-2.75498	(-3.06, -2.03)	-1.12685	(-2.06, -0.296)	-1.89408	(-2.06, -0.296)
Maff	3.24095	(< 0.0104, > 9.64)	4.60926	(< 1.38, > 11)	-2.66145	(-2.79, -2.52)
Map2k3	-2.6684	(-3.64, > 6.36)	-0.689935	(-2.7, > 8.36)	-2.43574	(-2.7, > -2.44)
Mapkapk2	-2.35859	(-2.76, > 6.65)	-0.670029	(-1.14, > 8.38)	-2.40953	(-2.49, -2.32)
Marcksl1	2.99445	(< 0.253, > 9.23)	3.9941	(< 1.25, > 10.2)	-2.6826	(-2.78, -2.59)
Med21	-2.23292	(-3.4, > 4.03)	-1.03666	(-2.69, > 5.37)	-1.77708	(-2.69, > -1.78)
Mmp13	-2.39786	(-3.37, > 8.9)	-0.545947	(-1.88, > 10.8)	-3.12605	(-3.35, -2.72)
Mmp14	-2.64657	(-3.21, > 5.37)	-1.01291	(-2.72, > 7.08)	-2.54835	(-2.72, > -2.55)
Mtmr12	-2.06298	(-2.8, > 9.23)	-0.202043	(-0.994, > 11.1)	-2.10188	(-2.18, -2.03)
Mxd1	-2.03713	(-2.21, -1.2)	-1.27559	(-2.33, 0.0828)	-1.31088	(-2.33, 0.0828)
Myc	4.59658	(< 0.16, > 9.06)	5.56011	(< 1.12, > 10)	-1.51911	(-1.82, -1.29)
Ndrg1	-3.44236	(< -20.6, > 6.3)	-2.179	(< -3.73, > 10.2)	-2.21532	(< -17.8, > -2.16)
Nfil3	4.47193	(< 0.34, > 6.92)	5.00796	(< 0.872, > 7.46)	-1.21846	(-1.4, -1.04)
Nfkb2	-3.12051	(-3.61, > 6.12)	-1.01212	(-2.59, > 8.3)	-2.43128	(-2.59, > -2.43)
Nfkbia	-1.29695	(-1.6, > 6.92)	-0.783602	(-1.57, > 7.69)	-0.801297	(-1.57, > -0.729)
Nfkbib	3.0947	(< -1.17, > 7.05)	4.78484	(< 0.521, > 8.74)	-2.505	(-2.62, -2.4)
Nfkbie	-2.32208	(-2.69, > 7.14)	-0.582635	(-1.01, > 8.93)	-2.09706	(-2.21, -2)
Nlrp3	3.71242	(< -0.478, > 6.21)	5.33981	(< 1.15, > 7.84)	-1.79025	(-1.9, -1.68)
Noct	7.17534	(< -1.78, > 7.46)	9.3169	(< 0.354, > 9.61)	-2.02728	(-2.17, -1.89)
Nr4a1	-1.04923	(-1.37, > 9.57)	-0.489688	(-1.23, > 10.3)	-1.04484	(-1.23, > -1.04)
Nupr1	3.3388	(< -0.818, > 6.51)	4.80289	(< 0.645, > 7.97)	-2.65865	(-2.79, -2.54)
Odc1	3.14451	(< -0.707, > 5.82)	4.75641	(< 0.906, > 7.43)	-2.39608	(-2.59, -2.25)
Orai2	4.6189	(< -1.02, > 9.31)	6.52411	(< 0.882, > 11.2)	-2.36529	(-2.44, -2.29)
Pde4b	-0.77558	(-0.953, > 6.58)	0.151639	(-0.516, > 7.53)	-1.35517	(-1.42, -1.29)
Pim1	-1.34427	(-1.53, -0.979)	-0.852031	(-1.13, -0.316)	-0.887162	(-1.13, -0.316)
Plau	2.50252	(< -1.09, > 6.92)	4.14218	(< 0.553, > 8.56)	-2.22788	(-2.78, -1.83)
Plaur	5.39029	(< -0.727, > 8.03)	7.04053	(< 0.923, > 9.68)	-2.44703	(-2.59, -2.31)
Plek	-1.71154	(-2.43, > 6.8)	-0.190906	(-0.955, > 8.34)	-2.53919	(-2.63, -2.44)
Plscr1	2.18203	(< -1.29, > 4.88)	3.74467	(< 0.268, > 6.45)	-2.05113	(-2.19, -1.91)
Ppp1r15a	-1.2367	(-1.37, -1.07)	-0.923704	(-1.6, -0.576)	-0.963186	(-1.6, -0.576)
Prag1	-2.03722	(-2.23, > 9.49)	-1.27782	(-1.92, > 10.5)	-1.50366	(-1.92, > -1.38)
Prdx5	-3.33067	(-3.78, > 6.92)	-1.88709	(-5.16, > 8.82)	-3.08002	(-5.16, > -2.53)
Prr5l	-2.851	(-3.43, > 5.88)	-1.63642	(-2.51, > 7.56)	-1.67964	(-2.51, > -1.64)
Pstpip2	-2.8667	(-3.28, > 8.24)	-1.06858	(-2.42, > 10.2)	-2.20521	(-2.42, > -1.8)
Ptgs2	6.85195	(< -0.12, 7.64)	7.94871	(< 0.975, > 8.73)	-1.99131	(-2.19, -1.79)
Pvr	3.86421	(< -0.886, > 9.52)	5.48	(< 0.729, > 11.1)	-2.11465	(-2.38, -1.88)
Rab20	-1.54445	(-1.86, > 7.7)	-0.699516	(-1.66, > 8.67)	-1.46686	(-1.66, > -1.46)
Rasgef1b	4.0261	(< -0.0164, 5.22)	5.23205	(< 1.19, > 6.37)	-1.59111	(-1.76, -1.47)
Rel	2.66222	(< -0.76, > 6.64)	4.15546	(< 0.73, > 8.13)	-1.68175	(-1.81, -1.55)
Relb	-1.82619	(-2.54, > 7.94)	-0.0192859	(-0.773, > 9.75)	-2.13118	(-2.2, -2.07)
Rgs1	3.61633	(< -0.0124, > 7.46)	4.77154	(< 1.14, > 8.64)	-1.74178	(-1.92, -1.55)
Rnd3	-1.995	(-2.26, > 7.39)	-1.22794	(-2.95, > 8.52)	-1.27248	(-2.95, > -1.26)
Rnf149	-1.89139	(-2.83, > 5.29)	-0.0144507	(-0.986, > 7.17)	-2.24079	(-2.37, -2.12)
Rnf19a	-2.39678	(-2.64, > 7.02)	-1.07859	(-1.8, > 8.5)	-1.56609	(-1.8, > -1.36)
S100a10	3.71713	(< -0.194, > 7.23)	4.6763	(< 0.768, > 8.19)	-2.36658	(-3.24, -1.98)
Samsn1	-1.42253	(-1.98, > 7.56)	-0.486621	(-1.99, > 8.56)	-1.80365	(-1.99, > -1.8)
Sdc4	-0.67842	(-1.29, > 7.11)	0.571795	(-0.666, > 8.37)	-2.35852	(-2.45, -2.28)
Sde2	7.88588	(< -0.382, > 8.7)	9.24191	(< 0.972, > 10.1)	-1.88914	(-2.04, -1.74)
Serpine1	3.59218	(< -1.29, > 9.82)	5.02781	(< 0.142, > 11.3)	-2.66013	(-2.81, -2.51)
Sh3bgrl2	-2.82121	(-2.94, -2.51)	-1.59999	(-2.38, -1.05)	-2.11834	(-2.38, -1.05)
Sh3d21	-3.36113	(-3.68, -2.53)	-1.29534	(-2.34, -0.314)	-2.1095	(-2.34, -0.314)
Skil	2.69272	(< -0.793, > 7.97)	4.43177	(< 0.945, > 9.7)	-2.05192	(-2.11, -1.98)
Slc16a10	2.88389	(< -1.08, > 5.79)	4.34541	(-0.491, > 7.25)	-2.05138	(-2.32, -1.82)
Slc2a6	-3.06018	(-4.1, > 5.52)	-0.675534	(-3.28, > 7.93)	-3.03451	(-3.28, > -3.03)
Slc7a2	-3.31741	(-3.51, -2.75)	-2.00728	(-2.8, -0.767)	-2.05315	(-2.8, -0.767)
Snx18	-1.87807	(-2.12, -1.2)	-0.647312	(-0.952, 0.089)	-1.86582	(-1.96, -1.76)
Socs3	-0.612227	(-0.87, 0.467)	-0.605758	(-0.964, 0.322)	-0.643207	(-0.964, 0.322)
Sod2	-2.21119	(-2.8, > 6.07)	-0.513695	(-1.18, > 7.79)	-2.61305	(-2.72, -2.51)
Sowahc	-1.6711	(-1.83, -1.23)	-0.99152	(-1.62, -0.269)	-1.0338	(-1.62, -0.269)
Spp1	2.20576	(< -18.9, > 6.29)	4.33234	(< -4.06, > 9.45)	-3.84893	(< -18.4, -2.94)
Spred1	-2.20924	(-2.53, -1.52)	-0.940377	(-3, -0.16)	-1.81988	(-3, -0.16)
Sqstm1	-0.186518	(-1.28, > 7.27)	1.08543	(-0.997, > 8.55)	-2.24518	(-2.38, -2.12)
Sra1	-1.37937	(-4.06, > 7.05)	0.508805	(-3.26, > 8.94)	-2.5702	(-3.26, > -2.23)
Src	-2.93288	(-3.04, -2.64)	-1.67456	(-2.1, -1.02)	-1.71231	(-2.1, -1.02)
Srgn	-1.98703	(-3.46, > 9.34)	-0.773571	(-4.35, > 10.5)	-3.6953	(-4.35, > -2.88)
Stx11	-1.34036	(-1.67, > 6.2)	0.261497	(-0.89, > 7.81)	-2.11371	(-2.2, -2.03)
Stx6	-3.06252	(-3.43, > 4.4)	-1.28278	(-2.5, > 6.34)	-2.23333	(-2.5, > -2.23)
Tagln2	3.84963	(< -0.943, > 6.68)	5.21373	(< 0.419, > 8.04)	-2.66348	(-2.9, -2.48)
Tgm2	2.72914	(< -0.631, > 8.81)	4.37634	(< 1.02, > 10.5)	-2.97331	(-3.07, -2.9)
Tlr2	-1.40086	(-1.78, > 6.13)	-0.288487	(-0.699, > 7.27)	-2.00811	(-2.07, -1.94)
Tmem200b	1.87552	(< -1.17, > 6.45)	3.21384	(< 0.155, > 7.79)	-1.69611	(-1.97, -1.39)
Tnf	-0.737038	(-1.06, > 7.3)	-0.547788	(-0.98, > 7.77)	-0.598866	(-0.98, > -0.539)
Tnfaip2	2.88008	(< -0.964, > 6.17)	4.57384	(< 0.727, > 7.86)	-1.82385	(-1.94, -1.71)
Tnfrsf1b	-2.38251	(-2.91, > 6.41)	-0.966685	(-2.47, > 7.91)	-2.30213	(-2.47, > -2.3)
Tnfsf9	7.37111	(< 0.397, > 7.37)	3.94263	(< 0.868, > 7.56)	3.27727	(< -0.967, > 3.33)
Top1	2.42669	(< -0.941, > 7.13)	4.12828	(< 0.76, > 8.82)	-2.25042	(-2.41, -2.1)
Trib1	3.70389	(< 0.216, > 7.04)	4.42633	(< 0.935, > 7.77)	-1.31038	(-1.52, -1.11)
Trim13	6.82619	(< -0.279, > 6.83)	7.72387	(< 0.614, > 7.72)	-1.45125	(-1.58, -1.32)
Tubb6	-1.35904	(-2.61, > 5.99)	-0.276945	(-2.66, > 7.08)	-2.50368	(-2.66, > -2.5)
Txnrd1	4.67046	(< -0.919, > 9.36)	6.36205	(< 0.772, > 11.1)	-2.38746	(-2.51, -2.27)
Vim	3.47538	(< -1.2, > 4.67)	5.26748	(< 0.591, > 6.46)	-3.00052	(-3.39, -2.77)
Zfp36	-0.857678	(-1.08, -0.446)	-0.806056	(-1.12, -0.186)	-0.842431	(-1.12, -0.186)
Zhx2	-2.28272	(-2.55, > 8.66)	-1.47998	(-2.75, > 9.95)	-1.51158	(-2.75, > -1.48)
Zswim4	-2.11778	(-2.49, > 5.81)	-0.411887	(-0.836, > 7.55)	-2.04139	(-2.13, -1.95)
