# Supplementary material for: Kinetics of mRNA nuclear export regulate innate immune response gene expression
Source: Nat Commun. 2022 Nov 23;13:7197. doi: 10.1038/s41467-022-34635-5 (PMC9691726; doi:10.1038/s41467-022-34635-5)
Supplement: Supplementary file 7 — Source Data [file 41467_2022_34635_MOESM7_ESM.zip]

Archive with 10 entries (10 files):
- Source Data File 4 Profile_dMod_merged_naive_with_optim_points_v2.pdf
- __MACOSX/._Source Data File 4 Profile_dMod_merged_naive_with_optim_points_v2.pdf
- Source Data File 1 uncropped immunoblots.pdf
- __MACOSX/._Source Data File 1 uncropped immunoblots.pdf
- Source Data File 3 all_genes_optim_lpa.pdf
- __MACOSX/._Source Data File 3 all_genes_optim_lpa.pdf
- Source Data File 2 all_genes_optim_naive.pdf
- __MACOSX/._Source Data File 2 all_genes_optim_naive.pdf
- Source Data File 5 Profile_dMod_merged_lpa_with_optim_points_v2.pdf
- __MACOSX/._Source Data File 5 Profile_dMod_merged_lpa_with_optim_points_v2.pdf
